# Supplementary material for: Multi-omics analysis reveals metabolic regulation of phosphatidylcholine, triglycerides, phosphatidylethanolamine, and cardiolipin metabolism in mouse liver with metabolic dysfunction-associated steatotic liver disease
Source: PLoS One. 2025 Nov 7;20(11):e0332177. doi: 10.1371/journal.pone.0332177 (PMC12594369; doi:10.1371/journal.pone.0332177)
Supplement: S1 Data — (XLSX) [file pone.0332177.s002.xlsx]

## Sheet: MAFLD_vs_Control
name	DIFF	LipidIon	LipidGroup	Class	FattyAcid	FA1	FA2	FA3	FA4	IonFormula	CalMz	RT-(min)	QCRSD	Fold Change	P-value	VIP	Control-1	Control-2	Control-3	Control-4	Control-5	Control-6	MAFLD-1	MAFLD-2	MAFLD-3	MAFLD-4	MAFLD-5	MAFLD-6	QC1	QC2	QC3	unit
NEG100	Y	CL(74:2)-2H	CL(74:2)-2H	CL	(74:2)	(74:2)				C83 H156 O17 P2	743.541	10.4548	0.0207346	0.681992	0.0180895	1.31605	46.7986	44.7091	45.2789	47.8903	42.1597	43.9406	30.053	12.2587	36.2867	31.3502	36.5821	38.1371	37.2632	37.0703	38.5072	ug/g
NEG1003	Y	PC(16:0_16:1)+HCOO	PC(32:1)+HCOO	PC	(16:0_16:1)	(16:0)	(16:1)			C41 H79 O10 N1 P1	776.545	10.1781	0.0482672	0.604007	0.00625969	1.59548	55.7797	75.6232	50.4106	61.8322	72.9656	67.58	45.0435	36.3961	44.6203	31.8275	41.9104	32.2564	55.065	50.43	54.7012	ug/g
NEG1008	Y	PC(14:0_18:2)+HCOO	PC(32:2)+HCOO	PC	(14:0_18:2)	(14:0)	(18:2)			C41 H77 O10 N1 P1	774.529	9.19184	0.0502771	0.554818	0.000820256	1.25449	34.9452	34.8484	34.1019	46.2692	35.8353	38.344	24.027	20.0065	19.2227	19.2329	22.3731	19.608	30.5878	28.123	30.8388	ug/g
NEG102	Y	CL(74:4)-2H	CL(74:4)-2H	CL	(74:4)	(74:4)				C83 H152 O17 P2	741.526	10.848	0.0126307	0.586862	0.0065338	1.78342	79.6728	97.9866	59.7906	88.8236	78.4123	70.5398	58.2874	37.8535	42.9343	41.6946	44.1565	53.9657	61.1752	61.4215	62.6321	ug/g
NEG1035	Y	PC(16:0_18:1)-CH3	PC(34:1)-CH3	PC	(16:0_18:1)	(16:0)	(18:1)			C41 H79 O8 N1 P1	744.555	12.9014	0.0936368	0.723858	0.00407035	1.71053	78.4634	82.2577	69.1917	95.0643	84.4165	72.1829	60.8458	55.3559	58.3752	53.4754	67.762	52.7786	76.6873	64.895	76.7044	ug/g
NEG1048	Y	PC(16:1_18:1)+HCOO	PC(34:2)+HCOO	PC	(16:1_18:1)	(16:1)	(18:1)			C43 H81 O10 N1 P1	802.56	10.4526	0.061996	0.734975	0.0322203	8.82219	2158.26	2389.12	1947.76	2336.32	1644.97	2540.92	1450.22	1388.81	1714.07	1619.57	1860.61	1534.14	1875.45	1700.91	1913.75	ug/g
NEG1077	Y	PC(16:1_18:2)+HCOO	PC(34:3)+HCOO	PC	(16:1_18:2)	(16:1)	(18:2)			C43 H79 O10 N1 P1	800.545	9.36097	0.0932177	0.476528	0.00077363	3.22439	183.944	242.6	209.626	279.864	255.849	236.864	114.428	94.8089	110.094	93.4206	154.127	104.429	184.768	169.783	204.416	ug/g
NEG1079	Y	PC(16:0_18:3)+HCOO	PC(34:3)+HCOO	PC	(16:0_18:3)	(16:0)	(18:3)			C43 H79 O10 N1 P1	800.545	9.82946	0.0515923	0.607895	0.0185719	2.39711	160.776	148.066	118.882	186.219	110.414	178.484	90.8034	71.5994	134.83	90.3718	73.1618	88.0663	122.014	111.558	122.297	ug/g
NEG1132	Y	PC(18:0_18:2)-CH3	PC(36:2)-CH3	PC	(18:0_18:2)	(18:0)	(18:2)			C43 H81 O8 N1 P1	770.571	13.1189	0.0454496	0.653187	0.0300215	1.24196	52.8329	44.0351	37.7215	43.4297	45.3149	20.8867	22.4978	26.4404	31.9952	33.6403	22.9699	21.9783	38.216	35.0749	37.6847	ug/g
NEG1178	Y	PC(18:3_18:2)+HCOO	PC(36:5)+HCOO	PC	(18:3_18:2)	(18:3)	(18:2)			C45 H79 O10 N1 P1	824.545	8.79547	0.0563646	0.278437	0.000193247	1.70003	52.16	61.04	55.4148	60.5474	49.4919	56.9453	16.15	9.75359	10.4416	13.0165	26.5205	17.5613	36.1553	35.0575	39.0669	ug/g
NEG1182	Y	PC(16:0_20:5)+HCOO	PC(36:5)+HCOO	PC	(16:0_20:5)	(16:0)	(20:5)			C45 H79 O10 N1 P1	824.545	9.68509	0.0371716	1.21985	0.0383517	1.05406	49.0849	62.3798	50.6332	54.3168	55.5001	49.1563	62.4537	64.09	68.063	56.9747	84.2381	55.8383	64.0001	59.6291	60.6682	ug/g
NEG1207	Y	PC(19:0_18:2)+HCOO	PC(37:2)+HCOO	PC	(19:0_18:2)	(19:0)	(18:2)			C46 H87 O10 N1 P1	844.607	12.2331	0.357305	0.460876	0.0161964	1.36742	32.4444	27.7478	65.4379	61.5412	26.4335	77.3901	22.1331	15.6241	35.0661	14.6198	16.6807	29.9887	12.2177	23.8155	25.9192	ug/g
NEG1215	Y	PC(17:0_20:4)-CH3	PC(37:4)-CH3	PC	(17:0_20:4)	(17:0)	(20:4)			C44 H79 O8 N1 P1	780.555	12.2061	0.103113	0.299906	0.00126621	1.42536	35.6741	40.1715	42.6193	38.1078	29.8449	58.8034	14.8914	11.4807	9.79639	8.79027	15.5241	13.0604	21.0027	23.8567	25.8362	ug/g
NEG1236	Y	PC(18:0_20:3)+HCOO	PC(38:3)+HCOO	PC	(18:0_20:3)	(18:0)	(20:3)			C47 H87 O10 N1 P1	856.607	11.9585	0.0507464	2.21242	0.0337741	1.46176	126.033	165.395	110.468	101.394	150.453	97.6707	328.382	408.149	415.31	267.51	156.212	86.8831	205.755	187.618	204.436	ug/g
NEG1242	Y	PC(18:0_20:4)+HCOO	PC(38:4)+HCOO	PC	(18:0_20:4)	(18:0)	(20:4)			C47 H85 O10 N1 P1	854.592	11.4749	0.0448015	1.27473	0.0197144	4.13301	1104.14	1251.6	968.798	1132.14	963.812	1108.06	1311.25	1593.36	1597.95	1400.88	1341.12	1077.54	1301.06	1194.1	1278.36	ug/g
NEG1295	Y	PC(18:3_20:4)+HCOO	PC(38:7)+HCOO	PC	(18:3_20:4)	(18:3)	(20:4)			C47 H79 O10 N1 P1	848.545	8.70072	0.160833	0.643967	0.00202457	1.94916	90.8229	114.616	94.7479	89.504	100.999	81.1144	74.5151	63.7852	66.616	55.4847	50.6364	57.1855	74.0042	55.14	74.0032	ug/g
NEG1416	Y	PE(16:0_18:1)-H	PE(34:1)-H	PE	(16:0_18:1)	(16:0)	(18:1)			C39 H75 O8 N1 P1	716.524	11.7375	0.00294312	0.542759	0.00956708	1.31024	36.0477	45.647	35.6006	53.3284	45.5671	32.3026	20.331	17.4126	20.5204	17.4844	30.4178	28.7057	30.2168	30.3393	30.1662	ug/g
NEG1420	Y	PE(16:0_18:2)-H	PE(34:2)-H	PE	(16:0_18:2)	(16:0)	(18:2)			C39 H73 O8 N1 P1	714.508	10.7702	0.00414175	0.401098	0.00232718	5.40963	587.742	668.228	574.278	680.539	495.683	689.948	203.101	119.632	176.237	186.825	390.785	406.046	446.08	449.79	447.932	ug/g
NEG1436	Y	PE(18:0_18:1)-H	PE(36:1)-H	PE	(18:0_18:1)	(18:0)	(18:1)			C41 H79 O8 N1 P1	744.555	12.8728	0.0454632	0.759651	0.0137487	1.33136	48.7722	49.2963	49.0381	53.3671	54.3509	39.5257	41.0836	30.0764	39.5335	31.7183	42.1766	39.0152	45.5666	42.1856	45.8037	ug/g
NEG1448	Y	PE(18:1_18:2)-H	PE(36:3)-H	PE	(18:1_18:2)	(18:1)	(18:2)			C41 H75 O8 N1 P1	740.524	10.9114	0.0155849	0.569371	0.00398158	2.95854	194.664	230.409	187.2	251.998	187.306	208.196	145.234	90.2323	124.288	99.9226	114.129	143.471	169.022	169.7	164.868	ug/g
NEG1453	Y	PE(18:2_18:2)-H	PE(36:4)-H	PE	(18:2_18:2)	(18:2)	(18:2)			C41 H73 O8 N1 P1	738.508	9.96146	0.0461808	0.171404	0.000594468	1.70325	50.8344	56.7159	52.877	75.3684	39.7505	50.4969	10.1889	4.48855	7.44548	6.57934	12.0618	15.1211	30.708	28.9823	31.7722	ug/g
NEG1467	Y	PE(18:3_18:2)-H	PE(36:5)-H	PE	(18:3_18:2)	(18:3)	(18:2)			C41 H71 O8 N1 P1	736.492	9.44352	0.0400767	0.498672	0.00808067	1.20753	33.1926	49.3152	31.9747	22.4576	41.9543	24.2562	21.8372	17.0181	16.3863	12.7062	16.6631	16.6945	25.3521	27.1838	27.2106	ug/g
NEG1469	Y	PE(16:1e_20:4)-H	PE(36:5e)-H	PE	(16:1e_20:4)	(16:1e)	(20:4)			C41 H73 O7 N1 P1	722.513	11.1873	0.0021532	0.631308	0.0108854	1.53156	57.2959	73.3669	46.8253	66.2818	61.7703	56.2724	43.1877	32.3419	41.908	31.489	37.1196	42.369	50.9973	51.2045	51.0369	ug/g
NEG1514	Y	PE(18:1_20:4)-H	PE(38:5)-H	PE	(18:1_20:4)	(18:1)	(20:4)			C43 H75 O8 N1 P1	764.524	10.6925	0.051848	0.703722	0.0226064	3.94959	342.877	488.928	449.514	407.778	412.154	379.933	315.721	238.96	286.555	217.517	335.858	351.454	312.947	342.659	343.017	ug/g
NEG1541	Y	PE(16:1_22:6)-H	PE(38:7)-H	PE	(16:1_22:6)	(16:1)	(22:6)			C43 H71 O8 N1 P1	760.492	9.1467	0.00908047	0.558445	0.00263807	1.30066	44.4208	46.8525	41.3447	34.9778	38.894	33.2247	26.0253	20.9002	14.0719	19.5024	28.8549	24.5127	32.5265	31.9523	32.1429	ug/g
NEG1550	Y	PE(19:0_20:4)-H	PE(39:4)-H	PE	(19:0_20:4)	(19:0)	(20:4)			C44 H79 O8 N1 P1	780.555	12.1909	0.349067	0.326554	0.00374845	1.41884	24.6557	26.8521	59.2042	62.8163	40.4115	65.1278	7.46678	4.63055	25.5195	3.0786	11.3471	39.088	34.4284	17.0921	34.379	ug/g
NEG1567	Y	PE(18:0_22:5)-H	PE(40:5)-H	PE	(18:0_22:5)	(18:0)	(22:5)			C45 H79 O8 N1 P1	792.555	11.8792	0.128508	0.65063	0.00279998	1.0172	20.2622	28.5844	29.4937	25.6423	37.6016	24.8158	12.7147	16.2467	19.3804	11.44	25.7634	22.7196	21.4988	21.5459	26.6966	ug/g
NEG1591	Y	PE(18:2_22:6)-H	PE(40:8)-H	PE	(18:2_22:6)	(18:2)	(22:6)			C45 H73 O8 N1 P1	786.508	9.42885	0.0438278	0.429943	0.00195795	1.59111	59.8108	50.0572	63.3538	53.8605	61.85	39.3869	21.8629	14.4536	23.1552	17.5935	30.2023	33.8911	40.4633	41.0004	37.7513	ug/g
NEG1952	Y	PS(16:0_20:4)-H	PS(36:4)-H	PS	(16:0_20:4)	(16:0)	(20:4)			C42 H73 O10 N1 P1	782.498	9.12947	0.0356923	0.578676	0.00439313	1.63552	55.63	78.0988	62.9337	71.1624	56.8147	63.8467	38.0215	27.3925	43.7535	34.1326	36.9228	44.5847	56.8303	60.9854	58.4178	ug/g
NEG1988	Y	PS(16:0_22:6)-H	PS(38:6)-H	PS	(16:0_22:6)	(16:0)	(22:6)			C44 H73 O10 N1 P1	806.498	8.82389	0.023205	0.619968	0.026334	1.39706	47.1518	56.4354	39.8222	62.9589	36.0941	55.9495	29.9616	19.165	31.0467	28.1529	37.2251	39.4546	44.3519	46.451	45.586	ug/g
NEG2106	Y	SM(d41:1)+HCOO	SM(d41:1)+HCOO	SM	(d41:1)	(d41:1)				C47 H94 O8 N2 P1	845.675	14.1874	0.106186	0.617796	0.0329815	2.5656	159.832	182.859	164.051	164.828	146.724	162.958	101.943	67.1645	76.8534	54.9999	124.893	180.359	116.343	99.0025	121.882	ug/g
NEG2111	Y	SM(d42:1)+HCOO	SM(d42:1)+HCOO	SM	(d42:1)	(d42:1)				C48 H96 O8 N2 P1	859.691	14.7053	0.0232795	0.375904	0.000100926	4.4417	378.785	444.128	404.509	419.767	399.112	387.828	142.363	106.999	144.935	130.374	181.462	208.866	281.11	281.074	292.58	ug/g
NEG2116	Y	SM(d42:2)+HCOO	SM(d42:2)+HCOO	SM	(d42:2)	(d42:2)				C48 H94 O8 N2 P1	857.675	13.5851	0.0252227	0.506847	0.00339455	3.50768	224.151	363.806	292.292	242.605	305.1	288.366	152.295	116.341	130.226	69.0241	217.826	184.199	205.404	203.414	213.303	ug/g
NEG2121	Y	SM(d42:3)+HCOO	SM(d42:3)+HCOO	SM	(d42:3)	(d42:3)				C48 H92 O8 N2 P1	855.66	12.6209	0.0232119	0.490496	0.00568158	1.47275	37.4011	62.007	55.3881	43.6695	50.4741	50.075	23.3534	17.4263	21.2262	11.6599	39.3993	33.6005	34.8621	34.9367	36.3201	ug/g
NEG2154	Y	phSM(t18:1_18:1)+HCOO	phSM(t36:2)+HCOO	phSM	(t18:1_18:1)	(t18:1)	(18:1)			C42 H82 O10 N2 P1	805.571	10.4506	0.0427854	0.750468	0.0429563	1.15895	37.3259	40.6688	36.1161	42.8272	28.5876	38.556	27.4191	20.0718	28.9989	26.9739	32.4679	32.2346	31.1621	28.9735	31.2961	ug/g
NEG315	Y	Cer(d18:1_22:0)+HCOO	Cer(d40:1)+HCOO	Cer	(d18:1_22:0)	(d18:1)	(22:0)			C41 H80 O5 N1	666.604	14.9952	0.0201503	1.30246	0.0081304	2.27585	336.405	273.679	325.274	309.232	286.942	202.933	349.853	335.629	468.979	430.633	345.52	328.457	295.972	296.222	306.551	ug/g
NEG338	Y	Cer(d18:1_24:0)+HCOO	Cer(d42:1)+HCOO	Cer	(d18:1_24:0)	(d18:1)	(24:0)			C43 H84 O5 N1	694.635	15.8821	0.0258766	0.605152	0.00123161	3.03573	232.638	227.662	229.467	227.79	247.415	176.574	144.774	103.264	157.053	115.024	147.43	144.294	161.54	160.451	168.259	ug/g
NEG345	Y	Cer(d18:1_24:1)+HCOO	Cer(d42:2)+HCOO	Cer	(d18:1_24:1)	(d18:1)	(24:1)			C43 H82 O5 N1	692.62	14.9164	0.0193541	0.663777	0.00472765	3.28944	250.007	299.421	300.117	255.431	328.526	218.176	215.307	152.737	211.65	111.039	235.235	170.376	207.647	207.464	214.59	ug/g
NEG349	Y	Cer(d18:2_24:1)+HCOO	Cer(d42:3)+HCOO	Cer	(d18:2_24:1)	(d18:2)	(24:1)			C43 H80 O5 N1	690.604	14.0167	0.0238548	0.70812	0.0102748	1.4297	47.197	58.3903	62.13	48.98	61.7489	45.2926	43.6667	32.157	39.7158	24.9199	51.292	37.4947	41.7458	42.4545	43.7521	ug/g
NEG389	Y	Cer(m40:1+O)+HCOO	Cer(m40:1+O)+HCOO	Cer	(m40:1+O)	(m40:1+O)				C41 H80 O5 N1	666.604	15.0077	0.0258766	1.28403	0.00751859	2.16072	296.331	242.753	290.927	267.343	241.486	179.319	310.584	280.674	396.216	370.42	300.846	290.629	261.45	259.659	272.306	ug/g
NEG39	Y	CL(70:3)-2H	CL(70:3)-2H	CL	(70:3)	(70:3)				C79 H146 O17 P2	714.502	10.837	0.00374452	0.417429	0.00261849	3.53546	247.638	293.903	252.275	289.356	212.807	302.405	87.1629	53.6714	90.5358	86.3038	171.396	178.143	188.904	190.268	189.246	ug/g
NEG397	Y	Cer(m42:1+O)+HCOO	Cer(m42:1+O)+HCOO	Cer	(m42:1+O)	(m42:1+O)				C43 H84 O5 N1	694.635	15.8702	0.0254123	0.602321	0.000898194	2.85705	202.557	202.269	209.108	194.576	219.154	154.831	121.815	91.8307	142.672	100.638	131.652	123.635	140.849	139.946	146.62	ug/g
NEG398	Y	Cer(m42:2+O)+HCOO	Cer(m42:2+O)+HCOO	Cer	(m42:2+O)	(m42:2+O)				C43 H82 O5 N1	692.62	15.01	0.023227	0.63223	0.00954848	3.16028	218.669	266.431	263.146	277.291	285.115	190.227	186.223	133.758	176.513	99.5718	203.97	148.865	180.49	180.47	187.839	ug/g
NEG46	Y	CL(18:2_16:1_18:2_18:2)-H	CL(70:7)-H	CL	(18:2_16:1_18:2_18:2)	(18:2)	(16:1)	(18:2)	(18:2)	C79 H139 O17 P2	1421.95	16.2615	0.00510005	0.36995	0.000531717	1.23454	30.234	44.048	26.2079	26.5237	36.9661	31.0756	13.8751	11.2398	9.43718	9.56747	15.0268	13.0144	22.5596	22.6415	22.4145	ug/g
NEG48	Y	CL(18:2_18:2_18:2_16:1)-H	CL(70:7)-H	CL	(18:2_18:2_18:2_16:1)	(18:2)	(18:2)	(18:2)	(16:1)	C79 H139 O17 P2	1421.95	16.7628	0.000471335	0.309687	0.0350535	1.25099	37.5901	56.2856	33.1331	35.5801	10.8981	41.142	16.7747	0.317024	12.5541	0.00387331	19.2706	17.5476	29.2166	29.2016	29.2291	ug/g
NEG489	Y	FA(20:4)-H	FA(20:4)-H	FA	(20:4)	(20:4)				O2 H31 C20	303.233	3.57826	0.0469663	0.381526	0.00442028	5.26864	598.116	556.538	803.971	378.768	879.276	278.969	173.948	152.776	301.442	234.081	326.054	145.376	394.192	362.97	394.188	ug/g
NEG499	Y	FA(22:6)-H	FA(22:6)-H	FA	(22:6)	(22:6)				O2 H31 C22	327.233	3.2582	0.0127081	0.632153	0.00325219	2.86357	241.962	200.219	231.137	163.648	259.093	141.993	111.172	102.431	145.019	109.395	217.683	96.9384	165.331	161.659	165.205	ug/g
NEG551	Y	Hex1Cer(d34:2)+HCOO	Hex1Cer(d34:2)+HCOO	Hex1Cer	(d34:2)	(d34:2)				C41 H76 O10 N1	742.547	10.366	0.019243	0.743306	0.00720953	1.95141	106.925	108.251	104.11	110.441	91.4691	104.237	70.4399	62.6355	87.2698	74.6674	85.9929	83.8822	91.0432	91.4026	88.2319	ug/g
NEG72	Y	CL(18:2_18:2_18:2_18:2)-H	CL(72:8)-H	CL	(18:2_18:2_18:2_18:2)	(18:2)	(18:2)	(18:2)	(18:2)	C81 H141 O17 P2	1447.96	16.3439	0.0024425	0.738126	0.0151565	2.76188	216.839	238.212	176.213	227.493	195.022	216.128	164.172	126.932	171.19	143.011	156.332	175.715	183.149	182.76	182.259	ug/g
NEG726	Y	LPC(18:0)+HCOO	LPC(18:0)+HCOO	LPC	(18:0)	(18:0)				C27 H55 O9 N1 P1	568.362	3.09951	0.0182487	1.29414	0.04312	2.1193	210.18	145.247	267.674	102.788	342.245	85.4925	247.265	231.464	339.128	204.415	303.5	167.179	226.303	221.084	218.33	ug/g
NEG792	Y	LPE(16:0)-H	LPE(16:0)-H	LPE	(16:0)	(16:0)				C21 H43 O7 N1 P1	452.278	2.21364	0.0123724	0.464336	0.0217782	2.25714	99.7069	104.645	172.957	78.0092	206.53	52.7152	46.3565	34.07	50.2814	39.106	100.468	61.5152	79.2959	80.7779	78.9113	ug/g
NEG811	Y	LPE(18:2)-H	LPE(18:2)-H	LPE	(18:2)	(18:2)				C23 H43 O7 N1 P1	476.278	1.74432	0.00405938	0.29272	0.00437591	1.40336	36.2201	31.4585	58.9377	32.337	62.25	22.0289	11.3246	6.84648	12.9951	8.39005	17.8476	13.7951	23.9061	24.0747	23.9063	ug/g
NEG823	Y	LPE(20:4)-H	LPE(20:4)-H	LPE	(20:4)	(20:4)				C25 H43 O7 N1 P1	500.278	1.66963	0.00991759	0.699709	0.0391875	1.81895	78.1555	83.8468	116.333	68.2918	142.017	57.215	63.4823	51.0698	64.1677	47.0684	88.8627	67.2916	74.4062	75.1657	73.6898	ug/g
NEG831	Y	LPE(22:6)-H	LPE(22:6)-H	LPE	(22:6)	(22:6)				C27 H43 O7 N1 P1	524.278	1.56921	0.0105272	0.585831	0.0254826	2.78017	185.015	150.042	284.479	159.193	323.533	118.386	90.0425	61.604	104.38	77.1611	237.377	144.528	158.85	161.388	158.216	ug/g
NEG876	Y	OAHFA(36:3)-H	OAHFA(36:3)-H	OAHFA	(36:3)	(36:3)				C36 H63 O4	559.473	3.88049	0.0186483	0.0867409	0.00860599	1.42102	37.2654	22.0676	61.8789	23.3547	66.4612	15.004	3.03982	1.05491	4.67543	2.33989	6.10699	2.38916	23.2055	23.8431	24.0545	ug/g
NEG881	Y	OAHFA(38:4)-H	OAHFA(38:4)-H	OAHFA	(38:4)	(38:4)				C38 H65 O4	585.489	5.36509	0.0217481	0.715207	0.0137051	1.23166	41.1372	37.2515	42.5287	38.6418	64.4588	34.7848	33.6272	20.6219	43.4329	21.3033	42.9316	23.1806	47.2658	49.3465	48.583	ug/g
NEG882	Y	OAHFA(38:6)-H	OAHFA(38:6)-H	OAHFA	(38:6)	(38:6)				C38 H61 O4	581.458	3.88282	0.0170346	0.212489	0.000551843	1.22725	30.46	21.1325	39.2752	25.0895	40.7668	17.8324	6.01748	2.2577	8.83439	5.08537	9.63682	5.25954	24.4713	25.1441	25.258	ug/g
NEG887	Y	OAHFA(40:7)-H	OAHFA(40:7)-H	OAHFA	(40:7)	(40:7)				C40 H63 O4	607.473	3.59342	0.0164455	0.243935	0.0132236	1.30079	38.3972	24.996	59.7794	16.3316	54.2114	9.08116	6.76907	3.50192	13.2872	7.76926	14.4445	3.69726	25.5759	26.0863	26.4264	ug/g
NEG889	Y	OAHFA(42:10)-H	OAHFA(42:10)-H	OAHFA	(42:10)	(42:10)				C42 H61 O4	629.458	3.58165	0.0195492	0.455287	0.00110054	1.7056	75.236	58.5647	84.1526	49.7394	83.3992	35.0585	27.7884	16.6824	41.551	27.3349	43.1863	19.2664	60.9447	62.6207	63.3132	ug/g
NEG994	Y	PC(16:0_16:0)+HCOO	PC(32:0)+HCOO	PC	(16:0_16:0)	(16:0)	(16:0)			C41 H81 O10 N1 P1	778.56	11.2647	0.0474481	0.628517	0.000369013	3.1483	219.488	284.341	242.771	249.287	271.909	213.912	146.499	164.949	168.036	130.644	165.262	155.889	209.065	191.869	207.982	ug/g
POS1076	Y	DG(18:1_18:3)+NH4	DG(36:4)+NH4	DG	(18:1_18:3)	(18:1)	(18:3)			C39 H72 O5 N1	634.541	12.004	0.0239724	0.293338	3.27977e-05	1.76663	51.9309	48.1481	58.1943	68.6388	92.0499	74.8826	14.0816	10.0572	11.4963	13.2126	35.7896	30.8923	42.4111	41.3178	40.4304	ug/g
POS1971	Y	PC(8:1e_10:1)+H	PC(18:2e)+H	PC	(8:1e_10:1)	(8:1e)	(10:1)			C26 H51 O7 N1 P1	520.34	1.68246	0.0125596	0.484364	0.04646	2.42266	108.963	126.391	170.105	91.7852	272.99	72.1937	71.4678	50.998	95.4759	61.6654	72.1433	56.2918	107.1	109.587	107.402	ug/g
POS2020	Y	PC(31:2)+H	PC(31:2)+H	PC	(31:2)	(31:2)				C39 H75 O8 N1 P1	716.522	10.8942	0.00518033	0.387333	0.00011724	1.57756	48.081	57.189	44.0339	52.7188	57.3435	54.4747	17.7417	11.1291	15.3111	19.8734	28.6745	28.8312	36.7442	36.4165	36.7461	ug/g
POS231	Y	Cer(m19:0_21:2)+H	Cer(m40:2)+H	Cer	(m19:0_21:2)	(m19:0)	(21:2)			C40 H78 O2 N1	604.603	15.0745	0.0156818	1.24856	0.045778	1.0906	71.1261	57.9255	61.6606	54.7384	63.0887	35.7201	65.5622	68.7838	77.6787	84.5421	70.1601	63.1006	70.182	68.068	68.7253	ug/g
POS2435	Y	PC(19:1_18:1)+H	PC(37:2)+H	PC	(19:1_18:1)	(19:1)	(18:1)			C45 H87 O8 N1 P1	800.616	12.436	0.037105	0.590473	0.0162188	1.35062	50.4992	44.6819	43.3011	37.5381	55.8724	36.7983	39.3406	19.8965	35.8298	22.5479	14.858	26.1819	38.6835	41.2219	38.6795	ug/g
POS2698	Y	PC(40:6)+H	PC(40:6)+H	PC	(18:0_22:6)	(18:0)	(22:6)			C48 H85 O8 N1 P1	834.601	11.2344	0.0111751	1.41728	0.00685822	2.14463	320.709	344.538	299.683	287.881	341.557	309.365	443.068	416.576	507.322	526.497	418.669	385.995	388.38	396.009	388.505	ug/g
POS273	Y	Cer(m19:0_23:2)+H	Cer(m42:2)+H	Cer	(m19:0_23:2)	(m19:0)	(23:2)			C42 H82 O2 N1	632.634	15.9549	0.0263127	0.559107	0.00360344	1.46218	59.6743	58.0388	45.9031	49.1816	57.5107	35.5285	30.6406	21.6114	30.8509	25.5701	32.7961	29.5263	42.7358	40.5442	41.6552	ug/g
POS2821	Y	PE(16:0e)+H	PE(16:0e)+H	PE	(16:0e)	(16:0e)				C21 H45 O7 N1 P1	454.293	2.25155	0.0806734	0.510588	0.017953	2.52103	118.616	153.907	241.677	109.357	201.972	94.0569	48.1279	44.282	88.5511	57.4144	133.59	97.5648	87.5917	101.006	101.169	ug/g
POS286	Y	Cer(m19:0_23:3)+H	Cer(m42:3)+H	Cer	(m19:0_23:3)	(m19:0)	(23:3)			C42 H80 O2 N1	630.618	15.0101	0.0270819	0.632555	0.00212776	1.57947	58.8268	70.9522	66.0413	55.1327	71.4025	47.9788	44.209	35.0127	43.0708	22.7827	54.3678	34.8138	49.9143	47.449	49.5283	ug/g
POS2862	Y	PE(18:2e)+H	PE(18:2e)+H	PE	(18:2e)	(18:2e)				C23 H45 O7 N1 P1	478.293	1.79149	0.127132	0.31044	0.00589671	1.53012	36.9885	39.4573	90.8177	45.6171	60.8171	35.7097	11.3128	8.42341	20.9992	11.5618	21.4207	22.3345	22.6754	28.5468	28.5082	ug/g
POS2884	Y	PE(8:1e_12:3)+H	PE(20:4e)+H	PE	(8:1e_12:3)	(8:1e)	(12:3)			C25 H45 O7 N1 P1	502.293	2.58147	0.0731193	0.665629	0.0216062	1.01858	21.7659	27.8337	38.7795	24.1471	33.9272	18.3116	14.2954	13.125	22.4316	13.5482	25.0549	21.2173	20.3961	23.1955	23.2389	ug/g
POS2921	Y	PE(18:0_16:0)+Na	PE(34:0)+Na	PE	(18:0_16:0)	(18:0)	(16:0)			C39 H78 O8 N1 P1 Na1	742.536	11.013	0.0340413	0.500848	0.00476593	4.59002	412.991	583.833	489.67	584.398	369.511	484.598	248.041	179.666	256.8	197.334	243.348	339.794	347.352	371.527	363.173	ug/g
POS2927	Y	PE(16:0_18:1)+Na	PE(34:1)+Na	PE	(16:0_18:1)	(16:0)	(18:1)			C39 H76 O8 N1 P1 Na1	740.52	10.0363	0.0532485	0.134872	0.0023618	1.43033	31.8874	39.5067	33.4938	64.0107	24.7233	41.3998	5.23222	3.59216	6.37225	2.33955	4.65301	9.50859	19.8527	21.7811	21.8254	ug/g
POS2937	Y	PE(16:1_18:1)+Na	PE(34:2)+Na	PE	(16:1_18:1)	(16:1)	(18:1)			C39 H74 O8 N1 P1 Na1	738.504	9.58499	0.0337444	0.482389	0.0284992	1.3937	37.9521	71.1711	51.9458	35.4508	45.4342	31.4989	19.4389	16.5062	21.806	20.387	19.6779	34.0947	29.2136	30.9662	31.0133	ug/g
POS2962	Y	PE(17:0_18:1)+Na	PE(35:1)+Na	PE	(17:0_18:1)	(17:0)	(18:1)			C40 H78 O8 N1 P1 Na1	754.536	11.302	0.0237356	0.645061	0.0243496	1.22351	38.4338	40.3117	47.5526	39.3634	29.6719	35.9551	21.5944	16.3774	26.2447	20.3424	27.8611	36.7751	28.4486	29.6231	29.6773	ug/g
POS3021	Y	PE(18:1_18:1)+Na	PE(36:2)+Na	PE	(18:1_18:1)	(18:1)	(18:1)			C41 H78 O8 N1 P1 Na1	766.536	10.8007	0.0945429	0.705066	0.0390244	4.75618	483.604	759.216	734.082	618.053	534.231	570.735	381.349	339.815	462.509	361.424	501.496	562.096	405.394	479.364	480.45	ug/g
POS3045	Y	PE(18:1_18:2)+Na	PE(36:3)+Na	PE	(18:1_18:2)	(18:1)	(18:2)			C41 H76 O8 N1 P1 Na1	764.52	9.84518	0.0705083	0.470848	0.0254497	1.79874	62.5696	101.496	90.429	78.3545	59.6477	54.297	36.2443	24.8726	41.0053	9.59719	42.8841	55.7683	46.4134	44.2866	50.8081	ug/g
POS3053	Y	PE(16:1e_20:2)+Na	PE(36:3e)+Na	PE	(16:1e_20:2)	(16:1e)	(20:2)			C41 H78 O7 N1 P1 Na1	750.541	11.3761	0.0222391	0.672507	0.0339145	1.1073	27.8142	43.1152	32.2565	32.5735	29.5952	29.7634	17.7949	16.4027	27.7873	18.0526	23.5326	27.648	24.1932	25.036	25.2321	ug/g
POS3059	Y	PE(16:1_20:3)+Na	PE(36:4)+Na	PE	(16:1_20:3)	(16:1)	(20:3)			C41 H74 O8 N1 P1 Na1	762.504	9.25491	0.0445264	0.390508	0.00373556	1.58296	45.385	69.8329	61.0932	48.6537	47.8784	47.1487	19.0019	13.7649	16.6548	15.981	25.5577	33.9992	33.2338	35.9086	35.9621	ug/g
POS3069	Y	PE(16:0p_20:4)+H	PE(36:4p)+H	PE	(16:0p_20:4)	(16:0p)	(20:4)			C41 H75 O7 N1 P1	724.528	11.2724	0.031586	0.636473	0.0132619	1.79773	67.2416	101.906	86.2868	83.011	75.6829	79.9248	43.359	38.2428	62.4862	41.9282	57.7127	70.7226	60.2416	63.6019	63.7192	ug/g
POS3083	Y	PE(14:0e_23:1)+Na	PE(37:1e)+Na	PE	(14:0e_23:1)	(14:0e)	(23:1)			C42 H84 O7 N1 P1 Na1	768.588	11.074	0.00426531	0.560952	0.0222612	2.23837	94.7245	157.259	154.204	113.336	120.561	87.0609	60.9289	48.7625	68.8788	62.8123	74.0185	92.493	84.0912	83.4128	83.5594	ug/g
POS3085	Y	PE(37:1e)+H	PE(37:1e)+H	PE	(14:1e_23:0)	(14:1e)	(23:0)			C42 H85 O7 N1 P1	746.606	12.2127	0.011277	0.588849	0.0325199	2.54088	148.221	212.268	176.664	105.74	192.979	111.061	74.3195	71.6709	118.414	79.7067	90.4866	123.004	122.544	124.886	125.045	ug/g
POS3092	Y	PE(14:1e_23:1)+Na	PE(37:2e)+Na	PE	(14:1e_23:1)	(14:1e)	(23:1)			C42 H82 O7 N1 P1 Na1	766.572	10.9	0.0449228	0.65596	0.0355669	1.50866	48.2002	69.7256	63.1505	64.6597	52.4804	52.6547	32.238	24.9789	40.2945	31.0399	49.9238	51.6822	41.9696	45.8744	43.5084	ug/g
POS3100	Y	PE(17:0_20:4)+H	PE(37:4)+H	PE	(17:0_20:4)	(17:0)	(20:4)			C42 H77 O8 N1 P1	754.538	11.3062	0.025647	0.614458	0.0137345	1.24636	38.4141	43.3441	46.9721	39.0321	29.7759	35.6483	21.58	16.3051	26.0276	20.0146	27.4473	31.9087	28.3956	29.6836	29.707	ug/g
POS3111	Y	PE(38:2)+H	PE(38:2)+H	PE	(18:0_20:2)	(18:0)	(20:2)			C43 H83 O8 N1 P1	772.585	12.3505	0.0132146	0.632172	0.0307334	1.6005	69.148	68.5537	72.0207	54.8471	69.022	51.278	30.3031	27.9104	38.0204	41.5018	44.1206	61.4474	48.4646	49.526	49.6463	ug/g
POS3191	Y	PE(16:0p_22:5)+H	PE(38:5p)+H	PE	(16:0p_22:5)	(16:0p)	(22:5)			C43 H77 O7 N1 P1	750.543	11.3633	0.019647	0.66969	0.0301287	1.11355	28.6339	44.1658	31.5535	31.7145	31.4518	29.0948	18.5434	17.2883	27.2551	18.3421	23.2103	27.0314	23.9563	24.9152	24.4017	ug/g
POS3212	Y	PE(20:2e_19:0)+Na	PE(39:2e)+Na	PE	(20:2e_19:0)	(20:2e)	(19:0)			C44 H86 O7 N1 P1 Na1	794.603	11.1626	0.022967	0.637545	0.020888	2.34348	113.798	182.381	157.131	131.811	143.592	108.096	72.4565	71.4693	98.295	78.9147	99.2083	113.159	100.814	100.222	104.538	ug/g
POS3268	Y	PE(18:2_22:6)+H	PE(40:8)+H	PE	(18:2_22:6)	(18:2)	(22:6)			C45 H75 O8 N1 P1	788.522	9.62696	0.0505248	0.411057	0.00660784	1.62931	56.4286	58.7451	82.0012	59.4798	54.7154	34.4953	18.6258	16.3358	25.5943	18.2472	31.6451	31.722	36.7138	40.5404	38.0515	ug/g
POS3275	Y	PE(41:5e)+H	PE(41:5e)+H	PE	(41:5e)	(41:5e)				C46 H85 O7 N1 P1	794.606	11.1539	0.0225198	0.650279	0.0201426	2.34039	113.645	184.857	154.301	132.037	145.167	116.41	78.3227	71.4758	109.461	78.7967	99.1336	113.218	100.799	100.333	104.519	ug/g
POS3669	Y	SM(d44:4)+H	SM(d44:4)+H	SM	(d44:4)	(d44:4)				C49 H94 O6 N2 P1	837.684	14.7967	0.0234276	0.40877	0.000450282	1.19982	27.5982	33.558	32.4185	29.1115	29.6409	29.4953	11.2489	8.18253	11.0452	8.87566	16.7555	18.2157	21.1484	21.9244	22.107	ug/g
POS3712	Y	SPH(d22:0)+H	SPH(d22:0)+H	SPH	(d22:0)	(d22:0)				C22 H48 O2 N1	358.368	3.03017	0.862365	0.671285	0.0332505	1.19486	26.371	31.3412	73.8581	53.4537	31.8618	68.7681	21.5042	22.5372	39.9859	27.584	31.7987	48.3451	0.0709699	25.0372	25.1585	ug/g
POS3770	Y	TG(12:1e_6:0_16:1)+Na	TG(34:2e)+Na	TG	(12:1e_6:0_16:1)	(12:1e)	(6:0)	(16:1)		C37 H68 O5 Na1	615.496	12.833	0.0259964	3.69654	0.00805055	1.94919	47.5446	41.2781	45.0038	93.0572	51.0518	152.249	316.56	159.716	211.861	317.706	397.928	186.423	230.164	230.157	219.95	ug/g
POS3797	Y	TG(12:0e_6:0_18:3)+H	TG(36:3e)+H	TG	(12:0e_6:0_18:3)	(12:0e)	(6:0)	(18:3)		C39 H71 O5	619.53	14.7076	0.0108911	5.73366	0.00349504	1.52991	19.0787	15.499	10.5018	27.0466	18.5592	39.8764	156.241	49.9811	124.517	171.444	157.024	89.389	91.006	89.8179	89.0624	ug/g
POS3826	Y	TG(17:0_10:2_10:4)+Na	TG(37:6)+Na	TG	(17:0_10:2_10:4)	(17:0)	(10:2)	(10:4)		C40 H64 O6 Na1	663.46	11.853	0.00386078	3.23872	0.0228617	2.1124	98.2188	102.724	105.228	138.484	86.469	223.253	388.92	124.412	320.857	447.163	748.622	413.242	399.366	399.364	396.7	ug/g
POS384	Y	Co(Q8)+H	Co(Q8)+H	Co	(Q8)	(Q8)				C49 H75 O4	727.566	14.837	0.0100036	0.688446	0.00825122	1.34483	41.0156	57.6827	49.4533	41.1764	53.1962	42.21	27.3122	29.8677	27.7032	32.4084	41.1348	37.5977	38.3812	39.15	38.858	ug/g
POS3845	Y	TG(12:1e_6:0_20:4)+NH4	TG(38:5e)+NH4	TG	(12:1e_6:0_20:4)	(12:1e)	(6:0)	(20:4)		C41 H74 O5 N1	660.556	13.8845	0.0110688	5.50998	0.0082824	2.20783	31.4958	26.2449	27.2437	67.3308	42.0586	92.2579	359.39	125.052	218.83	242.969	445.2	187.895	178.95	176.49	175.083	ug/g
POS3850	Y	TG(12:1e_6:0_20:5)+H	TG(38:6e)+H	TG	(12:1e_6:0_20:5)	(12:1e)	(6:0)	(20:5)		C41 H69 O5	641.514	12.8975	0.0248888	3.3828	0.0171899	2.08956	73.9752	62.9043	63.6715	147.276	83.7173	206.969	444.092	144.552	291.736	327.278	633.473	318.833	338.777	338.751	324.368	ug/g
POS3884	Y	TG(12:1e_6:0_22:6)+H	TG(40:7e)+H	TG	(12:1e_6:0_22:6)	(12:1e)	(6:0)	(22:6)		C43 H71 O5	667.53	13.2293	0.0241316	5.87649	0.0100334	1.04182	7.36252	7.05161	5.83001	13.3955	9.97364	16.7745	89.6867	29.7278	59.7529	55.7476	92.4157	27.5371	41.7514	41.7518	40.0305	ug/g
POS4010	Y	TG(16:0_14:0_18:1)+NH4	TG(48:1)+NH4	TG	(16:0_14:0_18:1)	(16:0)	(14:0)	(18:1)		C51 H100 O6 N1	822.755	17.6621	0.00448564	9.09399	0.00662369	1.89102	6.60416	7.73771	6.6449	23.4538	9.04576	46.4449	214.99	110.413	127.352	217.628	182.488	55.9035	117.075	116.847	117.851	ug/g
POS4035	Y	TG(16:0_14:0_18:2)+NH4	TG(48:2)+NH4	TG	(16:0_14:0_18:2)	(16:0)	(14:0)	(18:2)		C51 H98 O6 N1	820.739	17.389	0.0141194	7.60409	0.00638309	3.32327	30.2729	28.3817	25.0204	105.586	36.2962	172.476	799.719	422.812	403.648	605.109	577.666	217.729	393.644	386.112	383	ug/g
POS4047	Y	TG(16:1_14:0_18:2)+NH4	TG(48:3)+NH4	TG	(16:1_14:0_18:2)	(16:1)	(14:0)	(18:2)		C51 H96 O6 N1	818.723	17.0594	0.00945248	4.41523	0.0156187	1.89446	21.2863	16.9213	16.2024	78.4334	18.0489	147.307	352.3	175.661	147.111	212.649	282.253	146.642	179.688	178.408	176.35	ug/g
POS4066	Y	TG(15:0_16:0_18:1)+NH4	TG(49:1)+NH4	TG	(15:0_16:0_18:1)	(15:0)	(16:0)	(18:1)		C52 H102 O6 N1	836.77	17.8278	0.000240756	11.6347	0.00414577	1.11138	1.66545	1.98232	1.63889	6.20192	1.88494	12.0419	67.8034	33.0455	47.8067	66.6298	60.5236	19.8926	36.99	36.9902	37.0055	ug/g
POS4069	Y	TG(15:0_16:0_18:2)+NH4	TG(49:2)+NH4	TG	(15:0_16:0_18:2)	(15:0)	(16:0)	(18:2)		C52 H100 O6 N1	834.755	17.569	0.00728828	6.69136	0.00737271	1.02877	3.93005	3.5003	3.37047	11.0692	4.18793	19.0565	79.5427	38.813	41.668	61.4569	58.1684	22.2282	39.3463	39.6009	39.0288	ug/g
POS4105	Y	TG(16:0_16:0_18:1)+NH4	TG(50:1)+NH4	TG	(16:0_16:0_18:1)	(16:0)	(16:0)	(18:1)		C53 H104 O6 N1	850.786	17.956	0.0156826	11.017	0.00577581	5.6068	63.2787	73.1377	56.2859	146.469	67.6134	301.598	1606.11	690.813	1265.93	2043.26	1641.23	556.918	1005.61	983.966	975.57	ug/g
POS4151	Y	TG(16:0_16:1_18:1)+Na	TG(50:2)+Na	TG	(16:0_16:1_18:1)	(16:0)	(16:1)	(18:1)		C53 H98 O6 Na1	853.726	17.192	0.00926972	5.70861	0.0060969	1.54177	11.6736	9.17254	9.40643	29.3504	7.78859	57.0606	156.431	58.7912	101.005	134.473	173.014	86.7358	83.3765	82.2611	81.9121	ug/g
POS4153	Y	TG(16:0_16:1_18:1)+NH4	TG(50:2)+NH4	TG	(16:0_16:1_18:1)	(16:0)	(16:1)	(18:1)		C53 H102 O6 N1	848.77	17.6946	0.00606376	9.24944	0.00511806	6.85397	112.845	110.978	95.1522	281.236	113.884	565.032	2754.57	1334.37	1695.66	2729	2473.78	843.826	1556.67	1556.18	1540.14	ug/g
POS4185	Y	TG(16:0_16:1_18:2)+NH4	TG(50:3)+NH4	TG	(16:0_16:1_18:2)	(16:0)	(16:1)	(18:2)		C53 H100 O6 N1	846.755	17.4058	0.0071317	8.41947	0.00504287	8.91779	214.061	216.828	179.995	549.284	247.719	1055.26	5187.16	2662.83	2690.25	4127.73	4467.64	1602.78	2499.38	2487.62	2464.56	ug/g
POS4212	Y	TG(16:1_16:1_18:2)+NH4	TG(50:4)+NH4	TG	(16:1_16:1_18:2)	(16:1)	(16:1)	(18:2)		C53 H98 O6 N1	844.739	17.1093	0.0131509	6.3884	0.00664122	4.24732	66.7298	49.9989	55.6714	201.174	67.6576	374.591	1341.4	621.439	622.712	980.737	1130.75	514.761	612.269	604.219	596.376	ug/g
POS4226	Y	TG(16:1_16:1_18:3)+NH4	TG(50:5)+NH4	TG	(16:1_16:1_18:3)	(16:1)	(16:1)	(18:3)		C53 H96 O6 N1	842.723	16.801	0.00908194	4.10887	0.0144556	1.87534	20.9431	13.39	16.4511	83.5303	16.3724	158.079	291.908	128.387	127.37	206.553	325.518	188.943	160.409	159.156	157.529	ug/g
POS4240	Y	TG(18:4_14:0_18:2)+NH4	TG(50:6)+NH4	TG	(18:4_14:0_18:2)	(18:4)	(14:0)	(18:2)		C53 H94 O6 N1	840.708	16.6663	0.0180346	6.44303	0.00489396	1.23924	5.92439	3.67672	3.52896	17.6735	1.95267	36.2838	101.101	62.4854	50.7932	86.711	96.9312	46.8055	38.0902	38.0625	36.8995	ug/g
POS4250	Y	TG(16:0_17:1_18:1)+NH4	TG(51:2)+NH4	TG	(16:0_17:1_18:1)	(16:0)	(17:1)	(18:1)		C54 H104 O6 N1	862.786	17.8438	0.0097361	14.8785	0.00272343	3.26719	13.0544	12.7835	10.8931	39.1038	12.0186	75.3664	571.126	271.248	340.36	495.471	545.956	204.307	295.614	289.935	293.235	ug/g
POS4261	Y	TG(16:0_17:1_18:2)+NH4	TG(51:3)+NH4	TG	(16:0_17:1_18:2)	(16:0)	(17:1)	(18:2)		C54 H102 O6 N1	860.77	17.5793	0.00902017	8.80588	0.00343723	2.71858	19.6899	17.8858	16.6834	52.1413	17.0134	89.8823	453.956	199.494	248.549	359.591	425.717	190.953	225.417	225.624	222.02	ug/g
POS4269	Y	TG(15:0_18:2_18:2)+NH4	TG(51:4)+NH4	TG	(15:0_18:2_18:2)	(15:0)	(18:2)	(18:2)		C54 H100 O6 N1	858.755	17.2991	0.0301745	6.04692	0.0055416	1.66492	13.8048	9.46484	10.3439	32.9191	10.4578	57.3457	196.508	73.468	103.378	153.125	189.877	95.9637	90.6208	95.045	89.9393	ug/g
POS4287	Y	TG(18:0_16:0_18:1)+Na	TG(52:1)+Na	TG	(18:0_16:0_18:1)	(18:0)	(16:0)	(18:1)		C55 H104 O6 Na1	883.773	17.777	0.00747965	9.27046	0.00236973	1.29249	4.76114	3.81952	4.01722	9.72808	4.54768	18.2949	87.8399	35.2629	60.3283	87.9861	97.9269	49.3894	49.7728	50.2918	49.568	ug/g
POS4344	Y	TG(16:0_18:1_18:1)+NH4	TG(52:2)+NH4	TG	(16:0_18:1_18:1)	(16:0)	(18:1)	(18:1)		C55 H106 O6 N1	876.801	17.9532	0.0176578	14.8814	0.0091123	17.0922	371.687	396.712	417.352	742.167	358.548	2353.87	18404.3	8081.84	6971.36	18769.1	12040.6	4787.58	5977.85	5826.77	5779.76	ug/g
POS4423	Y	TG(16:0_18:1_18:2)+H	TG(52:3)+H	TG	(16:0_18:1_18:2)	(16:0)	(18:1)	(18:2)		C55 H101 O6	857.759	17.7247	0.00406279	5.33527	0.0059632	1.58369	20.0335	18.9129	16.5132	26.8812	17.9796	51.4003	162.784	57.9152	117.007	173.426	201.851	96.4868	99.5459	99.878	99.0736	ug/g
POS4427	Y	TG(16:0_18:1_18:2)+NH4	TG(52:3)+NH4	TG	(16:0_18:1_18:2)	(16:0)	(18:1)	(18:2)		C55 H104 O6 N1	874.786	17.8897	0.0103651	6.73035	0.00728833	14.7226	989.941	856.278	575.882	2034.12	578.216	4070.31	16122.4	5942.63	7610.35	11603.1	13696.7	6302.98	6759.18	6675.46	6621.67	ug/g
POS4493	Y	TG(16:1_18:1_18:2)+NH4	TG(52:4)+NH4	TG	(16:1_18:1_18:2)	(16:1)	(18:1)	(18:2)		C55 H102 O6 N1	872.77	17.4619	0.00722767	6.16836	0.00585819	11.9386	723.195	638.831	578.886	1386.57	586.124	2823.95	8467.23	3185.45	5584.63	8253.72	10860.7	5207.93	4902.95	4873.76	4832.88	ug/g
POS4496	Y	TG(16:0_18:2_18:2)+H	TG(52:4)+H	TG	(16:0_18:2_18:2)	(16:0)	(18:2)	(18:2)		C55 H99 O6	855.744	17.6625	0.00490259	5.09489	0.00751508	2.0277	31.8159	26.7517	21.578	54.8667	25.6712	103.178	265.756	95.1392	169.599	266.344	363.146	184.364	161.019	159.605	159.722	ug/g
POS4540	Y	TG(16:1_18:2_18:2)+NH4	TG(52:5)+NH4	TG	(16:1_18:2_18:2)	(16:1)	(18:2)	(18:2)		C55 H100 O6 N1	870.755	17.1789	0.0108355	5.94329	0.00457358	11.3356	613.059	471.08	472.32	1485.44	476.769	2797.43	8250.94	3334.33	5118.49	7402.01	8867.45	4565.17	4410.06	4351.77	4316.53	ug/g
POS4572	Y	TG(16:1_18:2_18:3)+NH4	TG(52:6)+NH4	TG	(16:1_18:2_18:3)	(16:1)	(18:2)	(18:3)		C55 H98 O6 N1	868.739	16.9565	0.0474079	9.86524	0.00532359	4.814	47.0817	33.6676	29.3795	141.171	33.2522	299.151	1333.51	580.013	642.451	1103.27	1489.44	609.682	427.93	396.451	393.03	ug/g
POS4586	Y	TG(18:4_16:1_18:2)+NH4	TG(52:7)+NH4	TG	(18:4_16:1_18:2)	(18:4)	(16:1)	(18:2)		C55 H96 O6 N1	866.723	16.6225	0.0294404	4.89075	0.0226917	2.03989	8.57184	14.2615	16.3695	69.9281	12.1106	157.066	249.221	124.601	119.509	200.415	442.952	224.433	178.561	178.717	169.683	ug/g
POS4613	Y	TG(17:0_18:1_18:2)+NH4	TG(53:3)+NH4	TG	(17:0_18:1_18:2)	(17:0)	(18:1)	(18:2)		C56 H106 O6 N1	888.801	17.8633	0.005765	7.46318	0.00239521	2.93573	28.1942	22.2305	23.2399	75.4442	21.1256	135.29	496.155	250.635	302.126	403.117	543.321	284.828	270.619	267.609	268.473	ug/g
POS4623	Y	TG(18:1_17:1_18:2)+NH4	TG(53:4)+NH4	TG	(18:1_17:1_18:2)	(18:1)	(17:1)	(18:2)		C56 H104 O6 N1	886.786	17.5952	0.0266339	5.58829	0.00618056	1.86457	19.8237	14.6899	15.9473	49.0773	16.3284	75.6794	253.421	91.3311	138.045	169.86	271.394	146.363	129.814	135.278	128.766	ug/g
POS4633	Y	TG(18:2_17:1_18:2)+NH4	TG(53:5)+NH4	TG	(18:2_17:1_18:2)	(18:2)	(17:1)	(18:2)		C56 H102 O6 N1	884.77	17.3043	0.012681	4.9568	0.0050819	1.22087	9.58331	7.10353	9.54336	25.7827	7.65789	38.9785	108.899	35.9302	68.9088	84.7611	118.09	72.3961	56.196	55.2105	54.8355	ug/g
POS4734	Y	TG(18:1_18:1_18:1)+NH4	TG(54:3)+NH4	TG	(18:1_18:1_18:1)	(18:1)	(18:1)	(18:1)		C57 H108 O6 N1	902.817	17.9829	0.0109803	8.34708	0.00369344	7.5869	193.018	180.187	162.658	454.92	187.366	637.618	3417.68	1120.91	2008.35	2778.79	3850.17	1980.44	1776.6	1740.34	1747.17	ug/g
POS4782	Y	TG(18:1_18:1_18:2)+NH4	TG(54:4)+NH4	TG	(18:1_18:1_18:2)	(18:1)	(18:1)	(18:2)		C57 H106 O6 N1	900.801	17.7636	0.0169671	5.89393	0.00550046	7.71255	328.026	265.954	285.762	791.985	263.188	1105.31	3819.75	1217.84	2575.81	3153.07	4691.96	2460.43	2150.05	2083.37	2140.45	ug/g
POS4828	Y	TG(18:1_18:2_18:2)+NH4	TG(54:5)+NH4	TG	(18:1_18:2_18:2)	(18:1)	(18:2)	(18:2)		C57 H104 O6 N1	898.786	17.5584	0.0138353	4.84985	0.0088969	5.67977	301.446	187.464	234.05	557.151	238.128	765.968	2317.84	1179.76	1299.73	1610.02	3214.01	1456.7	1181.61	1150.12	1172.15	ug/g
POS4871	Y	TG(18:1_18:2_18:3)+NH4	TG(54:6)+NH4	TG	(18:1_18:2_18:3)	(18:1)	(18:2)	(18:3)		C57 H102 O6 N1	896.77	17.3284	0.0167502	6.45147	0.00657146	6.89372	255.499	220.937	199.04	456.361	135.601	870.535	2511	1156.01	1851.35	3334.33	3442.29	1498.11	1601.84	1633.04	1579.53	ug/g
POS4872	Y	TG(16:0_18:2_20:4)+NH4	TG(54:6)+NH4	TG	(16:0_18:2_20:4)	(16:0)	(18:2)	(20:4)		C57 H102 O6 N1	896.77	17.6053	0.0218397	12.3725	0.00706048	2.71545	7.68413	12.8713	10.5989	28.7707	9.08296	77.1542	330.109	162.376	293.024	508.366	384.402	130.122	203.842	208.427	199.521	ug/g
POS4902	Y	TG(18:3_18:2_18:2)+NH4	TG(54:7)+NH4	TG	(18:3_18:2_18:2)	(18:3)	(18:2)	(18:2)		C57 H100 O6 N1	894.755	16.9906	0.0979593	4.92183	0.0150236	5.91118	228.222	165.517	163.755	579.092	117.417	1091.89	2109.52	979.993	1486.21	2448.48	3277.12	1244.73	1554.95	1300.27	1542.58	ug/g
POS4930	Y	TG(18:4_18:2_18:2)+NH4	TG(54:8)+NH4	TG	(18:4_18:2_18:2)	(18:4)	(18:2)	(18:2)		C57 H98 O6 N1	892.739	16.7664	0.0116006	6.54573	0.0129875	3.35586	40.5224	27.4211	34.3033	124.529	21.6181	249.881	593.954	299.354	298.652	576.367	1031.93	461.312	361.36	362.297	354.652	ug/g
POS4975	Y	TG(19:1_18:2_18:3)+NH4	TG(55:6)+NH4	TG	(19:1_18:2_18:3)	(19:1)	(18:2)	(18:3)		C58 H104 O6 N1	910.786	17.528	0.102734	9.46695	0.00300571	1.1074	4.52615	4.13529	4.4501	6.49092	2.45277	10.4389	58.3127	31.4781	40.6186	70.0421	75.7497	31.4188	40.4226	33.5247	40.1542	ug/g
POS4981	Y	TG(16:0_17:1_22:6)+NH4	TG(55:7)+NH4	TG	(16:0_17:1_22:6)	(16:0)	(17:1)	(22:6)		C58 H102 O6 N1	908.77	17.3249	0.031949	13.7162	0.00160665	1.12541	5.29508	1.67809	1.59353	4.65875	1.17082	7.5116	52.8918	26.8233	62.5906	59.4778	67.952	30.7568	27.5853	29.0401	27.4096	ug/g
POS4987	Y	TG(15:0_18:2_22:6)+NH4	TG(55:8)+NH4	TG	(15:0_18:2_22:6)	(15:0)	(18:2)	(22:6)		C58 H100 O6 N1	906.755	17.0237	0.0446446	9.85109	0.00945862	1.0119	3.52029	2.45701	2.2311	7.66309	1.39731	9.77714	50.8214	14.6782	30.4153	44.8997	84.0277	41.5897	28.0797	30.646	29.8896	ug/g
POS5094	Y	TG(16:0_18:1_22:4)+NH4	TG(56:5)+NH4	TG	(16:0_18:1_22:4)	(16:0)	(18:1)	(22:4)		C59 H108 O6 N1	926.817	17.8296	0.00875854	8.08598	0.00348425	5.34516	108.463	110.43	100.536	214.879	89.3477	309.245	1478.36	625.039	1135.65	1652.39	1854.3	797.67	881.852	866.563	875.028	ug/g
POS5125	Y	TG(16:0_18:1_22:5)+H	TG(56:6)+H	TG	(16:0_18:1_22:5)	(16:0)	(18:1)	(22:5)		C59 H103 O6	907.775	17.173	0.0073805	8.54501	0.00605723	1.34585	8.0913	5.53893	4.72679	13.0756	4.03744	20.2301	96.6058	37.1535	57.7469	87.5502	137.372	59.5295	51.9208	52.5397	52.6313	ug/g
POS5129	Y	TG(16:0_18:1_22:5)+NH4	TG(56:6)+NH4	TG	(16:0_18:1_22:5)	(16:0)	(18:1)	(22:5)		C59 H106 O6 N1	924.801	17.6177	0.0215091	9.25277	0.0033791	6.93596	150.125	173.357	153.668	265.884	136.656	446.295	2541.39	901.261	1643.78	2367.68	3191.96	1622.97	1338.94	1341.1	1390.54	ug/g
POS5167	Y	TG(16:0_18:1_22:6)+NH4	TG(56:7)+NH4	TG	(16:0_18:1_22:6)	(16:0)	(18:1)	(22:6)		C59 H104 O6 N1	922.786	17.3503	0.157473	4.33396	0.00595296	3.6216	115.548	87.2267	95.4798	221.371	123.098	462.033	910.065	353.929	556.199	673.588	1309.74	984.449	637.245	822.977	629.068	ug/g
POS5205	Y	TG(16:0_18:2_22:6)+NH4	TG(56:8)+NH4	TG	(16:0_18:2_22:6)	(16:0)	(18:2)	(22:6)		C59 H102 O6 N1	920.77	17.1652	0.00602454	10.5207	0.00715699	7.63527	197.064	166.682	140.087	286.344	81.003	538.508	2496.3	1081.54	1889.13	3404.11	4281.61	1678.17	1608.94	1607.91	1591.72	ug/g
POS5232	Y	TG(16:1_18:2_22:6)+NH4	TG(56:9)+NH4	TG	(16:1_18:2_22:6)	(16:1)	(18:2)	(22:6)		C59 H100 O6 N1	918.755	16.845	0.0104599	9.18495	0.0116072	5.01939	80.6717	47.0292	56.7495	176.13	35.1385	327.848	1112.91	568.973	672.033	1257.39	2186.39	848.234	683.025	682.497	670.474	ug/g
POS5292	Y	TG(18:2_18:2_22:6)+NH4	TG(58:10)+NH4	TG	(18:2_18:2_22:6)	(18:2)	(18:2)	(22:6)		C61 H102 O6 N1	944.77	16.911	0.0256298	5.08489	0.0373597	2.98793	98.6528	56.7439	57.6481	156.221	31.0855	212.488	468.003	188.834	294.045	479.108	1170.29	515.944	371.487	358.054	353.743	ug/g
POS5293	Y	TG(16:0_20:4_22:6)+NH4	TG(58:10)+NH4	TG	(16:0_20:4_22:6)	(16:0)	(20:4)	(22:6)		C61 H102 O6 N1	944.77	17.135	0.0107688	10.1421	0.0106565	2.53852	22.1214	18.6418	12.1417	29.9819	6.06689	78.9111	249.572	155.78	211.189	484.417	447.477	154.069	180.699	181.106	177.568	ug/g
POS5308	Y	TG(18:3_18:2_22:6)+NH4	TG(58:11)+NH4	TG	(18:3_18:2_22:6)	(18:3)	(18:2)	(22:6)		C61 H100 O6 N1	942.755	16.5832	0.0159752	6.73925	0.0435583	1.89498	27.04	16.017	16.1605	39.7092	8.62312	69.5598	257.909	47.9955	77.2166	156.948	461.118	192.4	123.192	121.708	119.346	ug/g
POS5369	Y	TG(18:1_18:1_22:4)+NH4	TG(58:6)+NH4	TG	(18:1_18:1_22:4)	(18:1)	(18:1)	(22:4)		C61 H110 O6 N1	952.833	17.8801	0.00587293	8.52355	0.00338426	2.59897	27.8404	25.3619	27.6665	44.3296	25.8842	56.8214	371.405	141.983	241.395	373.869	446.284	197.144	208.093	206.826	205.663	ug/g
POS5388	Y	TG(18:1_18:2_22:4)+NH4	TG(58:7)+NH4	TG	(18:1_18:2_22:4)	(18:1)	(18:2)	(22:4)		C61 H108 O6 N1	950.817	17.5992	0.011412	7.05341	0.0054241	2.68086	41.5193	35.1324	32.3666	57.8027	35.2313	87.2698	418.076	144.325	263.919	364.252	574.919	275.214	231.669	235.095	229.88	ug/g
POS5408	Y	TG(18:1_18:2_22:5)+NH4	TG(58:8)+NH4	TG	(18:1_18:2_22:5)	(18:1)	(18:2)	(22:5)		C61 H106 O6 N1	948.801	17.4771	0.00931283	12.0323	0.00312424	4.15364	56.9003	43.0506	39.1719	79.3792	28.8795	105.38	967.179	354.457	646.771	1097.65	765.934	412.546	279.911	277.319	274.745	ug/g
POS5410	Y	TG(18:0_18:2_22:6)+NH4	TG(58:8)+NH4	TG	(18:0_18:2_22:6)	(18:0)	(18:2)	(22:6)		C61 H106 O6 N1	948.801	17.6735	0.0191492	12.8455	0.0032284	4.10624	51.3898	38.1913	33.9883	72.9417	24.406	97.7383	948.223	347.277	616.44	1060.5	731.673	389.168	260.548	253.289	251.259	ug/g
POS5431	Y	TG(22:5_18:2_18:2)+NH4	TG(58:9)+NH4	TG	(22:5_18:2_18:2)	(22:5)	(18:2)	(18:2)		C61 H104 O6 N1	946.786	16.9177	0.244802	6.69063	0.0466656	1.52478	18.5163	20.5854	7.43003	33.1987	8.05904	29.4294	51.3564	38.4866	246.748	81.1934	252.457	114.027	55.8152	53.7769	81.7872	ug/g
POS5475	Y	TG(16:0_22:4_22:6)+NH4	TG(60:10)+NH4	TG	(16:0_22:4_22:6)	(16:0)	(22:4)	(22:6)		C63 H106 O6 N1	972.801	17.3501	0.0133287	8.5677	0.00928705	1.56675	14.161	10.8784	8.56851	13.9308	7.97312	22.4863	155.313	65.0883	107.771	189.593	115.494	35.0042	89.9679	88.0899	87.788	ug/g
POS5482	Y	TG(16:0_22:5_22:6)+NH4	TG(60:11)+NH4	TG	(16:0_22:5_22:6)	(16:0)	(22:5)	(22:6)		C63 H104 O6 N1	970.786	17.1089	0.0869884	9.6936	0.00694404	1.89343	20.1278	13.4703	9.90935	20.3653	8.60648	25.0331	149.826	76.2103	91.6436	191.321	290.009	146.235	129.576	129.397	110.911	ug/g
POS5488	Y	TG(18:2_20:4_22:6)+NH4	TG(60:12)+NH4	TG	(18:2_20:4_22:6)	(18:2)	(20:4)	(22:6)		C63 H102 O6 N1	968.77	16.8328	0.0184438	5.77318	0.035809	1.62105	27.4468	17.6914	16.6131	35.5322	8.4779	48.9658	129.727	56.7107	75.2517	148.104	339.831	143.643	107.816	108.13	104.571	ug/g
POS5537	Y	TG(18:0_20:4_22:5)+NH4	TG(60:9)+NH4	TG	(18:0_20:4_22:5)	(18:0)	(20:4)	(22:5)		C63 H108 O6 N1	974.817	17.3939	0.103498	10.054	0.00795116	1.01213	6.02026	5.5849	5.57552	8.61275	0.59549	1.09621	56.1319	17.1746	36.9603	49.8392	83.0041	33.225	32.8788	27.9067	34.0794	ug/g
POS762	Y	DG(34:1e)+Na	DG(34:1e)+Na	DG	(34:1e)	(34:1e)				C37 H72 O4 Na1	603.532	17.8392	0.0288701	3.21536	0.000786687	1.33203	43.8948	55.3036	43.5923	74.4297	64.9952	81.2053	215.314	238.368	174.359	221.905	180.733	137.852	160.094	168.242	160.108	ug/g
NEG1		CL(56:6)-H	CL(56:6)-H	CL	(56:6)	(56:6)				C65 H113 O17 P2	1227.75	9.72359	0.0437028	2.71826	0.0123666	0.0381256	0.0376603	0.101013	0.063838	0.0742626	0.0538013	0.0719593	0.0596615	0.143406	0.231802	0.209602	0.269443	0.180282	0.117796	0.118227	0.127168	ug/g
NEG10		CL(64:9)-H	CL(64:9)-H	CL	(64:9)	(64:9)				C73 H123 O17 P2	1333.82	3.28147	0.0107816	0.513806	0.0262619	0.138492	0.546846	0.694368	0.29389	0.681753	0.343506	0.418297	0.300401	0.109696	0.154822	0.382411	0.282864	0.30026	0.382128	0.38395	0.376107	ug/g
NEG1001		PC(16:0e_16:0)+HCOO	PC(32:0e)+HCOO	PC	(16:0e_16:0)	(16:0e)	(16:0)			C41 H83 O9 N1 P1	764.581	12.0413	0.0435571	0.487397	0.000619304	0.708825	9.60287	13.4519	9.74269	11.9906	13.1252	10.8006	5.30198	5.07099	6.41565	4.52312	7.36658	4.81266	8.46712	7.84404	8.4672	ug/g
NEG1005		PC(16:0_16:1)+HCOO	PC(32:1)+HCOO	PC	(16:0_16:1)	(16:0)	(16:1)			C41 H79 O10 N1 P1	776.545	10.642	0.813331	11.9143	0.313333	0.245124	0.962398	0.13232	0.160924	0.303787	0.388163	0.212554	0.871309	1.50372	1.01719	21.7228	0.246563	0.375117	0.327936	0.0383299	0.168726	ug/g
NEG1006		PC(16:1e_16:0)+HCOO	PC(32:1e)+HCOO	PC	(16:1e_16:0)	(16:1e)	(16:0)			C41 H81 O9 N1 P1	762.565	10.9329	0.156665	0.518675	0.0308641	0.15674	0.590591	0.968326	0.464086	0.555618	0.676244	0.400752	0.328132	0.229321	0.294996	0.195728	0.622965	0.224934	0.516454	0.378938	0.432266	ug/g
NEG1007		PC(16:1e_16:0)+HCOO	PC(32:1e)+HCOO	PC	(16:1e_16:0)	(16:1e)	(16:0)			C41 H81 O9 N1 P1	762.565	11.8761	0.103272	0.451882	0.0018991	0.238666	1.209	1.496	1.05631	1.36462	1.28906	1.12383	0.720565	0.390511	0.677154	0.410071	0.636647	0.571708	0.900798	0.73319	0.844829	ug/g
NEG101		CL(74:3)-H	CL(74:3)-H	CL	(74:3)	(74:3)				C83 H155 O17 P2	1486.07	10.77	0.0318481	0.306799	0.0259738	0.0908447	0.200912	0.293129	4.13922e-07	0.218111	0.247418	0.311587	0.070363	0.0419973	0.0711356	1.44073e-06	0.0885433	0.117949	0.156454	0.157106	0.165572	ug/g
NEG1010		PC(14:0_18:2)+HCOO	PC(32:2)+HCOO	PC	(14:0_18:2)	(14:0)	(18:2)			C41 H77 O10 N1 P1	774.529	9.697	0.0460699	2.12278	0.00864818	0.141489	2.73691	4.95752	3.05955	3.61744	3.90571	4.54656	10.2357	9.3864	9.9739	5.60734	7.21121	6.03516	5.99791	5.50588	5.59306	ug/g
NEG1011		PC(14:0_18:3)+HCOO	PC(32:3)+HCOO	PC	(14:0_18:3)	(14:0)	(18:3)			C41 H75 O10 N1 P1	772.513	8.75519	0.0333631	0.860646	0.619144	0.5164	13.1894	14.3679	0.467791	16.0092	14.9355	17.055	13.8788	9.1137	14.2004	8.35195	10.2621	9.62341	13.0714	12.3301	13.071	ug/g
NEG1012		PC(32:4)-CH3	PC(32:4)-CH3	PC	(32:4)	(32:4)				C39 H69 O8 N1 P1	710.477	16.353	0.142771	0.291652	0.0206574	0.0806139	0.158494	0.295362	0.0801345	0.0881101	0.140225	0.186094	0.0591481	0.0414536	0.0403284	0.0416694	0.0686012	0.025408	0.10317	0.0776252	0.0959705	ug/g
NEG1013		PC(32:4e)+HCOO	PC(32:4e)+HCOO	PC	(32:4e)	(32:4e)				C41 H75 O9 N1 P1	756.518	3.47926	0.0426796	0.432973	0.00259389	0.137245	0.396754	0.382921	0.391316	0.357132	0.679253	0.387701	0.223187	0.154465	0.231409	0.104441	0.224679	0.185417	0.329414	0.302709	0.320006	ug/g
NEG1014		PC(32:5e)+HCOO	PC(32:5e)+HCOO	PC	(32:5e)	(32:5e)				C41 H73 O9 N1 P1	754.503	7.40261	0.0671723	0.443829	0.00469163	0.155477	0.384754	0.732211	0.438103	0.642352	0.547749	0.606562	0.232551	0.221268	0.189059	0.136513	0.303873	0.40433	0.365944	0.383913	0.41744	ug/g
NEG1017		PC(17:1_16:0)+HCOO	PC(33:1)+HCOO	PC	(17:1_16:0)	(17:1)	(16:0)			C42 H81 O10 N1 P1	790.56	10.7999	0.0542279	1.03051	0.888827	0.374143	12.7323	13.1401	4.2181	6.35303	5.0172	5.75756	8.72786	8.3526	9.65312	7.46108	8.23633	6.22796	7.39242	6.89619	6.64928	ug/g
NEG1019		PC(17:1_16:0)-CH3	PC(33:1)-CH3	PC	(17:1_16:0)	(17:1)	(16:0)			C40 H77 O8 N1 P1	730.539	12.3552	0.0429866	0.500564	0.000950615	0.475676	4.83434	5.37742	4.27822	6.50408	5.06522	5.10055	2.69441	2.21249	2.23449	2.29333	3.19294	2.96983	4.44678	4.08079	4.29124	ug/g
NEG1022		PC(15:0_18:2)+HCOO	PC(33:2)+HCOO	PC	(15:0_18:2)	(15:0)	(18:2)			C42 H79 O10 N1 P1	788.545	9.83355	0.055001	0.43662	0.000147996	0.939059	19.2498	20.1887	16.4325	21.9486	18.4103	18.402	9.06604	6.89186	7.62732	7.36794	9.94289	9.15449	14.2835	13.2371	12.8534	ug/g
NEG1024		PC(15:0_18:3)+HCOO	PC(33:3)+HCOO	PC	(15:0_18:3)	(15:0)	(18:3)			C42 H77 O10 N1 P1	786.529	9.221	0.656791	0.324878	0.0126973	0.308594	1.84579	2.28312	0.658795	3.52287	2.48911	2.78569	0.850395	0.953326	0.720768	0.856832	0.463329	0.56894	0.574667	1.32915	2.48076	ug/g
NEG1025		PC(18:0_16:0)+HCOO	PC(34:0)+HCOO	PC	(18:0_16:0)	(18:0)	(16:0)			C43 H85 O10 N1 P1	806.592	12.4548	0.0431736	1.07305	0.155817	1.18087	49.809	54.5652	64.5963	57.3492	56.7581	45.1437	54.5673	57.4074	68.7965	53.4498	58.6782	59.2988	51.8201	50.0834	54.5499	ug/g
NEG1028		PC(18:0_16:0)-CH3	PC(34:0)-CH3	PC	(18:0_16:0)	(18:0)	(16:0)			C41 H81 O8 N1 P1	746.571	13.8359	0.0603049	0.64513	0.131902	0.295123	2.56066	1.49878	3.2991	1.55716	3.60721	1.01933	1.32476	1.93914	1.43082	1.67864	1.47381	0.889326	2.00236	1.7929	1.98476	ug/g
NEG1029		PC(18:0e_16:0)+HCOO	PC(34:0e)+HCOO	PC	(18:0e_16:0)	(18:0e)	(16:0)			C43 H87 O9 N1 P1	792.612	13.2142	0.0470502	0.790166	0.0671323	0.401797	4.50921	6.30913	3.62608	5.15858	5.50271	4.20503	3.45577	3.57525	4.22362	3.77133	4.67561	3.45877	4.54082	4.16751	4.51042	ug/g
NEG103		CL(74:4)-H	CL(74:4)-H	CL	(74:4)	(74:4)				C83 H153 O17 P2	1484.06	11.8305	0.0133419	0.486334	0.0041155	0.238807	1.11629	1.58954	1.20928	1.37559	1.52473	0.971951	0.585515	0.502338	0.420598	0.436831	1.09862	0.743358	0.871469	0.853975	0.875835	ug/g
NEG1031		PC(16:0_18:1)+HCOO	PC(34:1)+HCOO	PC	(16:0_18:1)	(16:0)	(18:1)			C43 H83 O10 N1 P1	804.576	11.3776	0.0459269	0.862864	0.201015	6.07092	1059.03	1357.91	903.986	1237.83	1228.05	1227.61	932.618	845.119	1018.88	874.151	1394.78	986.947	1190.06	1095.65	1185.11	ug/g
NEG104		CL(74:6)-H	CL(74:6)-H	CL	(74:6)	(74:6)				C83 H149 O17 P2	1480.03	10.6556	0.12813	0.630842	0.321797	0.304368	1.89815	3.0318	2.65102	7.10156	1.92382	2.41568	1.95743	0.467905	3.04759	1.20017	2.72137	2.60542	2.27559	2.27994	2.82363	ug/g
NEG1045		PC(18:1e_16:0)+HCOO	PC(34:1e)+HCOO	PC	(18:1e_16:0)	(18:1e)	(16:0)			C43 H85 O9 N1 P1	790.597	12.1145	0.0440055	0.637334	0.00463644	0.945238	20.6426	27.0742	18.5068	24.3297	26.6431	21.7803	13.6665	14.7397	17.2347	11.4909	17.2518	14.1911	19.7053	18.1215	19.3952	ug/g
NEG1047		PC(16:1e_18:0)+HCOO	PC(34:1e)+HCOO	PC	(16:1e_18:0)	(16:1e)	(18:0)			C43 H85 O9 N1 P1	790.597	12.9231	0.0472517	2.25181	0.00251694	0.117702	0.887715	1.42801	0.988646	1.26155	1.24019	0.780186	1.96885	3.32516	2.91126	3.1562	2.09591	1.37374	1.84304	1.69989	1.85072	ug/g
NEG105		CL(18:2_18:1_18:2_20:1)-H	CL(74:6)-H	CL	(18:2_18:1_18:2_20:1)	(18:2)	(18:1)	(18:2)	(20:1)	C83 H149 O17 P2	1480.03	17.193	0.00552367	0.819374	0.274496	0.256594	2.358	2.40151	1.95622	2.07748	1.89678	1.20795	1.43262	1.24758	1.72285	1.8239	1.42232	2.09961	1.68773	1.67124	1.67217	ug/g
NEG1053		PC(16:0_18:2)-CH3	PC(34:2)-CH3	PC	(16:0_18:2)	(16:0)	(18:2)			C41 H77 O8 N1 P1	742.539	12.0206	0.0504582	0.816574	0.0664155	3.95286	541.987	476.952	386.417	611.139	391.585	559.319	411.887	371.917	446.933	451.371	374.105	366.89	470.333	429.244	467.684	ug/g
NEG106		CL(74:7)-2H	CL(74:7)-2H	CL	(74:7)	(74:7)				C83 H146 O17 P2	738.502	10.409	0.858726	0.421354	0.124533	4.474	386.504	530.453	1504.91	186.467	390.919	877.599	289.529	222.294	414.164	271.631	435.24	0.668715	1.99976	355.082	351.538	ug/g
NEG107		CL(74:7)-2H	CL(74:7)-2H	CL	(74:7)	(74:7)				C83 H146 O17 P2	738.502	15.769	0.679364	0.460372	0.26644	0.0582675	0.0319136	0.038194	0.0628479	0.114811	0.0465075	0.203424	0.04306	0.0339026	0.00588048	0.0148134	0.109864	0.0216061	0.0574655	0.00883904	0.0566783	ug/g
NEG1076		PC(16:0e_18:2)+HCOO	PC(34:2e)+HCOO	PC	(16:0e_18:2)	(16:0e)	(18:2)			C43 H83 O9 N1 P1	788.581	11.1964	0.0477545	0.43252	0.000238643	0.424641	3.83204	4.29471	3.30558	4.11989	4.02881	3.83214	1.57873	1.34141	2.07772	1.53782	2.00071	1.59027	2.77787	2.55254	2.77405	ug/g
NEG108		CL(20:2_18:2_18:1_18:2)-H	CL(74:7)-H	CL	(20:2_18:2_18:1_18:2)	(20:2)	(18:2)	(18:1)	(18:2)	C83 H147 O17 P2	1478.01	16.971	0.00787472	1.03503	0.754968	0.539166	13.3146	11.8272	11.3766	13.6418	9.19724	9.44537	11.6405	8.60079	13.0022	12.7332	10.614	14.6221	11.8348	11.8835	11.7037	ug/g
NEG1081		PC(34:3e)+HCOO	PC(34:3e)+HCOO	PC	(34:3e)	(34:3e)				C43 H81 O9 N1 P1	786.565	5.05853	0.0731544	0.285524	0.0310171	0.136769	0.532335	0.234202	0.698352	0.196318	0.620509	0.0902798	0.0784974	0.0708636	0.110208	0.0693039	0.228415	0.119973	0.275572	0.242068	0.275567	ug/g
NEG1082		PC(16:1e_18:2)+HCOO	PC(34:3e)+HCOO	PC	(16:1e_18:2)	(16:1e)	(18:2)			C43 H81 O9 N1 P1	786.565	11.0298	0.00450966	0.580138	0.0545481	0.167042	0.589505	0.785315	0.555386	0.806575	0.557367	1.01336	0.510996	0.304634	0.667485	0.326233	0.354361	0.335238	0.598761	0.594463	0.599428	ug/g
NEG1083		PC(16:1_18:3)+HCOO	PC(34:4)+HCOO	PC	(16:1_18:3)	(16:1)	(18:3)			C43 H77 O10 N1 P1	798.529	7.92778	0.361716	0.667388	0.107831	0.102048	0.235912	0.287658	0.192848	0.349956	0.231413	0.356203	0.244786	0.0313253	0.157901	0.142238	0.248336	0.279266	0.184265	0.184219	0.0887537	ug/g
NEG1084		PC(14:0_20:4)+HCOO	PC(34:4)+HCOO	PC	(14:0_20:4)	(14:0)	(20:4)			C43 H77 O10 N1 P1	798.529	8.68085	0.0304987	0.453709	0.00514343	0.964362	25.0231	26.4186	23.2273	11.0018	19.9667	22.9347	15.5734	12.6752	8.65446	9.65796	8.16202	3.61138	16.9618	17.2293	17.9846	ug/g
NEG1086		PC(14:0_20:4)+HCOO	PC(34:4)+HCOO	PC	(14:0_20:4)	(14:0)	(20:4)			C43 H77 O10 N1 P1	798.529	9.07086	0.0314472	0.756394	0.050014	0.818343	16.5173	19.248	18.3059	24.8862	18.9226	20.1836	16.8337	17.6294	15.2502	12.449	14.3307	12.8096	17.7034	17.1817	18.2958	ug/g
NEG1088		PC(16:1_18:3)-CH3	PC(34:4)-CH3	PC	(16:1_18:3)	(16:1)	(18:3)			C41 H73 O8 N1 P1	738.508	9.56842	0.0948698	0.441887	0.0933808	0.472009	4.6053	15.9655	4.32791	5.21572	5.66382	4.63454	1.77866	3.68529	1.55156	1.07929	5.19201	4.57108	5.49725	4.64045	5.4963	ug/g
NEG1089		PC(34:5)+HCOO	PC(34:5)+HCOO	PC	(34:5)	(34:5)				C43 H75 O10 N1 P1	796.513	7.068	0.0861105	0.698651	0.177525	0.130233	0.43464	1.03234	0.618562	0.377215	0.458072	0.308414	0.470234	0.521761	0.214993	0.165329	0.54789	0.33591	0.522233	0.602073	0.613998	ug/g
NEG109		CL(74:8)-2H	CL(74:8)-2H	CL	(74:8)	(74:8)				C83 H144 O17 P2	737.494	9.236	0.256164	0.434546	0.124874	0.150259	0.2567	0.728275	0.310275	1.25888	0.704501	0.600679	0.448565	0.00847888	0.198311	0.197045	0.18735	0.637299	0.919709	0.879962	1.36689	ug/g
NEG1090		PC(14:0_20:5)+HCOO	PC(34:5)+HCOO	PC	(14:0_20:5)	(14:0)	(20:5)			C43 H75 O10 N1 P1	796.513	8.2978	0.292401	0.676706	0.402322	0.195007	0.723514	1.47011	2.07259	4.21545	0.990729	0.838844	1.73654	0.0738966	2.42177	1.08609	0.815603	0.843772	0.763856	0.73697	1.20694	ug/g
NEG1091		PC(34:5e)+HCOO	PC(34:5e)+HCOO	PC	(34:5e)	(34:5e)				C43 H77 O9 N1 P1	782.534	3.816	0.0849632	0.496357	0.06436	0.0836031	0.186804	0.0714906	0.414536	0.0562517	0.314568	0.0815079	0.0697663	0.0378368	0.142999	0.0630224	0.213199	0.0316569	0.129137	0.11864	0.140632	ug/g
NEG1092		PC(34:5e)+HCOO	PC(34:5e)+HCOO	PC	(34:5e)	(34:5e)				C43 H77 O9 N1 P1	782.534	8.76335	0.044527	0.881123	0.559299	0.147018	0.997016	1.20449	0.982628	0.995345	0.193487	0.952251	0.76917	0.80269	0.781244	0.551992	0.878297	0.908779	0.993045	0.911403	0.974062	ug/g
NEG1093		PC(16:2e_18:3)+HCOO	PC(34:5e)+HCOO	PC	(16:2e_18:3)	(16:2e)	(18:3)			C43 H77 O9 N1 P1	782.534	9.16433	0.133069	0.836621	0.468532	0.135138	0.94526	0.895763	0.313734	1.07457	0.457967	0.603588	0.478363	0.494683	0.616322	0.617423	0.711254	0.671794	0.589101	0.667213	0.510477	ug/g
NEG1094		PC(12:1e_22:4)+HCOO	PC(34:5e)+HCOO	PC	(12:1e_22:4)	(12:1e)	(22:4)			C43 H77 O9 N1 P1	782.534	9.92531	0.125456	0.379958	0.0071578	0.271159	1.89679	2.24437	1.02094	1.40285	2.11878	1.17407	0.549463	0.430607	0.595475	0.591368	0.794781	0.783856	1.1929	1.10271	0.927782	ug/g
NEG1095		PC(24:2_10:4)+HCOO	PC(34:6)+HCOO	PC	(24:2_10:4)	(24:2)	(10:4)			C43 H73 O10 N1 P1	794.498	5.38939	0.0265435	0.942619	0.712512	0.206554	1.36818	2.56552	1.65295	1.43539	1.29753	1.36922	1.24807	1.51779	1.51628	1.3272	2.06819	1.4553	1.171	1.11883	1.17275	ug/g
NEG1096		PC(34:6)+HCOO	PC(34:6)+HCOO	PC	(34:6)	(34:6)				C43 H73 O10 N1 P1	794.498	6.08	0.224987	0.507638	0.0161094	0.061541	0.0761042	0.1074	0.0940399	0.060746	0.110634	0.117565	0.0590774	0.0241605	0.00641908	0.0323567	0.0651806	0.100377	0.0465987	0.0293828	0.0391348	ug/g
NEG1097		PC(22:4_12:2)+HCOO	PC(34:6)+HCOO	PC	(22:4_12:2)	(22:4)	(12:2)			C43 H73 O10 N1 P1	794.498	7.453	0.488832	0.825539	0.516157	0.110093	0.194124	0.753399	0.545288	0.200308	0.581909	0.252782	0.322058	0.242919	0.456292	0.12552	0.449075	0.490943	0.611979	0.24174	0.743848	ug/g
NEG1098		PC(20:5_14:1)-CH3	PC(34:6)-CH3	PC	(20:5_14:1)	(20:5)	(14:1)			C41 H69 O8 N1 P1	734.477	8.64311	0.159246	0.494477	0.0249865	0.257619	2.23127	2.99867	1.09463	0.950256	1.91956	1.23099	1.17227	0.811567	0.619841	0.515864	1.38425	0.65131	1.30381	1.13169	1.55277	ug/g
NEG1099		PC(34:6e)+HCOO	PC(34:6e)+HCOO	PC	(34:6e)	(34:6e)				C43 H75 O9 N1 P1	780.518	8.227	0.139704	0.455089	0.0670919	0.154548	0.443593	1.08627	0.63837	0.478483	0.388685	0.69711	0.322857	0.117241	0.309485	0.0532397	0.47119	0.42461	0.365908	0.336693	0.439912	ug/g
NEG11		CL(65:6)-H	CL(65:6)-H	CL	(65:6)	(65:6)				C74 H131 O17 P2	1353.89	3.23501	0.0655101	1.16241	0.167475	0.0757475	0.220143	0.206566	0.396856	0.276567	0.362139	0.153396	0.247138	0.237932	0.347793	0.334014	0.401038	0.310149	0.155595	0.174873	0.17451	ug/g
NEG110		CL(20:2_18:2_18:2_18:2)-H	CL(74:8)-H	CL	(20:2_18:2_18:2_18:2)	(20:2)	(18:2)	(18:2)	(18:2)	C83 H145 O17 P2	1476	16.7066	0.00316432	0.978212	0.80866	0.875185	30.7331	29.097	24.7182	33.3406	24.2753	27.2729	23.6574	27.3255	28.4091	25.3821	29.9759	30.9953	29.7201	29.9087	29.8136	ug/g
NEG1100		PC(14:1e_20:5)+HCOO	PC(34:6e)+HCOO	PC	(14:1e_20:5)	(14:1e)	(20:5)			C43 H75 O9 N1 P1	780.518	8.69506	0.109789	0.505344	0.0169367	0.280573	1.06773	1.91922	3.06615	2.7939	0.939788	3.15041	0.667893	0.475443	1.36391	1.08471	1.02456	1.92122	1.43738	1.66067	1.79121	ug/g
NEG1101		PC(34:6e)+HCOO	PC(34:6e)+HCOO	PC	(34:6e)	(34:6e)				C43 H75 O9 N1 P1	780.518	9.882	0.155673	0.226067	0.0425888	0.128479	0.603659	1.06319	0.0354638	0.388639	0.324208	0.327877	0.19529	0.135124	0.0807656	0.0855795	0.0992757	0.024076	0.223874	0.163761	0.191957	ug/g
NEG1102		PC(34:7e)+HCOO	PC(34:7e)+HCOO	PC	(34:7e)	(34:7e)				C43 H73 O9 N1 P1	778.503	8.917	0.147324	0.639146	0.0944441	0.180692	0.844896	1.21952	0.75986	0.894066	0.601281	0.913094	0.600336	0.408603	0.409034	0.245016	0.781698	0.899788	0.818172	0.617277	0.673897	ug/g
NEG1104		PC(17:0_18:1)+HCOO	PC(35:1)+HCOO	PC	(17:0_18:1)	(17:0)	(18:1)			C44 H85 O10 N1 P1	818.592	11.9762	0.0490607	1.07127	0.480118	0.570056	14.9554	14.6727	10.5894	14.2129	13.5112	12.9623	14.2814	12.8543	16.977	12.6166	15.4151	14.5252	13.6105	12.4852	13.6093	ug/g
NEG1106		PC(17:0_18:1)-CH3	PC(35:1)-CH3	PC	(17:0_18:1)	(17:0)	(18:1)			C42 H81 O8 N1 P1	758.571	13.416	0.0494074	0.471305	0.000547134	0.312995	2.42997	2.05826	2.03187	2.59588	2.26807	1.82135	1.22114	0.957158	0.979388	0.778318	1.16782	1.11996	1.77388	1.62307	1.76657	ug/g
NEG1107		PC(17:0_18:2)+HCOO	PC(35:2)+HCOO	PC	(17:0_18:2)	(17:0)	(18:2)			C44 H83 O10 N1 P1	816.576	10.948	0.0435215	1.30294	0.331085	0.783476	55.489	52.7131	12.2324	13.1896	51.1412	9.46256	47.7865	40.345	47.178	39.5092	40.126	38.1228	48.1449	44.2922	45.299	ug/g
NEG1110		PC(35:2)-CH3	PC(35:2)-CH3	PC	(35:2)	(35:2)				C42 H79 O8 N1 P1	756.555	12.0683	0.176942	0.30541	0.00315004	0.203681	0.622533	1.23334	0.614823	1.19911	0.690749	1.04408	0.371407	0.346294	0.132199	0.18567	0.248035	0.367024	0.559263	0.517818	0.718419	ug/g
NEG1112		PC(17:1_18:2)+HCOO	PC(35:3)+HCOO	PC	(17:1_18:2)	(17:1)	(18:2)			C44 H81 O10 N1 P1	814.56	9.99225	0.0989555	0.443454	0.000530051	0.631967	8.44131	9.42537	7.66191	9.74255	9.25395	7.68814	5.4114	3.61713	4.08149	2.62235	4.0881	3.33369	6.84127	5.67393	6.68307	ug/g
NEG1114		PC(17:1_18:3)+HCOO	PC(35:4)+HCOO	PC	(17:1_18:3)	(17:1)	(18:3)			C44 H79 O10 N1 P1	812.545	9.01	0.127144	0.322899	0.000998733	0.187987	0.718013	0.593835	0.907657	0.944363	0.559513	0.680055	0.342315	0.0896365	0.276989	0.168331	0.241431	0.303162	0.559017	0.512494	0.655996	ug/g
NEG1115		PC(15:0_20:4)+HCOO	PC(35:4)+HCOO	PC	(15:0_20:4)	(15:0)	(20:4)			C44 H79 O10 N1 P1	812.545	9.64373	0.0518077	0.808703	0.0012082	0.625975	11.1004	12.2168	10.9502	11.1405	11.8955	10.498	8.66015	8.81855	9.32001	8.50916	10.6362	8.88717	9.9462	8.97359	9.59373	ug/g
NEG112		CL(20:2_18:2_18:2_18:2)-H	CL(74:8)-H	CL	(20:2_18:2_18:2_18:2)	(20:2)	(18:2)	(18:2)	(18:2)	C83 H145 O17 P2	1476	17.3186	0.0385493	2.28505	0.450649	0.18412	4.00838	3.79213	2.92205	3.43759	3.68718	2.39343	2.81034	1.76587	2.72347	34.2007	1.83431	2.91646	3.07122	2.89687	2.85838	ug/g
NEG1120		PC(18:0_18:0)+HCOO	PC(36:0)+HCOO	PC	(18:0_18:0)	(18:0)	(18:0)			C45 H89 O10 N1 P1	834.623	13.5475	0.0443972	1.12678	0.295672	0.343992	5.39652	4.64262	5.47023	4.26361	6.23941	3.73761	6.16584	6.9536	5.66372	5.55657	4.59472	4.58713	5.48128	5.03027	5.37055	ug/g
NEG1121		PC(20:0e_16:0)+HCOO	PC(36:0e)+HCOO	PC	(20:0e_16:0)	(20:0e)	(16:0)			C45 H91 O9 N1 P1	820.644	14.3255	0.0515506	0.679043	0.0566648	0.243313	1.65941	2.09486	1.4293	1.49301	1.51007	1.19642	0.978174	0.793405	0.942639	0.901985	1.47467	1.28063	1.43834	1.30803	1.42493	ug/g
NEG1122		PC(18:0_18:1)+HCOO	PC(36:1)+HCOO	PC	(18:0_18:1)	(18:0)	(18:1)			C45 H87 O10 N1 P1	832.607	12.5513	0.0647321	1.26346	0.0942277	1.75115	244.605	272.512	130.884	224.252	204.047	210.424	296.846	287.511	319.779	265.39	240.464	215.729	251.782	221.284	240.109	ug/g
NEG1124		PC(18:0_18:1)+HCOO	PC(36:1)+HCOO	PC	(18:0_18:1)	(18:0)	(18:1)			C45 H87 O10 N1 P1	832.607	13.3168	0.123267	1.52182	0.42886	0.0596921	0.613758	0.377012	0.0111807	0.160733	0.143324	0.166542	0.138305	0.63658	0.218514	0.184579	0.253038	0.809941	0.149156	0.150291	0.184125	ug/g
NEG1125		PC(18:1e_18:0)+HCOO	PC(36:1e)+HCOO	PC	(18:1e_18:0)	(18:1e)	(18:0)			C45 H89 O9 N1 P1	818.628	13.9957	0.0584188	1.8293	0.0272782	0.205185	5.59953	6.5334	4.73908	6.89747	6.71648	5.51508	9.41634	14.128	12.3177	16.6936	7.65767	5.64328	8.7537	7.89698	8.75396	ug/g
NEG1126		PC(36:1e)-CH3	PC(36:1e)-CH3	PC	(36:1e)	(36:1e)				C43 H85 O7 N1 P1	758.607	14.6434	0.0448444	0.472115	0.0547381	0.376015	5.14201	4.25149	2.97198	2.81586	2.56755	3.01417	0.938009	0.821328	1.00514	1.1618	2.71029	3.16598	2.79262	2.56283	2.74385	ug/g
NEG1127		PC(18:0_18:2)+HCOO	PC(36:2)+HCOO	PC	(18:0_18:2)	(18:0)	(18:2)			C45 H85 O10 N1 P1	830.592	11.667	0.0577269	1.22025	0.10629	4.03749	1012.32	1014.48	773.239	1080.7	878.845	1010.08	1239.27	1185.8	1498	1170.79	928.983	1017.57	1095.71	982.088	1075.84	ug/g
NEG113		CL(74:8)-H	CL(74:8)-H	CL	(74:8)	(74:8)				C83 H145 O17 P2	1476	17.8408	0.273348	0.043815	0.0849291	0.189939	1.21533	0.0538125	1.88975	0.0584651	1.19953	0.038588	0.0177232	0.0561394	0.0227747	0.0320553	0.0180632	0.0484605	0.0348663	0.0555449	0.0363052	ug/g
NEG114		CL(18:2_18:2_20:3_18:2)-H	CL(74:9)-H	CL	(18:2_18:2_20:3_18:2)	(18:2)	(18:2)	(20:3)	(18:2)	C83 H143 O17 P2	1473.98	16.443	0.070033	1.31091	0.0140097	0.574349	16.0832	24.877	19.8753	17.5553	24.1828	18.9686	30.563	30.6039	24.089	20.442	30.2804	23.3522	22.4465	22.5155	25.3222	ug/g
NEG1141		PC(36:2e)+HCOO	PC(36:2e)+HCOO	PC	(36:2e)	(36:2e)				C45 H87 O9 N1 P1	816.612	3.85818	0.0125612	0.179343	0.0154214	0.167329	0.583575	0.369717	0.910506	0.253742	0.979191	0.161009	0.103285	0.0403187	0.144879	0.0646964	0.154098	0.0769748	0.285905	0.291127	0.284207	ug/g
NEG1142		PC(18:0e_18:2)+HCOO	PC(36:2e)+HCOO	PC	(18:0e_18:2)	(18:0e)	(18:2)			C45 H87 O9 N1 P1	816.612	12.3384	0.0931424	0.691874	0.0953784	0.33859	3.96929	4.2061	2.65826	2.81693	2.891	2.51773	1.94046	1.46938	2.37249	1.88747	3.03231	2.48452	2.91764	2.42196	2.65078	ug/g
NEG1143		PC(18:1_18:2)+HCOO	PC(36:3)+HCOO	PC	(18:1_18:2)	(18:1)	(18:2)			C45 H83 O10 N1 P1	828.576	10.5753	0.331989	0.702595	0.16322	2.79489	173.074	270.7	189.565	328.484	219.651	270.778	228.423	245.124	179.987	100.718	172.579	93.5137	105.654	198.916	208.334	ug/g
NEG1145		PC(16:0_20:3)-CH3	PC(36:3)-CH3	PC	(16:0_20:3)	(16:0)	(20:3)			C43 H79 O8 N1 P1	768.555	11.1792	0.159266	0.909558	0.809895	0.244484	1.9702	2.77082	2.45838	3.75383	3.64603	2.62033	2.02997	2.4506	6.87714	2.5476	0.855367	0.901528	3.64208	2.72156	3.64092	ug/g
NEG1146		PC(16:0_20:3)+HCOO	PC(36:3)+HCOO	PC	(16:0_20:3)	(16:0)	(20:3)			C45 H83 O10 N1 P1	828.576	10.9024	0.0425711	1.59395	0.0926712	1.68301	214.789	270.632	196.522	202.219	247.98	188.814	403.973	498.071	502.071	367.59	260.631	73.1966	286.36	263.292	271.889	ug/g
NEG1147		PC(18:1_18:2)+HCOO	PC(36:3)+HCOO	PC	(18:1_18:2)	(18:1)	(18:2)			C45 H83 O10 N1 P1	828.576	12.0284	0.288744	2.47303	0.176879	0.103962	1.04262	0.698237	0.113544	0.415845	0.994626	0.521447	1.86184	4.16498	0.506641	1.85737	0.169765	0.803088	0.884852	1.30198	0.760402	ug/g
NEG1148		PC(18:1e_18:2)+HCOO	PC(36:3e)+HCOO	PC	(18:1e_18:2)	(18:1e)	(18:2)			C45 H85 O9 N1 P1	814.597	11.3072	0.136254	0.508562	0.00106397	0.250335	1.57447	1.4079	1.55866	1.11614	2.01616	0.841183	0.888695	0.759861	0.780709	0.609792	0.874242	0.416861	1.47737	1.14243	1.22438	ug/g
NEG115		CL(18:2_18:2_20:4_18:1)-H	CL(74:9)-H	CL	(18:2_18:2_20:4_18:1)	(18:2)	(18:2)	(20:4)	(18:1)	C83 H143 O17 P2	1473.98	16.9263	0.00709143	0.740753	0.0567367	0.445536	5.6467	6.82447	4.9158	4.68589	6.80594	3.8143	4.22119	3.57046	4.67818	4.2214	3.82208	3.70421	4.63239	4.65236	4.58827	ug/g
NEG1154		PC(16:0_20:4)+HCOO	PC(36:4)+HCOO	PC	(16:0_20:4)	(16:0)	(20:4)			C45 H81 O10 N1 P1	826.56	10.2437	0.0485687	0.884085	0.0558882	7.28214	1672.4	1968	1553	1850.34	1648.69	1775.23	1328.02	1775.18	1677.48	1581.43	1556.04	1336.15	1770.02	1624.4	1768.3	ug/g
NEG116		CL(74:9)-H	CL(74:9)-H	CL	(74:9)	(74:9)				C83 H143 O17 P2	1473.98	17.589	0.035262	3.652	0.438372	0.0551493	0.186006	0.398449	0.386558	0.123732	0.0398833	0.120813	0.155078	0.131251	0.16524	0.12643	3.88262	0.124251	0.166473	0.177285	0.176844	ug/g
NEG1177		PC(16:0e_20:4)+HCOO	PC(36:4e)+HCOO	PC	(16:0e_20:4)	(16:0e)	(20:4)			C45 H83 O9 N1 P1	812.581	11.0159	0.0429469	0.64623	0.0023384	0.787699	12.8335	16.4909	17.3431	16.7792	14.6515	16.2446	9.60801	9.36046	11.0186	8.54911	12.6008	9.83017	12.2371	11.735	12.7871	ug/g
NEG118		CL(75:10)-H	CL(75:10)-H	CL	(75:10)	(75:10)				C84 H143 O17 P2	1485.98	16.8254	0.0406314	0.898352	0.464609	0.0563172	0.104309	0.115886	0.103796	0.0931101	0.113847	0.0703182	0.0839175	0.0742064	0.115439	0.101504	0.0652406	0.0998414	0.0918319	0.0857228	0.0922514	ug/g
NEG1180		PC(18:3_18:2)+HCOO	PC(36:5)+HCOO	PC	(18:3_18:2)	(18:3)	(18:2)			C45 H79 O10 N1 P1	824.545	9.20618	0.13645	0.91528	0.534885	1.23353	40.1679	75.4135	44.4265	41.0332	77.7321	37.8412	48.4618	43.6324	46.2796	53.05	62.1684	36.1986	42.3337	51.9261	40.5174	ug/g
NEG1185		PC(16:0_20:5)+HCOO	PC(36:5)+HCOO	PC	(16:0_20:5)	(16:0)	(20:5)			C45 H79 O10 N1 P1	824.545	10.2669	0.217876	0.958087	0.820365	1.6337	66.2673	95.4059	110.784	155.373	164.351	141.557	130.152	123.018	94.1893	61.9705	157.389	136.265	112.754	103.966	154.422	ug/g
NEG1186		PC(36:5)+HCOO	PC(36:5)+HCOO	PC	(36:5)	(36:5)				C45 H79 O10 N1 P1	824.545	12.506	0.207588	0.167678	0.00797689	0.221712	0.814575	0.627507	1.18168	1.46979	0.406358	1.43857	0.100201	0.164579	0.244005	0.210865	0.243083	0.0330232	0.338483	0.485035	0.508623	ug/g
NEG1187		PC(16:1e_20:4)+HCOO	PC(36:5e)+HCOO	PC	(16:1e_20:4)	(16:1e)	(20:4)			C45 H81 O9 N1 P1	810.565	10.8017	0.035555	0.703215	0.0486785	0.478597	5.06527	6.14179	6.38598	7.55949	5.17521	6.78168	4.38827	3.37125	5.08378	3.18191	5.72903	4.34167	5.04807	4.82021	5.17157	ug/g
NEG1188		PC(18:3_18:3)-CH3	PC(36:6)-CH3	PC	(18:3_18:3)	(18:3)	(18:3)			C43 H73 O8 N1 P1	762.508	7.54467	0.0733958	0.276029	0.00125121	0.105065	0.157169	0.17726	0.426168	0.212705	0.287347	0.192884	0.0474034	0.0216773	0.134783	0.0216738	0.102605	0.0730739	0.101192	0.104217	0.116073	ug/g
NEG1189		PC(18:3_18:3)+HCOO	PC(36:6)+HCOO	PC	(18:3_18:3)	(18:3)	(18:3)			C45 H77 O10 N1 P1	822.529	8.13523	0.0711261	0.619507	0.290065	0.21762	0.556605	1.22693	2.17614	3.51826	0.803908	2.51763	1.32609	1.88633	1.03561	0.840546	0.91749	0.684283	1.4579	1.53805	1.33426	ug/g
NEG119		CL(75:2)-H	CL(75:2)-H	CL	(75:2)	(75:2)				C84 H159 O17 P2	1502.11	11.695	0.013094	0.483621	0.00278044	0.242895	1.10099	1.52736	1.2949	1.44998	1.35521	1.19106	0.615006	0.388118	0.625416	0.489507	0.92732	0.784672	1.03486	1.06071	1.03999	ug/g
NEG1191		PC(14:0_22:6)+HCOO	PC(36:6)+HCOO	PC	(14:0_22:6)	(14:0)	(22:6)			C45 H77 O10 N1 P1	822.529	8.67983	0.0480044	0.893829	0.0910267	0.632101	11.4354	13.8311	13.4501	12.5817	12.8823	10.8349	12.311	11.5095	11.0479	9.48764	12.9472	9.74771	12.7881	11.7787	12.8409	ug/g
NEG1193		PC(14:0_22:6)+HCOO	PC(36:6)+HCOO	PC	(14:0_22:6)	(14:0)	(22:6)			C45 H77 O10 N1 P1	822.529	9.21543	0.0102652	0.659913	0.0496034	0.642829	9.21365	10.064	14.4423	9.38314	9.84097	14.4454	6.25891	7.75915	5.77478	7.16192	10.7236	6.79277	9.11835	9.0873	8.94418	ug/g
NEG1195		PC(36:6)+HCOO	PC(36:6)+HCOO	PC	(36:6)	(36:6)				C45 H77 O10 N1 P1	822.529	9.855	0.0752637	0.798526	0.356365	0.0714513	0.27898	0.499014	0.146838	0.155336	0.149702	0.129994	0.118726	0.333514	0.0460801	0.235783	0.20634	0.145443	0.311827	0.268435	0.287185	ug/g
NEG1197		PC(36:6e)+HCOO	PC(36:6e)+HCOO	PC	(36:6e)	(36:6e)				C45 H79 O9 N1 P1	808.55	3.28136	0.0338038	0.589437	0.0470139	0.187535	0.9182	1.03231	1.3123	0.703877	0.91173	0.36458	0.660591	0.278953	0.677825	0.159028	0.938135	0.375882	0.624112	0.584629	0.595926	ug/g
NEG1198		PC(36:7)-CH3	PC(36:7)-CH3	PC	(36:7)	(36:7)				C43 H71 O8 N1 P1	760.492	9.511	0.106618	1.54938	0.0445843	0.368758	18.4125	15.596	16.8655	14.7053	13.721	15.4319	21.5778	24.2008	19.5541	25.0755	37.327	19.041	24.7694	20.0725	21.8611	ug/g
NEG1199		PC(22:6_14:1)+HCOO	PC(36:7)+HCOO	PC	(22:6_14:1)	(22:6)	(14:1)			C45 H75 O10 N1 P1	820.513	11.1925	0.096499	0.500973	0.00208325	0.229655	1.21789	1.1067	0.934939	1.72827	0.968284	1.52414	0.594431	0.591481	0.471626	0.733673	0.682363	0.673814	1.0225	0.86034	1.02184	ug/g
NEG12		CL(66:2)-H	CL(66:2)-H	CL	(66:2)	(66:2)				C75 H141 O17 P2	1375.96	17.113	0.0222638	1.26167	0.270633	0.0397251	0.0657313	0.0963477	0.0644731	0.0552873	0.0957498	0.0346708	0.101144	0.0991468	0.127185	0.0862806	0.0535516	0.0528266	0.0767757	0.0785425	0.0751228	ug/g
NEG120		CL(75:2)-H	CL(75:2)-H	CL	(75:2)	(75:2)				C84 H159 O17 P2	1502.11	12.367	0.00725036	2.14447	0.0111117	0.0667565	0.31588	0.558708	0.295276	0.508667	0.311893	0.325046	0.823727	0.589173	0.744769	0.7279	1.0298	1.05009	0.617608	0.62512	0.625705	ug/g
NEG1200		PC(36:7e)+HCOO	PC(36:7e)+HCOO	PC	(36:7e)	(36:7e)				C45 H77 O9 N1 P1	806.534	3.52962	0.0584705	0.545189	0.0131977	0.434594	4.82318	4.12292	7.51057	2.86847	5.99571	2.10494	1.71335	1.69861	3.48816	1.95319	4.47142	1.62751	2.93383	2.69804	3.02499	ug/g
NEG1201		PC(36:8)-CH3	PC(36:8)-CH3	PC	(36:8)	(36:8)				C43 H69 O8 N1 P1	758.477	8.32973	0.102565	0.387534	0.106836	0.182639	2.58285	0.523129	1.09924	0.928146	0.481848	0.782049	0.506834	0.473091	0.0236666	0.358111	0.599221	0.518234	0.627605	0.52247	0.534313	ug/g
NEG1202		PC(22:5_14:4)+HCOO	PC(36:9)+HCOO	PC	(22:5_14:4)	(22:5)	(14:4)			C45 H71 O10 N1 P1	816.482	9.66638	0.0633537	0.846498	0.716266	0.0883525	0.346802	0.329717	0.266142	0.320115	0.0232746	0.336407	0.126755	0.0432728	0.0687098	0.302981	0.457301	0.374389	0.279328	0.246458	0.268744	ug/g
NEG1203		PC(19:0_18:1)+HCOO	PC(37:1)+HCOO	PC	(19:0_18:1)	(19:0)	(18:1)			C46 H89 O10 N1 P1	846.623	12.565	0.240574	0.390675	0.0216075	0.097566	0.257311	0.250483	0.0866351	0.219512	0.344727	0.231573	0.0586049	0.150052	0.0755266	0.166888	0.0526595	0.0394009	0.239739	0.152796	0.242102	ug/g
NEG1204		PC(19:0_18:1)+HCOO	PC(37:1)+HCOO	PC	(19:0_18:1)	(19:0)	(18:1)			C46 H89 O10 N1 P1	846.623	13.1244	0.0502454	0.736164	0.0257169	0.436586	5.62482	5.94132	4.35806	5.29631	5.41619	5.31055	4.79898	3.31881	4.74637	2.93635	3.76016	3.95777	4.71502	4.30632	4.69229	ug/g
NEG1205		PC(19:0_18:1)-CH3	PC(37:1)-CH3	PC	(19:0_18:1)	(19:0)	(18:1)			C44 H85 O8 N1 P1	786.602	14.407	0.0804874	0.408224	0.000998098	0.173467	0.779882	0.64698	0.698301	0.627032	0.706519	0.387515	0.352935	0.228983	0.254645	0.250475	0.210505	0.27258	0.522995	0.445015	0.485743	ug/g
NEG1206		PC(20:1e_17:0)+HCOO	PC(37:1e)+HCOO	PC	(20:1e_17:0)	(20:1e)	(17:0)			C46 H91 O9 N1 P1	832.644	14.5279	0.831439	0.907186	0.339996	0.354297	3.52478	3.88912	5.63448	4.32406	4.16281	5.48871	3.68415	3.92378	5.58325	3.58779	4.50166	3.23513	0.111199	3.66469	4.00249	ug/g
NEG1209		PC(19:0_18:2)+HCOO	PC(37:2)+HCOO	PC	(19:0_18:2)	(19:0)	(18:2)			C46 H87 O10 N1 P1	844.607	13.645	0.288506	0.716975	0.467174	0.0489087	0.0902889	0.264155	0.08844	0.117081	0.0260033	0.0757914	0.130519	0.0430722	0.0461102	0.129514	0.051538	0.0737125	0.0692928	0.0399035	0.0702804	ug/g
NEG121		CL(75:4)-H	CL(75:4)-H	CL	(75:4)	(75:4)				C84 H155 O17 P2	1498.07	10.7256	0.0658105	1.11215	0.579823	0.280035	3.82715	4.34918	2.63909	5.09652	3.84997	2.73747	2.70998	2.28474	4.91685	5.24333	5.73397	4.13382	3.82828	3.4428	3.40509	ug/g
NEG1210		PC(19:1_18:2)+HCOO	PC(37:3)+HCOO	PC	(19:1_18:2)	(19:1)	(18:2)			C46 H85 O10 N1 P1	842.592	10.8753	0.117146	0.832337	0.173075	0.447933	6.26952	7.14681	4.59992	7.79774	8.48494	5.68724	7.5869	7.03087	4.39033	5.02466	5.41644	3.83278	5.80367	4.61315	5.03682	ug/g
NEG1211		PC(17:0_20:3)+HCOO	PC(37:3)+HCOO	PC	(17:0_20:3)	(17:0)	(20:3)			C46 H85 O10 N1 P1	842.592	11.3017	0.17493	1.07327	0.841904	0.150796	1.90318	1.82195	0.737986	1.77575	1.24032	1.1144	1.06414	1.83408	2.37827	0.95699	2.83948	0.150257	1.01565	1.00156	1.34829	ug/g
NEG1212		PC(17:0_20:4)+HCOO	PC(37:4)+HCOO	PC	(17:0_20:4)	(17:0)	(20:4)			C46 H83 O10 N1 P1	840.576	9.8793	0.377916	0.533724	0.175363	0.301375	3.57751	2.40547	1.01915	0.890401	5.85222	1.57578	2.55649	2.22665	0.766374	0.931317	0.98467	0.711443	1.37211	1.27137	0.61594	ug/g
NEG1213		PC(17:0_20:4)+HCOO	PC(37:4)+HCOO	PC	(17:0_20:4)	(17:0)	(20:4)			C46 H83 O10 N1 P1	840.576	10.709	0.044243	1.1706	0.671987	0.598146	44.6636	17.4305	7.65421	7.54076	38.59	41.8842	38.9363	43.012	5.38404	39.5316	51.1121	6.70178	41.9654	40.1297	43.8442	ug/g
NEG1216		PC(17:1_20:4)+HCOO	PC(37:5)+HCOO	PC	(17:1_20:4)	(17:1)	(20:4)			C46 H81 O10 N1 P1	838.56	9.77596	0.0483662	0.851342	0.0327389	0.504363	7.17143	9.71878	7.46542	6.68713	9.76652	6.18744	7.36083	7.74923	6.24454	5.27397	7.43845	5.94327	7.53022	6.95287	7.6026	ug/g
NEG1218		PC(17:1_20:4)+HCOO	PC(37:5)+HCOO	PC	(17:1_20:4)	(17:1)	(20:4)			C46 H81 O10 N1 P1	838.56	11.1136	0.0600755	0.573001	0.177283	0.393918	3.09573	4.71752	8.73681	4.8265	2.87416	3.65453	1.51605	1.52577	2.18197	2.08851	2.18371	6.49372	2.23622	2.31081	2.50959	ug/g
NEG1219		PC(15:0_22:6)+HCOO	PC(37:6)+HCOO	PC	(15:0_22:6)	(15:0)	(22:6)			C46 H79 O10 N1 P1	836.545	9.30387	0.0406091	0.834972	0.155767	0.529087	9.3888	8.74138	8.72199	9.63609	6.60705	8.13426	6.83146	6.22016	6.9575	6.53535	9.1592	7.07156	8.12449	7.51141	7.97457	ug/g
NEG122		CL(75:4)-H	CL(75:4)-H	CL	(75:4)	(75:4)				C84 H155 O17 P2	1498.07	11.194	0.18348	0.365256	0.0524356	0.0681087	0.115167	0.156158	0.0502894	0.0680477	0.2095	0.0453637	0.0976508	0.091101	0.0167936	0.0135749	0.0109264	0.00537003	0.066184	0.050386	0.0475566	ug/g
NEG1222		PC(37:6)+HCOO	PC(37:6)+HCOO	PC	(37:6)	(37:6)				C46 H79 O10 N1 P1	836.545	12.4344	0.0466331	1.11148	0.329012	0.372258	6.94522	8.21299	5.10842	9.17567	6.85592	7.32483	7.40926	9.74536	8.43377	10.4546	7.408	5.03526	7.86292	7.21652	7.79657	ug/g
NEG1224		PC(16:0_22:0)+HCOO	PC(38:0)+HCOO	PC	(16:0_22:0)	(16:0)	(22:0)			C47 H93 O10 N1 P1	862.654	14.5999	0.0794204	0.874035	0.2887	0.150588	0.710024	0.649488	0.864458	0.940591	0.891189	0.40327	0.77616	0.710512	0.518009	0.723163	0.66122	0.508275	0.763106	0.661046	0.759081	ug/g
NEG1225		PC(20:0e_18:0)+HCOO	PC(38:0e)+HCOO	PC	(20:0e_18:0)	(20:0e)	(18:0)			C47 H95 O9 N1 P1	848.675	15.331	0.115294	0.434101	0.0138439	0.168521	0.744151	1.03324	0.541186	0.555125	0.534588	0.580215	0.303796	0.198818	0.258695	0.212998	0.299192	0.457911	0.591971	0.472115	0.515338	ug/g
NEG1226		PC(18:0_20:1)+HCOO	PC(38:1)+HCOO	PC	(18:0_20:1)	(18:0)	(20:1)			C47 H91 O10 N1 P1	860.639	13.5905	0.0419084	1.12334	0.387208	0.522184	12.8389	12.5937	10.3812	10.5421	13.5259	8.92606	16.1852	14.5956	15.2458	14.3669	8.50923	8.39163	12.4455	11.5727	12.465	ug/g
NEG1228		PC(38:1e)+HCOO	PC(38:1e)+HCOO	PC	(38:1e)	(38:1e)				C47 H93 O9 N1 P1	846.659	15.0424	0.0585433	0.747577	0.066476	0.340828	2.74108	4.25847	2.43748	3.77884	3.99291	3.94068	2.69489	2.8872	2.96911	2.74215	2.37778	2.13971	3.25458	2.95216	3.28888	ug/g
NEG1229		PC(38:1e)-CH3	PC(38:1e)-CH3	PC	(38:1e)	(38:1e)				C45 H89 O7 N1 P1	786.638	15.5498	0.0464914	0.483036	0.112502	0.191396	1.38951	1.11363	0.734737	0.802201	0.649828	0.768332	0.196545	0.153916	0.190528	0.200111	0.84067	1.05476	0.730039	0.670066	0.723541	ug/g
NEG123		CL(75:6)-2H	CL(75:6)-2H	CL	(75:6)	(75:6)				C84 H150 O17 P2	746.518	10.7763	0.00537324	0.886878	0.250203	0.84555	22.1411	21.3589	23.8439	24.3124	21.9751	21.1438	17.5913	14.5447	23.0032	15.9035	24.2425	24.244	20.5759	20.6606	20.7962	ug/g
NEG1230		PC(20:1_18:1)+HCOO	PC(38:2)+HCOO	PC	(20:1_18:1)	(20:1)	(18:1)			C47 H89 O10 N1 P1	858.623	12.8093	0.0349139	1.16633	0.390837	1.25421	88.3637	71.7804	68.5735	68.0526	84.0279	55.6332	112.154	92.9969	119.887	93.2287	45.7991	44.9565	81.0425	76.2389	81.0434	ug/g
NEG1232		PC(20:1_18:1)-CH3	PC(38:2)-CH3	PC	(20:1_18:1)	(20:1)	(18:1)			C45 H85 O8 N1 P1	798.602	13.882	0.0740651	0.6185	0.0647774	0.417754	3.89653	6.30538	3.82891	2.83277	7.33396	2.80897	4.20302	3.68155	2.22307	2.47122	2.62463	1.50005	3.48609	3.005	3.27268	ug/g
NEG1233		PC(20:0e_18:2)+HCOO	PC(38:2e)+HCOO	PC	(20:0e_18:2)	(20:0e)	(18:2)			C47 H91 O9 N1 P1	844.644	13.6268	0.850397	0.804801	0.0665819	0.223257	1.28322	1.37157	1.88455	1.55358	1.67146	2.43516	0.91162	1.10973	1.17196	0.893889	1.4386	2.68279	0.0209591	1.60403	1.68627	ug/g
NEG1234		PC(20:0e_18:2)+HCOO	PC(38:2e)+HCOO	PC	(20:0e_18:2)	(20:0e)	(18:2)			C47 H91 O9 N1 P1	844.644	14.052	0.0433938	0.712802	0.0338184	0.308867	2.169	3.41395	2.05627	2.70267	3.61944	2.94107	1.97543	2.37615	2.24334	1.6893	1.92406	1.83979	2.63866	2.4217	2.56465	ug/g
NEG1235		PC(38:2e)-CH3	PC(38:2e)-CH3	PC	(38:2e)	(38:2e)				C45 H87 O7 N1 P1	784.623	14.8954	0.0421659	0.482687	0.0182995	0.133178	0.486089	0.751105	0.276829	0.337589	0.442311	0.430823	0.296041	0.187957	0.162942	0.20786	0.202288	0.258111	0.325153	0.300058	0.306144	ug/g
NEG1238		PC(18:0_20:3)-CH3	PC(38:3)-CH3	PC	(18:0_20:3)	(18:0)	(20:3)			C45 H83 O8 N1 P1	796.586	13.4278	0.0919583	0.64439	0.0584956	0.331326	3.32767	2.82623	3.75839	1.83321	3.24653	1.53741	1.96676	2.08357	1.73213	2.21895	1.27096	1.37901	2.85833	2.37964	2.58976	ug/g
NEG1239		PC(38:3e)-CH3	PC(38:3e)-CH3	PC	(38:3e)	(38:3e)				C45 H85 O7 N1 P1	782.607	14.7	0.105334	0.604072	0.191677	0.0929311	0.186445	0.357253	0.766857	0.198103	0.154998	0.282486	0.151089	0.107699	0.272924	0.12514	0.188091	0.330667	0.210434	0.238767	0.260076	ug/g
NEG124		CL(75:7)-H	CL(75:7)-H	CL	(75:7)	(75:7)				C84 H149 O17 P2	1492.03	10.916	0.0491	0.977504	0.954052	0.0498701	0.119166	0.0632107	0.156262	0.151796	0.0106802	0.142948	0.0044047	0.0712759	0.112083	0.0897686	0.176996	0.175045	0.0853045	0.0931324	0.0928496	ug/g
NEG1241		PC(18:1_20:3)-CH3	PC(38:4)-CH3	PC	(18:1_20:3)	(18:1)	(20:3)			C45 H81 O8 N1 P1	794.571	10.8888	0.291082	1.33169	0.215308	0.229233	4.02848	6.16274	2.25506	2.31462	3.58211	2.11351	7.02089	4.32481	5.1523	4.75741	3.65934	2.32693	2.40092	1.37096	2.42275	ug/g
NEG1246		PC(18:0_20:4)-CH3	PC(38:4)-CH3	PC	(18:0_20:4)	(18:0)	(20:4)			C45 H81 O8 N1 P1	794.571	12.6476	0.154588	0.54664	0.0672601	1.2754	25.071	33.0415	87.0789	53.5849	43.082	54.3971	12.448	26.3211	24.5548	14.9819	29.948	53.6913	33.4044	31.7434	42.031	ug/g
NEG125		CL(75:9)-2H	CL(75:9)-2H	CL	(75:9)	(75:9)				C84 H144 O17 P2	743.494	8.375	0.0342078	0.51278	0.00334217	0.332155	2.44642	2.81221	3.04424	1.84591	3.0565	1.8117	1.68095	1.17979	1.25477	0.785541	1.37914	1.42021	1.84066	1.95345	1.95495	ug/g
NEG1255		PC(18:0e_20:4)+HCOO	PC(38:4e)+HCOO	PC	(18:0e_20:4)	(18:0e)	(20:4)			C47 H87 O9 N1 P1	840.612	12.203	0.0430967	0.971337	0.732544	0.468281	7.49865	8.47674	6.62038	8.58602	7.02495	7.99622	7.72549	7.16595	6.80017	6.73082	9.35596	7.10026	7.74701	7.10982	7.49842	ug/g
NEG1256		PC(18:1_20:4)+HCOO	PC(38:5)+HCOO	PC	(18:1_20:4)	(18:1)	(20:4)			C47 H83 O10 N1 P1	852.576	10.3383	0.0653457	0.850002	0.105384	2.67227	207.407	304.106	180.337	220.902	277.33	197.84	231.691	233.085	184.585	177.914	188.922	163.539	232.51	204.832	225.844	ug/g
NEG126		CL(76:0)-2H	CL(76:0)-2H	CL	(76:0)	(76:0)				C85 H164 O17 P2	759.573	13.352	0.0108529	0.489828	0.00166653	0.162957	0.666105	0.542	0.622385	0.670194	0.64108	0.466226	0.379497	0.221663	0.281095	0.198381	0.313909	0.372748	0.476764	0.47947	0.469496	ug/g
NEG1265		PC(18:1e_20:4)+HCOO	PC(38:5e)+HCOO	PC	(18:1e_20:4)	(18:1e)	(20:4)			C47 H85 O9 N1 P1	838.597	11.0693	0.0410045	0.690231	0.00390406	0.843714	17.1143	22.8699	16.3119	19.2587	21.5446	17.6905	12.7599	14.1166	14.4819	9.65832	15.8283	12.3866	168.779	157.981	170.532	ug/g
NEG1267		PC(18:1e_20:4)+HCOO	PC(38:5e)+HCOO	PC	(18:1e_20:4)	(18:1e)	(20:4)			C47 H85 O9 N1 P1	838.597	11.9842	0.0562818	0.920478	0.505551	0.248834	1.90208	2.43835	1.88407	2.27852	1.78054	1.94135	1.91669	1.63193	1.81213	1.49102	2.42315	1.97785	1.94667	1.76289	1.9467	ug/g
NEG127		CL(76:1)-2H	CL(76:1)-2H	CL	(76:1)	(76:1)				C85 H162 O17 P2	758.565	12.011	0.106471	0.973186	0.832561	0.125716	0.582835	0.572352	0.524583	0.565179	0.610468	0.582934	0.461989	0.365816	0.708508	0.472354	0.551903	0.785586	0.544942	0.451235	0.547237	ug/g
NEG1271		PC(16:0_22:6)+HCOO	PC(38:6)+HCOO	PC	(16:0_22:6)	(16:0)	(22:6)			C47 H81 O10 N1 P1	850.56	9.91992	0.0508325	1.13578	0.214537	4.82382	1001.56	1159.49	910.324	1113.26	953.015	1152.16	1066.31	1186.89	1252.63	1265.81	1434.02	938.193	1164.8	1064.11	1162.43	ug/g
NEG1277		PC(16:0_22:6)-CH3	PC(38:6)-CH3	PC	(16:0_22:6)	(16:0)	(22:6)			C45 H77 O8 N1 P1	790.539	11.5011	0.0434409	0.843174	0.375511	4.40982	692.688	528.799	564.899	722.385	474.352	644.384	380.438	371.503	424.317	438.096	815.09	629.176	608.164	558.136	591.277	ug/g
NEG128		CL(76:10)-H	CL(76:10)-H	CL	(76:10)	(76:10)				C85 H145 O17 P2	1500	10.6348	0.973795	0.546633	0.039783	0.0709396	0.0888426	0.0770028	0.182812	0.163891	0.0944796	0.283571	0.0184945	0.086841	0.102261	0.0671473	0.0833539	0.128733	1.33007e-06	0.101144	0.054836	ug/g
NEG129		CL(18:2_20:3_18:2_20:3)-H	CL(76:10)-H	CL	(18:2_20:3_18:2_20:3)	(18:2)	(20:3)	(18:2)	(20:3)	C85 H145 O17 P2	1500	16.5347	0.0548113	1.35281	0.0282718	0.192204	3.33289	2.90099	1.6488	1.5236	3.27563	2.10102	4.08395	4.41166	3.13085	2.89463	3.45898	2.01838	2.64877	2.4122	2.41236	ug/g
NEG1293		PC(18:2e_20:4)+HCOO	PC(38:6e)+HCOO	PC	(18:2e_20:4)	(18:2e)	(20:4)			C47 H83 O9 N1 P1	836.581	10.1007	0.076405	0.29304	0.00560252	0.197448	0.524269	0.8126	0.924254	1.04984	0.572968	0.983385	0.241607	0.205468	0.349766	9.53557e-06	0.354776	0.274692	0.53041	0.567982	0.61754	ug/g
NEG1294		PC(16:0e_22:6)+HCOO	PC(38:6e)+HCOO	PC	(16:0e_22:6)	(16:0e)	(22:6)			C47 H83 O9 N1 P1	836.581	10.6688	0.0430362	0.646145	0.0699219	0.316862	2.84389	1.80668	3.30133	3.78537	1.89393	3.44792	1.59604	2.10308	1.54483	1.42411	2.13792	2.22962	2.85539	2.71152	2.95464	ug/g
NEG1297		PC(16:1_22:6)+HCOO	PC(38:7)+HCOO	PC	(16:1_22:6)	(16:1)	(22:6)			C47 H79 O10 N1 P1	848.545	9.22587	0.0577742	2.47457	0.00161373	0.586958	27.4436	29.6226	21.8444	23.3345	24.8344	25.7484	56.5584	73.8217	70.4642	65.7621	74.644	36.9322	50.6238	45.0973	47.7833	ug/g
NEG13		CL(66:3)-H	CL(66:3)-H	CL	(66:3)	(66:3)				C75 H139 O17 P2	1373.95	3.23342	0.0850533	1.44187	0.0358368	0.0591663	0.159952	0.193424	0.258091	0.121855	0.252073	0.0501961	0.231202	0.176866	0.362493	0.144677	0.418336	0.159616	0.150903	0.151347	0.174535	ug/g
NEG130		CL(18:2_18:1_22:6_18:1)-H	CL(76:10)-H	CL	(18:2_18:1_22:6_18:1)	(18:2)	(18:1)	(22:6)	(18:1)	C85 H145 O17 P2	1500	16.9782	0.00933677	0.701385	0.0910954	0.240126	2.04557	1.77028	1.52471	1.43894	1.78532	0.814609	1.22143	0.763874	1.29745	1.3072	0.824485	1.16416	1.25222	1.23222	1.23216	ug/g
NEG1300		PC(38:7)+HCOO	PC(38:7)+HCOO	PC	(38:7)	(38:7)				C47 H79 O10 N1 P1	848.545	9.792	0.120646	0.835595	0.409654	0.204559	1.39445	1.6052	0.861391	1.69165	1.14422	1.46196	0.856447	0.852465	1.12447	0.919732	1.88677	1.17763	0.989242	0.796115	0.989563	ug/g
NEG1301		PC(18:3_20:4)+HCOO	PC(38:7)+HCOO	PC	(18:3_20:4)	(18:3)	(20:4)			C47 H79 O10 N1 P1	848.545	12.2047	0.326491	0.353861	0.037059	0.460026	4.64804	4.89303	4.05326	2.28147	5.33057	7.88846	0.979848	3.08878	0.504869	3.49955	1.35855	0.863929	3.76046	1.98281	3.8035	ug/g
NEG1303		PC(16:1e_22:6)+HCOO	PC(38:7e)+HCOO	PC	(16:1e_22:6)	(16:1e)	(22:6)			C47 H81 O9 N1 P1	834.565	10.4029	0.241706	1.47564	0.230676	0.116207	1.87308	1.86195	0.969202	1.87173	1.36135	1.60051	2.00132	1.98616	1.80402	1.75834	4.80946	1.71504	1.45924	1.88754	2.38151	ug/g
NEG1305		PC(18:4_20:4)+HCOO	PC(38:8)+HCOO	PC	(18:4_20:4)	(18:4)	(20:4)			C47 H77 O10 N1 P1	846.529	8.25143	0.159237	1.07098	0.481289	0.239229	2.32347	2.86909	2.62586	1.56865	2.34441	2.38026	2.61582	2.98642	2.28378	2.52657	2.82195	1.87892	2.6722	2.00043	2.68062	ug/g
NEG1306		PC(18:2_21:0)+HCOO	PC(39:2)+HCOO	PC	(18:2_21:0)	(18:2)	(21:0)			C48 H91 O10 N1 P1	872.639	13.2988	0.0456068	0.559854	0.00756727	0.210208	1.34019	1.04923	0.982285	0.893847	1.32688	0.865041	0.902171	0.611885	0.789364	0.464633	0.339638	0.507556	0.89675	0.823034	0.884961	ug/g
NEG1307		PC(19:0_20:3)+HCOO	PC(39:3)+HCOO	PC	(19:0_20:3)	(19:0)	(20:3)			C48 H89 O10 N1 P1	870.623	12.3265	0.201564	0.738834	0.230771	0.112106	0.218666	0.449954	0.321273	0.525337	0.581534	0.445399	0.465289	0.31413	0.129733	0.212124	0.34552	0.411439	0.545468	0.403597	0.38049	ug/g
NEG1308		PC(19:0_20:4)+HCOO	PC(39:4)+HCOO	PC	(19:0_20:4)	(19:0)	(20:4)			C48 H87 O10 N1 P1	868.607	12.0375	0.0442344	0.73744	0.00467389	0.862271	24.244	22.7011	19.1427	20.022	18.0273	21.3152	16.9893	14.8823	16.1713	12.1816	16.7725	15.5165	18.7375	17.1989	18.3514	ug/g
NEG131		CL(18:2_20:4_18:2_20:3)-H	CL(76:11)-H	CL	(18:2_20:4_18:2_20:3)	(18:2)	(20:4)	(18:2)	(20:3)	C85 H143 O17 P2	1497.98	16.4445	0.0207941	1.28273	0.0261753	0.207302	1.90066	2.87429	2.30177	2.0661	2.453	1.86353	2.74143	2.70924	2.53125	2.83182	3.52436	2.92658	2.60815	2.59024	2.69265	ug/g
NEG1311		PC(19:0_20:4)+HCOO	PC(39:4)+HCOO	PC	(19:0_20:4)	(19:0)	(20:4)			C48 H87 O10 N1 P1	868.607	12.9495	0.0769	2.62497	0.00784756	0.0949194	0.578003	0.832343	0.345081	0.587602	0.524112	0.684925	1.03498	2.00626	2.03765	1.88927	1.46021	0.895694	1.13062	0.998059	1.15414	ug/g
NEG1312		PC(19:1_20:4)+HCOO	PC(39:5)+HCOO	PC	(19:1_20:4)	(19:1)	(20:4)			C48 H85 O10 N1 P1	866.592	10.9428	0.0724711	0.720966	0.0172048	0.325904	2.43273	3.20464	3.16136	2.54049	3.04921	2.95135	2.02292	1.62679	2.08228	1.32347	2.64273	2.8032	2.46963	2.79848	2.47923	ug/g
NEG1313		PC(17:0_22:5)+HCOO	PC(39:5)+HCOO	PC	(17:0_22:5)	(17:0)	(22:5)			C48 H85 O10 N1 P1	866.592	11.3623	0.0488912	0.747157	0.219616	0.137579	0.81135	0.686937	0.528023	0.620412	0.632004	0.0952864	0.530479	0.547299	0.29756	0.416974	0.288717	0.43989	0.545684	0.505103	0.499327	ug/g
NEG1314		PC(17:0_22:6)+HCOO	PC(39:6)+HCOO	PC	(17:0_22:6)	(17:0)	(22:6)			C48 H83 O10 N1 P1	864.576	10.4538	0.370966	1.08479	0.606756	0.467945	9.13569	8.9689	20.2621	16.1246	6.18041	17.946	9.62253	11.3971	18.4336	11.5854	16.1937	18.0513	5.00539	10.0421	11.0026	ug/g
NEG1315		PC(17:1_22:6)+HCOO	PC(39:7)+HCOO	PC	(17:1_22:6)	(17:1)	(22:6)			C48 H81 O10 N1 P1	862.56	9.45587	0.0428316	0.993808	0.886652	0.364715	4.65155	5.23322	4.71516	4.64524	4.74563	4.16887	5.36083	4.86224	4.69541	3.96117	4.79439	4.31125	4.50098	4.29672	4.68136	ug/g
NEG1316		PC(17:1_22:6)+HCOO	PC(39:7)+HCOO	PC	(17:1_22:6)	(17:1)	(22:6)			C48 H81 O10 N1 P1	862.56	9.914	0.238113	0.43311	0.17443	0.109179	0.422384	0.500984	0.0144741	0.197558	0.78369	0.0927297	0.315436	0.264788	0.0012474	0.0533012	0.0413881	0.195179	0.178225	0.159683	0.247866	ug/g
NEG1317		PC(16:0_24:0)+HCOO	PC(40:0)+HCOO	PC	(16:0_24:0)	(16:0)	(24:0)			C49 H97 O10 N1 P1	890.686	15.5618	0.0556329	0.697739	0.029555	0.19255	1.06726	1.12104	0.852869	1.1018	0.861544	0.955371	0.756976	0.564326	0.708049	0.494551	0.883548	0.750992	0.879654	0.790847	0.861713	ug/g
NEG1318		PC(18:1_22:0)+HCOO	PC(40:1)+HCOO	PC	(18:1_22:0)	(18:1)	(22:0)			C49 H95 O10 N1 P1	888.67	14.621	0.0512909	0.677963	0.00456519	0.251712	1.86917	1.8647	1.50865	1.47553	1.91032	1.28506	1.24209	1.12874	1.20453	1.08173	1.00313	1.06073	1.55971	1.41961	1.54658	ug/g
NEG1319		PC(40:1)-CH3	PC(40:1)-CH3	PC	(40:1)	(40:1)				C47 H91 O8 N1 P1	828.649	15.806	0.148678	0.406183	0.00588501	0.141543	0.432731	0.430938	0.323978	0.62473	0.373364	0.46155	0.189301	0.150065	0.0551637	0.167116	0.350779	0.162858	0.246442	0.226355	0.300453	ug/g
NEG132		CL(18:2_18:2_18:2_22:6)-H	CL(76:12)-H	CL	(18:2_18:2_18:2_22:6)	(18:2)	(18:2)	(18:2)	(22:6)	C85 H141 O17 P2	1495.96	16.1103	0.0170752	1.06909	0.47448	0.38951	5.32632	6.77701	6.72299	6.17628	5.06441	5.87862	5.91143	5.87169	5.86607	5.93317	7.18235	7.66432	6.37409	6.59459	6.50394	ug/g
NEG1320		PC(22:0_18:2)+HCOO	PC(40:2)+HCOO	PC	(22:0_18:2)	(22:0)	(18:2)			C49 H93 O10 N1 P1	886.654	13.8538	0.0298032	0.58281	0.000206989	0.406136	4.53554	4.25965	4.17793	3.74021	3.66594	3.61709	2.39457	2.30885	2.87392	2.62248	1.64091	2.14458	3.118	3.30271	3.16982	ug/g
NEG1321		PC(22:1_18:2)+HCOO	PC(40:3)+HCOO	PC	(22:1_18:2)	(22:1)	(18:2)			C49 H91 O10 N1 P1	884.639	12.599	0.144115	0.726446	0.0066872	0.588453	9.20318	8.34485	11.1764	10.3001	9.44069	8.99593	7.95421	7.64445	8.76365	7.19424	5.38653	4.79927	6.22749	7.61986	8.31927	ug/g
NEG1323		PC(18:0_22:3)+HCOO	PC(40:3)+HCOO	PC	(18:0_22:3)	(18:0)	(22:3)			C49 H91 O10 N1 P1	884.639	13.14	0.0466355	1.309	0.336721	0.300782	4.34896	4.73881	4.27595	3.14562	4.97881	1.89687	7.57555	6.47023	8.3753	5.43275	1.6273	1.12981	4.98416	4.57503	4.94375	ug/g
NEG1324		PC(40:4)+HCOO	PC(40:4)+HCOO	PC	(40:4)	(40:4)				C49 H89 O10 N1 P1	882.623	11.473	0.141407	0.803837	0.193399	0.36915	3.48547	4.60401	4.24584	3.52821	5.21952	3.73381	4.56391	4.71733	3.29293	2.30208	2.38869	2.68377	2.15407	2.7285	2.15398	ug/g
NEG1325		PC(18:0_22:4)+HCOO	PC(40:4)+HCOO	PC	(18:0_22:4)	(18:0)	(22:4)			C49 H89 O10 N1 P1	882.623	12.3055	0.189977	0.943156	0.629116	0.473147	5.77024	8.84944	16.3423	11.4403	10.2701	13.5589	4.88858	12.6599	14.9914	6.12933	9.32394	14.4734	8.59409	8.44083	11.6623	ug/g
NEG1327		PC(20:0_20:4)+HCOO	PC(40:4)+HCOO	PC	(20:0_20:4)	(20:0)	(20:4)			C49 H89 O10 N1 P1	882.623	12.7378	0.0223867	0.923651	0.374992	1.01378	43.6421	34.2904	38.6924	34.5357	33.5087	28.4903	37.7398	36.1156	40.9886	39.8301	21.4054	20.8054	33.8214	33.0296	34.5423	ug/g
NEG1329		PC(18:1_22:3)-CH3	PC(40:4)-CH3	PC	(18:1_22:3)	(18:1)	(22:3)			C47 H85 O8 N1 P1	822.602	13.4755	0.0955988	0.780751	0.117035	0.266757	2.13463	2.22925	2.41636	1.9696	1.93466	1.34043	1.5377	1.28819	1.24078	1.68652	2.17584	1.45945	1.86008	1.67437	2.02879	ug/g
NEG133		CL(18:2_18:2_18:2_22:6)-H	CL(76:12)-H	CL	(18:2_18:2_18:2_22:6)	(18:2)	(18:2)	(18:2)	(22:6)	C85 H141 O17 P2	1495.96	16.5046	0.0446464	1.14751	0.264661	0.271852	3.25635	3.74855	3.0602	2.08564	3.99102	2.62768	4.23461	3.59321	2.9749	4.06066	3.55138	3.1234	3.47834	3.49218	3.22279	ug/g
NEG1330		PC(20:0e_20:4)+HCOO	PC(40:4e)+HCOO	PC	(20:0e_20:4)	(20:0e)	(20:4)			C49 H91 O9 N1 P1	868.644	13.3487	0.0414764	0.835454	0.2128	0.29464	2.93332	3.22086	2.02926	2.99835	2.22675	2.94123	2.57333	1.94279	1.94741	1.88271	3.05479	2.25844	2.47957	2.34405	2.54352	ug/g
NEG1331		PC(40:4e)-CH3	PC(40:4e)-CH3	PC	(40:4e)	(40:4e)				C47 H87 O7 N1 P1	808.623	14.6806	0.0724348	0.790248	0.286526	0.133451	0.466171	0.73897	0.352053	0.570631	0.5867	0.943026	0.382793	0.414342	0.516839	0.301983	0.774225	0.50019	0.604076	0.554858	0.523488	ug/g
NEG1332		PC(18:0_22:5)+HCOO	PC(40:5)+HCOO	PC	(18:0_22:5)	(18:0)	(22:5)			C49 H87 O10 N1 P1	880.607	11.6494	0.0450937	0.798385	0.0551107	1.05775	28.7493	40.259	30.4245	28.2846	37.8232	30.7352	29.9431	25.7093	31.0759	22.4843	26.2319	21.2591	31.9025	29.6556	32.2551	ug/g
NEG1334		PC(18:0_22:5)+HCOO	PC(40:5)+HCOO	PC	(18:0_22:5)	(18:0)	(22:5)			C49 H87 O10 N1 P1	880.607	12.057	0.0470091	0.91089	0.323345	0.851225	27.8106	25.1528	20.9287	23.5964	24.6575	25.9529	20.3804	21.7209	24.7121	27.5281	18.4576	22.1026	24.3231	22.322	24.1525	ug/g
NEG1335		PC(20:1_20:4)-CH3	PC(40:5)-CH3	PC	(20:1_20:4)	(20:1)	(20:4)			C47 H83 O8 N1 P1	820.586	12.7667	0.0466358	0.525703	0.001106	0.695323	13.1352	10.6643	11.1968	10.9096	10.4074	10.9622	5.61121	4.98197	4.6718	5.63323	8.59389	5.87484	9.20358	8.51835	9.28104	ug/g
NEG1336		PC(20:1e_20:4)+HCOO	PC(40:5e)+HCOO	PC	(20:1e_20:4)	(20:1e)	(20:4)			C49 H89 O9 N1 P1	866.628	12.2039	0.0958816	0.748711	0.160696	0.184422	0.905552	1.07645	1.48397	1.26256	0.595373	1.02075	0.740577	0.627765	0.858967	0.672627	1.03726	0.813114	0.786917	0.87498	0.95405	ug/g
NEG1337		PC(20:1e_20:4)+HCOO	PC(40:5e)+HCOO	PC	(20:1e_20:4)	(20:1e)	(20:4)			C49 H89 O9 N1 P1	866.628	13.1567	0.0541346	0.715789	0.0982284	0.163842	1.02563	1.13455	0.560163	0.989815	0.57476	0.74287	0.693392	0.576688	0.669912	0.496125	0.676535	0.486187	0.780428	0.704502	0.767625	ug/g
NEG1338		PC(20:1e_20:4)-CH3	PC(40:5e)-CH3	PC	(20:1e_20:4)	(20:1e)	(20:4)			C47 H85 O7 N1 P1	806.607	14.5086	0.0691765	0.675894	0.379427	0.22325	2.00687	1.8026	0.358897	1.12582	3.77049	0.965722	1.39961	2.90381	0.491491	0.778184	0.722326	0.484069	0.983917	0.914765	0.857002	ug/g
NEG1339		PC(20:2_20:4)+HCOO	PC(40:6)+HCOO	PC	(20:2_20:4)	(20:2)	(20:4)			C49 H85 O10 N1 P1	878.592	10.0329	0.0428048	0.753636	0.0172294	0.981351	26.2502	33.2468	22.5103	23.814	34.5821	25.7024	21.4974	17.316	18.29	17.7992	27.0872	23.1934	27.0263	24.8087	26.0425	ug/g
NEG134		CL(20:5_18:2_20:4_18:2)-H	CL(76:13)-H	CL	(20:5_18:2_20:4_18:2)	(20:5)	(18:2)	(20:4)	(18:2)	C85 H139 O17 P2	1493.95	16.2452	0.040798	0.829605	0.0366389	0.213696	1.33439	1.36286	1.48981	1.50167	1.23303	1.30359	1.11066	1.00226	1.09988	1.15306	1.00014	1.45778	1.20894	1.30642	1.28763	ug/g
NEG1340		PC(20:2_20:4)+HCOO	PC(40:6)+HCOO	PC	(20:2_20:4)	(20:2)	(20:4)			C49 H85 O10 N1 P1	878.592	10.5432	0.090699	0.342676	0.0102612	0.677578	7.91944	8.83984	10.18	11.9801	13.7594	6.60509	4.8753	6.14739	1.99258	0.300296	3.71046	3.28915	6.18576	7.23999	6.23685	ug/g
NEG1344		PC(18:0_22:6)+HCOO	PC(40:6)+HCOO	PC	(18:0_22:6)	(18:0)	(22:6)			C49 H85 O10 N1 P1	878.592	12.0311	0.380158	1.00936	0.96418	0.483992	6.69031	13.3455	8.92118	12.1652	19.649	13.3194	4.92476	7.11198	18.6585	16.1526	14.4303	13.5059	12.7924	11.7936	5.70182	ug/g
NEG1346		PC(18:1e_22:5)+HCOO	PC(40:6e)+HCOO	PC	(18:1e_22:5)	(18:1e)	(22:5)			C49 H87 O9 N1 P1	864.612	11.1649	0.168239	0.529432	0.00568998	0.203003	0.783818	1.27372	0.916545	0.693437	1.63102	0.851714	0.275573	0.767475	0.590157	0.527151	0.701784	0.393998	0.743736	0.681809	0.530502	ug/g
NEG1347		PC(18:0e_22:6)+HCOO	PC(40:6e)+HCOO	PC	(18:0e_22:6)	(18:0e)	(22:6)			C49 H87 O9 N1 P1	864.612	11.8628	0.0568255	1.13768	0.626375	0.125337	1.44219	1.65475	0.0347785	0.959221	1.51925	1.17833	1.17595	0.613552	1.10995	1.11308	1.96248	1.74816	1.57204	1.42743	1.58292	ug/g
NEG1348		PC(20:2e_20:4)-CH3	PC(40:6e)-CH3	PC	(20:2e_20:4)	(20:2e)	(20:4)			C47 H83 O7 N1 P1	804.591	13.3882	0.168793	0.919658	0.874421	0.403801	4.14236	7.43975	2.156	2.92244	18.6714	3.10454	4.59594	3.93856	2.98677	14.1053	6.39925	3.32263	7.13977	5.23877	5.59208	ug/g
NEG1349		PC(20:3_20:4)+HCOO	PC(40:7)+HCOO	PC	(20:3_20:4)	(20:3)	(20:4)			C49 H83 O10 N1 P1	876.576	9.2029	0.0366906	0.878466	0.048885	0.877948	22.6135	24.8377	25.1403	24.3884	24.8075	21.0401	24.4335	20.9495	22.1532	18.7967	19.6445	19.4917	22.5435	22.0889	23.7093	ug/g
NEG135		CL(76:14)-2H	CL(76:14)-2H	CL	(76:14)	(76:14)				C85 H136 O17 P2	745.463	4.91043	0.0379865	0.623715	0.0221054	0.0644198	0.0793533	0.120407	0.127859	0.0889799	0.171451	0.0591667	0.0463952	0.045313	0.0891014	0.0510691	0.102658	0.0691419	0.0719853	0.0769978	0.0723207	ug/g
NEG1350		PC(18:1_22:6)+HCOO	PC(40:7)+HCOO	PC	(18:1_22:6)	(18:1)	(22:6)			C49 H83 O10 N1 P1	876.576	10.0311	0.0449746	0.798412	0.0568023	3.43332	284.96	411.37	303.482	372.413	363.524	358.894	291.445	254.724	243.896	216.96	345.58	319.785	324.149	299.649	324.388	ug/g
NEG1354		PC(22:5_18:2)+HCOO	PC(40:7)+HCOO	PC	(22:5_18:2)	(22:5)	(18:2)			C49 H83 O10 N1 P1	876.576	11.661	0.0614834	1.19826	0.835451	0.071006	1.15549	0.387258	0.36813	0.318915	0.343512	0.220204	0.238037	0.0372596	0.141561	2.41021	0.322548	0.19773	0.241622	0.213936	0.23242	ug/g
NEG1356		PC(18:1e_22:6)+HCOO	PC(40:7e)+HCOO	PC	(18:1e_22:6)	(18:1e)	(22:6)			C49 H85 O9 N1 P1	862.597	10.7331	0.0445029	0.885667	0.23336	0.247113	1.60853	1.90352	2.11964	2.17644	2.03388	1.9768	1.63678	1.65771	1.93661	1.19665	2.24553	1.79426	1.8657	1.71257	1.8307	ug/g
NEG1357		PC(18:1e_22:6)+HCOO	PC(40:7e)+HCOO	PC	(18:1e_22:6)	(18:1e)	(22:6)			C49 H85 O9 N1 P1	862.597	11.6457	0.0805964	0.92267	0.831387	0.141046	0.839484	0.883566	0.692668	0.634465	0.661436	0.644446	0.620956	0.0576312	0.636807	0.331017	1.6968	0.675999	0.632089	0.547842	0.632244	ug/g
NEG1358		PC(40:8)+HCOO	PC(40:8)+HCOO	PC	(40:8)	(40:8)				C49 H81 O10 N1 P1	874.56	8.469	0.0887979	0.44174	0.0134268	0.352183	2.60436	4.60615	3.54389	2.57285	2.3873	1.77577	0.152952	1.96321	2.11664	1.65471	0.00184122	1.83682	2.33219	2.5576	2.78662	ug/g
NEG1359		PC(18:2_22:6)+HCOO	PC(40:8)+HCOO	PC	(18:2_22:6)	(18:2)	(22:6)			C49 H81 O10 N1 P1	874.56	9.11934	0.0444517	0.886348	0.0603366	2.18943	149.818	161.477	146.795	146.878	160.441	126.209	160.805	129.346	136.006	122.546	125.68	115.9	145.949	134.361	144.411	ug/g
NEG136		CL(76:14)-H	CL(76:14)-H	CL	(76:14)	(76:14)				C85 H137 O17 P2	1491.93	16.0296	0.0141036	0.609272	0.00625175	0.0930638	0.245309	0.283851	0.214833	0.146123	0.258172	0.172722	0.152075	0.166146	0.0624277	0.101179	0.175677	0.14735	0.18496	0.180575	0.180456	ug/g
NEG1361		PC(18:2_22:6)+HCOO	PC(40:8)+HCOO	PC	(18:2_22:6)	(18:2)	(22:6)			C49 H81 O10 N1 P1	874.56	9.7275	0.263578	0.861272	0.0621913	0.580973	14.3806	11.5014	9.17256	10.6173	12.4462	8.21227	12.0236	10.5832	8.69637	9.80362	8.07816	7.9435	14.2206	9.66306	8.89236	ug/g
NEG1363		PC(18:3_22:6)+HCOO	PC(40:9)+HCOO	PC	(18:3_22:6)	(18:3)	(22:6)			C49 H79 O10 N1 P1	872.545	8.38924	0.0510438	0.562158	0.00275084	0.650028	9.463	9.37694	12.4563	10.8128	9.22334	8.94139	7.11381	4.59505	5.70438	4.29032	6.92025	5.25955	8.91424	8.18793	8.99356	ug/g
NEG1365		PC(18:3_22:6)+HCOO	PC(40:9)+HCOO	PC	(18:3_22:6)	(18:3)	(22:6)			C49 H79 O10 N1 P1	872.545	8.8957	0.066015	0.52211	0.00904365	0.203523	0.593417	0.830514	1.34943	1.26749	1.04704	1.19677	0.491076	0.457882	0.585715	0.34881	0.689781	0.708019	0.729217	0.817084	0.731371	ug/g
NEG1366		PC(40:9)+HCOO	PC(40:9)+HCOO	PC	(40:9)	(40:9)				C49 H79 O10 N1 P1	872.545	12.1411	0.0552948	0.53115	0.066178	0.145962	0.716338	0.486063	0.421262	0.721723	0.223316	0.679087	0.243529	0.130001	0.215984	0.252189	0.464277	0.419084	0.414949	0.373245	0.406337	ug/g
NEG1367		PC(19:0_22:5)+HCOO	PC(41:5)+HCOO	PC	(19:0_22:5)	(19:0)	(22:5)			C50 H89 O10 N1 P1	894.623	12.454	0.173985	0.41998	0.0339611	0.115628	0.575093	0.440394	0.0727728	0.298792	0.371646	0.48367	0.164461	0.147169	0.195056	0.132859	0.0943565	0.207849	0.34836	0.245818	0.291581	ug/g
NEG1368		PC(19:0_22:6)+HCOO	PC(41:6)+HCOO	PC	(19:0_22:6)	(19:0)	(22:6)			C50 H87 O10 N1 P1	892.607	11.6212	0.00615051	0.904744	0.74661	0.229798	5.45726	4.70981	0.853161	0.702817	2.28248	5.55584	2.5968	2.24214	3.13906	1.86197	3.80019	4.05788	3.9085	3.86692	3.90831	ug/g
NEG1369		PC(26:0_16:0)+HCOO	PC(42:0)+HCOO	PC	(26:0_16:0)	(26:0)	(16:0)			C51 H101 O10 N1 P1	918.717	16.26	0.296159	0.858951	0.27604	0.0769407	0.303444	0.258103	0.146493	0.212154	0.258728	0.14992	0.246125	0.294753	0.108472	0.0806523	0.292334	0.119075	0.190531	0.107271	0.191252	ug/g
NEG137		CL(76:16)-H	CL(76:16)-H	CL	(76:16)	(76:16)				C85 H133 O17 P2	1487.9	3.326	0.056571	0.734662	0.0636596	0.113965	0.249574	0.440782	0.621281	0.5762	0.354622	0.31322	0.33312	0.349132	0.403166	0.330301	0.249047	0.212794	0.405806	0.44834	0.408528	ug/g
NEG1370		PC(18:1_24:0)+HCOO	PC(42:1)+HCOO	PC	(18:1_24:0)	(18:1)	(24:0)			C51 H99 O10 N1 P1	916.701	15.5985	0.0485881	0.445587	0.000328587	0.185521	0.829758	0.804688	0.651625	0.724997	0.878738	0.648183	0.361014	0.265807	0.371312	0.218075	0.421408	0.384456	0.63902	0.586447	0.638444	ug/g
NEG1371		PC(20:4_22:6)+HCOO	PC(42:10)+HCOO	PC	(20:4_22:6)	(20:4)	(22:6)			C51 H81 O10 N1 P1	898.56	8.84209	0.0456374	1.32675	0.0301654	0.733515	31.5652	27.5493	31.2604	26.4707	35.5312	17.996	50.7842	34.7854	37.1293	36.5186	33.2838	33.5409	33.7719	30.9981	33.3403	ug/g
NEG1373		PC(20:4_22:6)+HCOO	PC(42:10)+HCOO	PC	(20:4_22:6)	(20:4)	(22:6)			C51 H81 O10 N1 P1	898.56	9.417	0.707708	0.331788	0.0400373	0.0915335	0.107932	0.286051	0.139781	0.167375	0.389231	0.0416684	0.0694673	0.107575	0.0251265	0.109471	0.0625761	0.00138051	0.266585	0.0369375	0.291854	ug/g
NEG1374		PC(20:5_22:6)+HCOO	PC(42:11)+HCOO	PC	(20:5_22:6)	(20:5)	(22:6)			C51 H79 O10 N1 P1	896.545	8.02204	0.0280671	1.31304	0.0666177	0.0992113	0.470587	0.513603	0.608196	0.409167	0.612582	0.245019	0.857955	0.540028	0.609235	0.472774	0.736748	0.53746	0.67362	0.641443	0.673721	ug/g
NEG1375		PC(24:0_18:2)+HCOO	PC(42:2)+HCOO	PC	(24:0_18:2)	(24:0)	(18:2)			C51 H97 O10 N1 P1	914.686	14.9095	0.0307671	0.462915	0.00244436	0.231425	1.69689	1.13399	0.873332	1.0687	1.26141	1.74765	0.895992	0.474705	0.682929	0.406827	0.523803	0.618138	1.06898	1.01294	1.06884	ug/g
NEG1376		PC(24:1_18:2)+HCOO	PC(42:3)+HCOO	PC	(24:1_18:2)	(24:1)	(18:2)			C51 H95 O10 N1 P1	912.67	13.825	0.0444683	0.435113	0.000491553	0.254521	1.51604	1.44854	1.512	1.45616	1.41581	1.01747	0.673948	0.492559	0.751222	0.50296	0.521074	0.698398	0.913803	0.897087	0.975502	ug/g
NEG1377		PC(22:0_20:4)+HCOO	PC(42:4)+HCOO	PC	(22:0_20:4)	(22:0)	(20:4)			C51 H93 O10 N1 P1	910.654	13.7283	0.0241824	0.641315	0.00287065	0.299092	2.89315	2.14662	2.22401	2.32025	2.36145	2.04119	1.42418	1.53924	1.78463	1.6426	1.27027	1.30895	1.81348	1.73882	1.814	ug/g
NEG1378		PC(18:2e_24:2)+HCOO	PC(42:4e)+HCOO	PC	(18:2e_24:2)	(18:2e)	(24:2)			C51 H95 O9 N1 P1	896.675	14.412	0.060785	0.766255	0.0805883	0.130139	0.683092	0.709324	0.340583	0.554876	0.510021	0.523906	0.568609	0.521417	0.343066	0.20015	0.558714	0.35339	0.551162	0.488844	0.53133	ug/g
NEG1379		PC(22:1_20:4)+HCOO	PC(42:5)+HCOO	PC	(22:1_20:4)	(22:1)	(20:4)			C51 H91 O10 N1 P1	908.639	12.608	0.0825515	0.666598	0.0124431	0.342076	3.98091	3.77151	2.93787	3.14633	2.56132	2.51616	2.41738	1.63233	2.28339	2.15474	2.16828	1.95199	3.07211	2.60354	2.83858	ug/g
NEG138		CL(76:3)-2H	CL(76:3)-2H	CL	(76:3)	(76:3)				C85 H158 O17 P2	756.549	11.036	0.328821	0.589939	0.0475549	0.319893	1.91293	1.98459	6.02009	3.96214	1.87533	4.52919	1.63434	1.13426	2.78263	1.36717	1.92026	3.12782	0.829192	1.59791	1.58275	ug/g
NEG1380		PC(20:0_22:5)+HCOO	PC(42:5)+HCOO	PC	(20:0_22:5)	(20:0)	(22:5)			C51 H91 O10 N1 P1	908.639	13.06	0.0936558	0.714337	0.220767	0.136558	0.921178	0.551195	0.392538	0.454894	0.747251	0.417009	0.449223	0.388452	0.425733	0.702436	0.239803	0.283148	0.593802	0.492966	0.535237	ug/g
NEG1381		PC(20:0e_22:5)+HCOO	PC(42:5e)+HCOO	PC	(20:0e_22:5)	(20:0e)	(22:5)			C51 H93 O9 N1 P1	894.659	13.3093	0.0263734	0.730609	0.0694905	0.168974	0.874592	0.978295	0.637058	0.767966	0.708166	0.830034	0.61227	0.44136	0.499299	0.429421	0.857436	0.664298	0.701534	0.669889	0.701366	ug/g
NEG1382		PC(20:0_22:6)+HCOO	PC(42:6)+HCOO	PC	(20:0_22:6)	(20:0)	(22:6)			C51 H89 O10 N1 P1	906.623	12.2435	0.042467	1.13706	0.400026	0.419562	11.5678	9.36078	9.24925	8.10351	7.27731	6.79703	10.3248	8.578	15.075	12.8285	6.61382	6.11125	8.85734	8.43114	9.17796	ug/g
NEG1383		PC(20:0e_22:6)+HCOO	PC(42:6e)+HCOO	PC	(20:0e_22:6)	(20:0e)	(22:6)			C51 H91 O9 N1 P1	892.644	13.0343	0.0450866	0.843368	0.288283	0.23497	1.6171	2.05228	1.36318	1.93404	1.45451	1.78955	1.56068	1.13006	1.13799	1.12978	2.04781	1.60503	1.63419	1.50012	1.60915	ug/g
NEG1384		PC(42:6e)-CH3	PC(42:6e)-CH3	PC	(42:6e)	(42:6e)				C49 H87 O7 N1 P1	832.623	14.493	0.115429	0.921498	0.750729	0.136268	1.62012	0.529921	0.585174	1.02574	1.02002	0.788192	0.861088	1.07925	1.12521	0.815518	0.546093	0.70482	0.817425	0.653026	0.707125	ug/g
NEG1385		PC(20:1_22:6)+HCOO	PC(42:7)+HCOO	PC	(20:1_22:6)	(20:1)	(22:6)			C51 H87 O10 N1 P1	904.607	11.1339	0.0541392	0.637315	0.00585115	0.610463	9.30997	12.2427	8.37723	7.78305	11.6017	7.74529	8.83147	7.39511	5.10241	5.09717	5.81628	4.12269	8.09179	7.30175	7.95031	ug/g
NEG1386		PC(20:1e_22:6)+HCOO	PC(42:7e)+HCOO	PC	(20:1e_22:6)	(20:1e)	(22:6)			C51 H89 O9 N1 P1	890.628	12.8079	0.0493064	0.819316	0.204294	0.151438	0.944057	0.867627	0.573741	0.753145	0.604709	0.693649	0.6556	0.477423	0.736347	0.49677	0.71366	0.555448	0.684939	0.623186	0.671864	ug/g
NEG1387		PC(20:1e_22:6)-CH3	PC(42:7e)-CH3	PC	(20:1e_22:6)	(20:1e)	(22:6)			C49 H85 O7 N1 P1	830.607	14.0955	0.00761383	1.17134	0.465155	0.0921444	0.947043	0.89596	0.264615	0.761171	0.477298	0.414207	0.844567	0.697867	0.845728	1.22077	0.52883	0.266834	1.02399	1.03633	1.02183	ug/g
NEG1388		PC(20:2_22:6)+HCOO	PC(42:8)+HCOO	PC	(20:2_22:6)	(20:2)	(22:6)			C51 H85 O10 N1 P1	902.592	10.1886	0.113343	0.491263	0.0233514	0.195099	0.47627	1.72233	1.06682	1.10367	0.792773	1.10688	0.374161	0.510605	0.770615	0.439221	0.54049	0.444511	0.652761	0.613961	0.761781	ug/g
NEG1389		PC(20:2e_22:6)-CH3	PC(42:8e)-CH3	PC	(20:2e_22:6)	(20:2e)	(22:6)			C49 H83 O7 N1 P1	828.591	13.1373	0.0524129	0.616807	0.0720067	0.263804	1.58335	2.06929	1.52544	2.06378	1.2958	1.90529	0.969265	0.63288	0.670114	0.826325	1.88353	1.45917	1.27072	1.28522	1.39692	ug/g
NEG139		CL(76:4)-H	CL(76:4)-H	CL	(76:4)	(76:4)				C85 H157 O17 P2	1512.09	10.991	0.28803	0.456369	0.053942	0.132767	0.492167	0.532476	0.365169	0.540563	0.146589	0.493162	0.137423	0.0721098	0.299877	0.0510948	0.164083	0.448337	0.303991	0.173586	0.302674	ug/g
NEG1390		PC(20:3_22:6)+HCOO	PC(42:9)+HCOO	PC	(20:3_22:6)	(20:3)	(22:6)			C51 H83 O10 N1 P1	900.576	9.36902	0.231438	1.37645	0.370715	0.249384	2.69893	1.5103	4.62158	1.85899	5.76476	2.56179	6.5423	5.34312	6.25521	3.97948	1.76075	2.29426	2.54397	3.73145	4.05934	ug/g
NEG1391		PC(22:5_20:4)+HCOO	PC(42:9)+HCOO	PC	(22:5_20:4)	(22:5)	(20:4)			C51 H83 O10 N1 P1	900.576	9.777	0.366155	0.834384	0.436782	0.213682	1.44014	2.37872	2.33202	1.94599	0.721408	1.42214	1.32975	0.649596	1.61475	2.11076	1.23102	1.60857	2.03498	1.86445	0.937839	ug/g
NEG1392		PC(43:6)-CH3	PC(43:6)-CH3	PC	(43:6)	(43:6)				C50 H87 O8 N1 P1	860.617	9.976	0.868653	0.403579	0.00880074	0.119574	0.146228	0.312271	0.80917	0.487756	0.315314	0.443365	0.115788	0.0455164	0.433593	0.051463	0.0803707	0.287909	1.45281e-06	0.217254	0.237766	ug/g
NEG1393		PC(22:4_22:6)+HCOO	PC(44:10)+HCOO	PC	(22:4_22:6)	(22:4)	(22:6)			C53 H85 O10 N1 P1	926.592	9.75245	0.0853773	1.06792	0.567608	0.12336	0.633427	0.571726	0.64188	0.396352	0.935409	0.327454	0.54032	0.503187	0.664159	0.473479	0.897284	0.665977	0.755493	0.63651	0.700031	ug/g
NEG1394		PC(22:5_22:6)+HCOO	PC(44:11)+HCOO	PC	(22:5_22:6)	(22:5)	(22:6)			C53 H83 O10 N1 P1	924.576	8.93813	0.134642	0.740868	0.629159	0.0979059	0.192797	0.250395	0.0919125	0.268368	1.15117	0.0187118	0.530405	0.226388	0.191797	0.126465	0.302955	0.0839861	0.337869	0.270024	0.269336	ug/g
NEG1395		PC(22:6_22:6)+HCOO	PC(44:12)+HCOO	PC	(22:6_22:6)	(22:6)	(22:6)			C53 H81 O10 N1 P1	922.56	8.5434	0.0387953	1.05737	0.724343	0.293055	4.00766	2.52673	4.35473	2.95645	4.86162	1.83664	5.27974	2.76455	3.55982	2.98177	3.32831	3.80823	3.67273	3.39864	3.55235	ug/g
NEG1396		PC(24:0_20:4)+HCOO	PC(44:4)+HCOO	PC	(24:0_20:4)	(24:0)	(20:4)			C53 H97 O10 N1 P1	938.686	14.7418	0.0469906	0.665681	0.00120843	0.243838	1.83898	1.56122	1.33624	1.53325	1.64001	1.50058	1.05957	1.03316	1.09757	0.843738	1.24132	0.988892	1.40148	1.28623	1.39168	ug/g
NEG1397		PC(24:1_20:4)+HCOO	PC(44:5)+HCOO	PC	(24:1_20:4)	(24:1)	(20:4)			C53 H95 O10 N1 P1	936.67	13.6591	0.0909033	0.532207	0.0026757	0.19809	0.84453	1.17424	0.845505	0.799031	1.0739	0.757792	0.544459	0.419948	0.584356	0.376868	0.535319	0.463528	0.769146	0.705398	0.640943	ug/g
NEG1398		PC(22:0_22:6)+HCOO	PC(44:6)+HCOO	PC	(22:0_22:6)	(22:0)	(22:6)			C53 H93 O10 N1 P1	934.654	13.4129	0.0499746	0.759604	0.0738354	0.132655	0.859079	0.453879	0.573019	0.497984	0.566025	0.361814	0.493783	0.371842	0.496013	0.500015	0.315223	0.33878	0.501291	0.458247	0.499318	ug/g
NEG1399		PC(22:1_22:6)+HCOO	PC(44:7)+HCOO	PC	(22:1_22:6)	(22:1)	(22:6)			C53 H91 O10 N1 P1	932.639	12.2835	0.00517654	0.56454	0.00668911	0.133033	0.455167	0.316899	0.516062	0.373138	0.543702	0.391605	0.272241	0.244369	0.27263	0.251554	0.179271	0.245804	0.405854	0.402441	0.406254	ug/g
NEG14		CL(66:3)-H	CL(66:3)-H	CL	(66:3)	(66:3)				C75 H139 O17 P2	1373.95	16.8576	0.0123741	1.03929	0.74823	0.0663685	0.14522	0.195762	0.172406	0.111472	0.203846	0.0970332	0.204664	0.206965	0.156603	0.154885	0.140563	0.0984316	0.154436	0.155066	0.151503	ug/g
NEG140		CL(76:5)-H	CL(76:5)-H	CL	(76:5)	(76:5)				C85 H155 O17 P2	1510.07	10.91	0.500522	0.469859	0.0276182	0.147749	0.638334	0.580676	0.561307	0.184784	0.826894	0.336163	0.276355	0.0997708	0.127509	0.172348	0.439919	0.353892	0.35875	0.358631	0.117445	ug/g
NEG1400		PC(22:3_22:5)+HCOO	PC(44:8)+HCOO	PC	(22:3_22:5)	(22:3)	(22:5)			C53 H89 O10 N1 P1	930.623	10.973	0.056805	0.88637	0.178086	0.0819156	0.249424	0.336937	0.169057	0.236334	0.310718	0.19384	0.214292	0.330167	0.14974	0.125282	0.293802	0.213002	0.249355	0.229942	0.223863	ug/g
NEG1401		PC(24:0_22:6)+HCOO	PC(46:6)+HCOO	PC	(24:0_22:6)	(24:0)	(22:6)			C55 H97 O10 N1 P1	962.686	14.4137	0.0793584	0.68527	0.0048359	0.106976	0.364725	0.32003	0.284141	0.280322	0.298342	0.279498	0.2216	0.187843	0.207145	0.139848	0.259708	0.235883	0.2808	0.243908	0.280833	ug/g
NEG1402		PC(36:1_16:0)+HCOO	PC(52:1)+HCOO	PC	(36:1_16:0)	(36:1)	(16:0)			C61 H119 O10 N1 P1	1056.86	17.852	0.0203703	0.644152	0.0621149	0.055122	0.0783942	0.0722008	0.075568	0.0859587	0.110981	0.0823165	0.0477675	0.0159536	0.0593673	0.0343545	0.0612987	0.106825	0.0564981	0.0545414	0.0565259	ug/g
NEG1403		PC(52:5)-CH3	PC(52:5)-CH3	PC	(52:5)	(52:5)				C59 H107 O8 N1 P1	988.774	15.9358	0.0208879	0.928361	0.586057	0.124265	0.492728	0.570903	0.481826	0.582779	0.583927	0.409666	0.625116	0.380551	0.668753	0.435028	0.485663	0.303071	0.527913	0.521786	0.543313	ug/g
NEG1404		PE(8:0_11:2)-H	PE(19:2)-H	PE	(8:0_11:2)	(8:0)	(11:2)			C24 H43 O8 N1 P1	504.273	2.58354	0.0172087	0.207388	0.0129213	0.199527	0.596357	0.498165	1.47345	0.583172	1.48013	0.325859	0.110825	0.0907079	0.249838	0.0783099	0.343807	0.154561	0.445159	0.447151	0.459475	ug/g
NEG1405		PE(20:2e)-H	PE(20:2e)-H	PE	(20:2e)	(20:2e)				C25 H47 O7 N1 P1	504.31	2.541	0.0138285	0.269941	0.0415194	0.467434	3.4529	3.26088	8.88393	1.91738	8.98177	1.22098	1.26708	0.885521	1.48804	0.63783	2.09508	1.10862	2.61612	2.6281	2.68456	ug/g
NEG1406		PE(10:0_11:2)-H	PE(21:2)-H	PE	(10:0_11:2)	(10:0)	(11:2)			C26 H47 O8 N1 P1	532.304	3.91309	0.00448119	0.364093	0.0251627	0.217591	0.9304	0.653667	1.69312	0.660285	2.20366	0.33827	0.286521	0.186565	0.45032	0.229756	0.830934	0.375009	0.732294	0.73526	0.728709	ug/g
NEG1407		PE(16:0_16:0)-H	PE(32:0)-H	PE	(16:0_16:0)	(16:0)	(16:0)			C37 H73 O8 N1 P1	690.508	11.6111	0.00737148	0.380328	0.0132884	0.277	1.30368	1.51654	2.38155	1.28548	2.72753	0.774595	0.555802	0.49119	0.697071	0.555324	0.81242	0.687436	1.14091	1.14571	1.15736	ug/g
NEG1408		PE(16:0_16:1)-H	PE(32:1)-H	PE	(16:0_16:1)	(16:0)	(16:1)			C37 H71 O8 N1 P1	688.492	10.5375	0.0233614	0.370529	0.000893586	0.386852	2.91513	4.08762	2.76738	2.52096	4.03563	2.66027	1.37801	0.933072	1.07914	0.776087	1.53974	1.32918	2.26718	2.36533	2.27801	ug/g
NEG1409		PE(16:1e_16:0)-H	PE(32:1e)-H	PE	(16:1e_16:0)	(16:1e)	(16:0)			C37 H73 O7 N1 P1	674.513	12.2683	0.0392178	0.496635	0.00347262	0.140957	0.468187	0.533602	0.410923	0.402908	0.58368	0.312611	0.229449	0.172533	0.266548	0.17571	0.262903	0.239688	0.356947	0.381261	0.356047	ug/g
NEG141		CL(76:5)-2H	CL(76:5)-2H	CL	(76:5)	(76:5)				C85 H154 O17 P2	754.534	11.6599	0.11999	0.250646	0.000815769	0.203017	0.710208	0.668798	0.768163	1.03097	0.733585	0.886356	0.335125	0.167915	0.234425	0.0703063	0.204128	0.190718	0.531723	0.535817	0.430081	ug/g
NEG1410		PE(14:0_18:2)-H	PE(32:2)-H	PE	(14:0_18:2)	(14:0)	(18:2)			C37 H69 O8 N1 P1	686.477	9.52904	0.111274	0.29318	0.000238176	0.26532	1.34644	1.30199	1.3119	1.79684	1.35296	1.2719	0.439797	0.275476	0.324138	0.328444	0.581078	0.508511	0.877328	0.720097	0.881275	ug/g
NEG1411		PE(17:1_16:0)-H	PE(33:1)-H	PE	(17:1_16:0)	(17:1)	(16:0)			C38 H73 O8 N1 P1	702.508	11.132	0.00840365	0.350069	0.000379429	0.181088	0.621679	0.783437	0.6248	0.6541	0.749851	0.568731	0.30233	0.152632	0.127364	0.23951	0.29576	0.283591	0.436625	0.431639	0.438776	ug/g
NEG1413		PE(15:0_18:2)-H	PE(33:2)-H	PE	(15:0_18:2)	(15:0)	(18:2)			C38 H71 O8 N1 P1	700.492	10.1636	0.196634	0.301322	0.0313487	0.114525	0.371556	0.364643	0.0462069	0.53475	0.17724	0.39718	0.0347266	0.0234939	0.0406492	0.227706	0.208927	0.0344695	0.275938	0.191966	0.277148	ug/g
NEG1414		PE(18:0_16:0)-H	PE(34:0)-H	PE	(18:0_16:0)	(18:0)	(16:0)			C39 H77 O8 N1 P1	718.539	12.7795	0.00315348	0.588541	0.0682724	0.460753	4.86834	3.8557	8.69337	3.92304	8.55099	2.5163	3.24044	3.22585	3.30341	2.91395	3.64623	2.74341	4.41436	4.43212	4.40465	ug/g
NEG1415		PE(18:0e_16:0)-H	PE(34:0e)-H	PE	(18:0e_16:0)	(18:0e)	(16:0)			C39 H79 O7 N1 P1	704.56	13.5365	0.0050405	0.34131	0.00764891	0.188592	0.807473	0.9023	0.981522	0.448326	0.85209	0.315246	0.301521	0.217216	0.289975	0.273736	0.175405	0.212153	0.501794	0.506878	0.504287	ug/g
NEG1417		PE(16:0e_18:1)-H	PE(34:1e)-H	PE	(16:0e_18:1)	(16:0e)	(18:1)			C39 H77 O7 N1 P1	702.544	12.493	0.229119	0.414797	0.0185685	0.285254	1.10873	1.81908	3.9341	2.44108	1.24552	2.63074	0.642501	0.507643	1.16461	0.617603	0.952904	1.58145	0.638522	0.988546	0.977217	ug/g
NEG1418		PE(18:1e_16:0)-H	PE(34:1e)-H	PE	(18:1e_16:0)	(18:1e)	(16:0)			C39 H77 O7 N1 P1	702.544	13.4	0.0285247	0.776632	0.132181	0.128299	0.470036	0.582614	0.463126	0.3822	0.576231	0.298689	0.357111	0.268627	0.436478	0.314939	0.382992	0.393375	0.432707	0.411777	0.41225	ug/g
NEG142		CL(76:5)-H	CL(76:5)-H	CL	(76:5)	(76:5)				C85 H155 O17 P2	1510.07	17.7026	0.238843	0.163459	0.036687	0.0777849	0.184281	0.0966698	0.114915	0.104031	0.189006	0.0363522	0.00428732	0.00325983	0.00147147	0.014916	0.00285424	0.0917606	0.0781836	0.0783817	0.049823	ug/g
NEG1422		PE(16:0e_18:2)-H	PE(34:2e)-H	PE	(16:0e_18:2)	(16:0e)	(18:2)			C39 H75 O7 N1 P1	700.529	11.5861	0.0555018	0.354763	0.000137637	0.164271	0.63678	0.665141	0.707401	0.573644	0.436507	0.447991	0.325344	0.305685	0.373205	0.0257395	0.0858682	0.114285	0.196365	0.216517	0.197603	ug/g
NEG1423		PE(16:1e_18:1)-H	PE(34:2e)-H	PE	(16:1e_18:1)	(16:1e)	(18:1)			C39 H75 O7 N1 P1	700.529	12.3456	0.0110485	0.587768	0.00656768	0.429953	4.05488	5.31915	4.5379	4.59249	4.48974	3.66917	2.82803	1.96635	3.0873	1.80074	3.1118	2.87764	3.61796	3.69499	3.63579	ug/g
NEG1424		PE(16:1_18:2)-H	PE(34:3)-H	PE	(16:1_18:2)	(16:1)	(18:2)			C39 H71 O8 N1 P1	712.492	9.68021	0.0476132	0.33232	0.000111402	0.970352	17.9578	19.9661	16.4504	20.7619	18.3864	20.2041	7.88767	4.37684	6.85615	4.32136	6.83738	7.5143	12.1731	12.2307	13.2354	ug/g
NEG1425		PE(16:0_18:3)-H	PE(34:3)-H	PE	(16:0_18:3)	(16:0)	(18:3)			C39 H71 O8 N1 P1	712.492	10.1277	0.0728226	0.467097	0.121147	0.393471	2.71883	3.5241	5.47169	5.90777	1.18322	4.92266	0.677272	0.299611	2.17706	0.831854	4.25483	2.84278	3.2774	3.35239	3.74629	ug/g
NEG1426		PE(16:1e_18:2)-H	PE(34:3e)-H	PE	(16:1e_18:2)	(16:1e)	(18:2)			C39 H73 O7 N1 P1	698.513	11.4096	0.0316385	0.327208	0.00253458	0.329201	1.99395	2.86896	1.79426	2.46447	2.03709	2.25227	0.708844	0.311377	1.00582	0.425077	0.892986	1.04408	1.39655	1.32481	1.40329	ug/g
NEG1427		PE(14:0_20:4)-H	PE(34:4)-H	PE	(14:0_20:4)	(14:0)	(20:4)			C39 H69 O8 N1 P1	710.477	9.15269	0.0827323	0.337918	0.000237241	0.287202	2.13955	2.10403	1.37713	1.59901	1.59017	1.55483	0.87328	0.478458	0.171481	0.507355	0.815463	0.656385	1.04975	0.912781	0.912109	ug/g
NEG1428		PE(14:1e_20:4)-H	PE(34:5e)-H	PE	(14:1e_20:4)	(14:1e)	(20:4)			C39 H69 O7 N1 P1	694.482	9.96525	0.353988	0.20956	0.010194	0.108231	0.100343	0.230166	0.226985	0.350468	0.164175	0.355538	0.039009	0.00783395	0.0470974	0.100028	0.105215	2.02104e-08	0.0280096	0.0597291	0.0489477	ug/g
NEG1429		PE(19:1_16:0)-H	PE(35:1)-H	PE	(19:1_16:0)	(19:1)	(16:0)			C40 H77 O8 N1 P1	730.539	12.3112	0.0194579	0.511968	0.00311556	0.373074	3.25076	3.43217	2.87981	3.57551	3.24141	2.69208	1.75351	1.06059	1.52341	1.227	2.01698	2.18261	2.47511	2.38215	2.44439	ug/g
NEG1431		PE(17:0_18:2)-H	PE(35:2)-H	PE	(17:0_18:2)	(17:0)	(18:2)			C40 H75 O8 N1 P1	728.524	11.1562	0.265975	0.364988	0.366279	0.244901	1.62614	8.55952	0.0270382	2.78091	1.03344	0.0743646	0.704758	0.308972	1.56456	0.363925	0.279152	1.92549	0.929094	0.583449	0.622516	ug/g
NEG1432		PE(17:1_18:2)-H	PE(35:3)-H	PE	(17:1_18:2)	(17:1)	(18:2)			C40 H73 O8 N1 P1	726.508	10.3534	0.00925763	0.200747	0.000217373	0.176538	0.658937	0.671967	0.541396	0.655441	0.490927	0.504911	0.198103	0.0372939	0.150758	0.058073	0.0939807	0.169139	0.363158	0.35864	0.365194	ug/g
NEG1433		PE(15:0_20:4)-H	PE(35:4)-H	PE	(15:0_20:4)	(15:0)	(20:4)			C40 H71 O8 N1 P1	724.492	9.99037	0.106838	0.399448	0.0109993	0.238989	1.23604	1.81696	1.41506	1.11747	0.909245	1.09692	0.773852	0.364676	0.420399	0.0825456	0.672059	0.718958	0.897657	0.933935	0.759112	ug/g
NEG1434		PE(18:0_18:0)-H	PE(36:0)-H	PE	(18:0_18:0)	(18:0)	(18:0)			C41 H81 O8 N1 P1	746.571	13.8635	0.0109349	0.639355	0.151316	0.234332	1.59169	0.898204	2.33816	0.874155	2.32247	0.55816	0.894487	1.05359	0.968998	0.995667	0.917332	0.657412	1.18978	1.16549	1.18519	ug/g
NEG1435		PE(36:0e)-H	PE(36:0e)-H	PE	(36:0e)	(36:0e)				C41 H83 O7 N1 P1	732.591	14.5844	0.0177131	0.249788	0.0106873	0.15811	0.570658	0.692544	0.599094	0.285834	0.555057	0.216706	0.102726	0.0742348	0.103718	0.105109	0.137159	0.206407	0.336553	0.338063	0.327147	ug/g
NEG1437		PE(18:0_18:1)-H	PE(36:1)-H	PE	(18:0_18:1)	(18:0)	(18:1)			C41 H79 O8 N1 P1	744.555	13.311	0.458076	1.75373	0.151439	0.13857	14.0458	13.8258	49.6248	50.2893	18.5273	38.4485	79.9664	73.0652	43.3249	42.7276	48.8642	36.0737	48.1391	48.3765	17.9783	ug/g
NEG1438		PE(18:0e_18:1)-H	PE(36:1e)-H	PE	(18:0e_18:1)	(18:0e)	(18:1)			C41 H81 O7 N1 P1	730.576	13.6306	0.0183282	0.573262	0.0369809	0.29134	2.56279	2.45551	2.41473	1.68279	1.78652	1.59133	0.947744	0.653926	1.21188	1.09418	1.55895	1.69547	1.67889	1.73666	1.68745	ug/g
NEG1445		PE(18:0e_18:2)-H	PE(36:2e)-H	PE	(18:0e_18:2)	(18:0e)	(18:2)			C41 H79 O7 N1 P1	728.56	11.31	0.0586991	0.280188	0.0182083	0.0957693	0.0953078	0.204586	0.211962	0.350054	0.158689	0.202297	0.0783303	0.0258697	0.0574107	0.0320553	0.0953022	0.0536721	0.129828	0.143936	0.130671	ug/g
NEG1446		PE(18:0e_18:2)-H	PE(36:2e)-H	PE	(18:0e_18:2)	(18:0e)	(18:2)			C41 H79 O7 N1 P1	728.56	12.7776	0.0276304	0.438959	0.00699471	0.490788	6.46113	5.54787	6.43886	4.74859	4.08063	4.96299	1.99336	1.25464	1.94686	1.94254	3.26956	3.7451	4.09343	4.11126	3.90971	ug/g
NEG1447		PE(18:1e_18:1)-H	PE(36:2e)-H	PE	(18:1e_18:1)	(18:1e)	(18:1)			C41 H79 O7 N1 P1	728.56	13.474	0.00360274	0.889095	0.54563	0.31368	2.99134	3.59796	3.51478	3.09871	2.85675	2.37846	2.60344	1.7078	2.64396	1.857	3.69512	3.88582	2.93847	2.95035	2.92923	ug/g
NEG1449		PE(16:0_20:3)-H	PE(36:3)-H	PE	(16:0_20:3)	(16:0)	(20:3)			C41 H75 O8 N1 P1	740.524	11.4801	0.151836	0.511538	0.00121741	0.216442	1.16045	1.14028	0.96361	1.27032	0.873624	1.13702	0.770161	0.391008	0.624422	0.483879	0.310578	0.768127	1.1945	0.97016	0.897137	ug/g
NEG145		CL(76:6)-H	CL(76:6)-H	CL	(76:6)	(76:6)				C85 H153 O17 P2	1508.06	17.5281	0.0077214	0.277404	0.00448397	0.115085	0.361859	0.24017	0.28352	0.329882	0.225146	0.189288	0.050547	0.0317669	0.0561609	0.0956175	0.0458261	0.172212	0.12891	0.130568	0.13072	ug/g
NEG1450		PE(18:1e_18:2)-H	PE(36:3e)-H	PE	(18:1e_18:2)	(18:1e)	(18:2)			C41 H77 O7 N1 P1	726.544	12.5819	0.0351243	0.635237	0.0288513	0.498215	6.42481	6.94686	5.66302	6.9269	5.51505	5.86656	3.55524	2.64379	3.79039	2.79147	5.63514	5.30576	5.11828	5.33897	4.98067	ug/g
NEG1454		PE(16:0_20:4)-H	PE(36:4)-H	PE	(16:0_20:4)	(16:0)	(20:4)			C41 H73 O8 N1 P1	738.508	10.6261	0.0188979	0.803011	0.107349	5.38888	775.808	1045.17	854.151	757.951	802.138	808.023	681.498	498.064	666.184	573.901	835.175	794.957	759.743	735.234	759.929	ug/g
NEG146		CL(76:7)-2H	CL(76:7)-2H	CL	(76:7)	(76:7)				C85 H150 O17 P2	752.518	10.9728	0.64333	0.612015	0.438703	0.726419	3.92825	5.10464	36.4838	39.6384	6.60328	32.3886	22.9587	13.9594	1.89166	1.3403	2.64612	33.1835	20.4424	3.81961	20.2958	ug/g
NEG1464		PE(36:4e)-H	PE(36:4e)-H	PE	(36:4e)	(36:4e)				C41 H75 O7 N1 P1	724.529	11.1596	0.0461525	0.616909	0.0039646	0.579626	7.87369	8.69636	7.75272	9.23887	8.04303	8.24157	4.76638	4.08793	6.19434	3.76619	5.81709	6.11867	6.60813	6.1071	6.63621	ug/g
NEG1465		PE(16:1e_20:3)-H	PE(36:4e)-H	PE	(16:1e_20:3)	(16:1e)	(20:3)			C41 H75 O7 N1 P1	724.529	11.7065	0.0894853	0.483566	0.00895231	0.201081	1.05962	1.14949	0.910562	1.06435	0.900047	0.547134	0.780537	0.603627	0.43981	0.0853835	0.405481	0.408216	0.788802	0.740523	0.659587	ug/g
NEG1466		PE(36:4e)-H	PE(36:4e)-H	PE	(36:4e)	(36:4e)				C41 H75 O7 N1 P1	724.529	12.1517	0.0367707	0.400287	0.00145831	0.129203	0.298988	0.475607	0.338994	0.319407	0.358429	0.361295	0.174292	0.105048	0.140625	0.0955242	0.156895	0.189321	0.280432	0.263306	0.263292	ug/g
NEG1468		PE(16:0_20:5)-H	PE(36:5)-H	PE	(16:0_20:5)	(16:0)	(20:5)			C41 H71 O8 N1 P1	736.492	9.87177	0.079453	1.02333	0.944421	0.405723	9.51035	11.8796	5.51307	7.58298	3.99865	5.04786	7.08533	4.16855	6.69673	5.15921	12.518	8.92022	9.05571	9.20815	7.9373	ug/g
NEG147		CL(20:2_18:2_20:1_18:2)-H	CL(76:7)-H	CL	(20:2_18:2_20:1_18:2)	(20:2)	(18:2)	(20:1)	(18:2)	C85 H151 O17 P2	1506.04	17.2491	0.0258248	0.634184	0.103902	0.119233	0.537344	0.400678	0.365792	0.435746	0.346201	0.21799	0.174667	0.142044	0.291036	0.288112	0.200465	0.364679	0.263721	0.264777	0.276212	ug/g
NEG1470		PE(16:1_20:5)-H	PE(36:6)-H	PE	(16:1_20:5)	(16:1)	(20:5)			C41 H69 O8 N1 P1	734.477	8.37285	0.0842104	0.177485	0.000124226	0.123217	0.290785	0.282902	0.245568	0.354048	0.295727	0.227976	0.0439439	0.0492887	0.0595633	0.0378042	0.0474065	0.0631868	0.148302	0.148919	0.127946	ug/g
NEG1471		PE(14:0_22:6)-H	PE(36:6)-H	PE	(14:0_22:6)	(14:0)	(22:6)			C41 H69 O8 N1 P1	734.477	9.0134	0.015532	0.555557	0.0353012	0.283373	1.98378	1.58511	2.89873	1.78032	1.91334	1.84419	1.03324	0.637414	0.655658	0.927551	1.84691	1.56896	1.65332	1.70474	1.68703	ug/g
NEG1472		PE(19:0_18:1)-H	PE(37:1)-H	PE	(19:0_18:1)	(19:0)	(18:1)			C42 H81 O8 N1 P1	758.571	13.4094	0.000451062	0.497192	0.00173047	0.243507	1.50989	1.23235	1.4342	1.45246	1.46003	0.993608	0.824335	0.519967	0.661749	0.46137	0.725576	0.825571	1.05426	1.05369	1.05464	ug/g
NEG1473		PE(19:0_18:2)-H	PE(37:2)-H	PE	(19:0_18:2)	(19:0)	(18:2)			C42 H79 O8 N1 P1	756.555	12.3804	0.027363	0.419849	7.0045e-05	0.278623	1.77857	1.72976	1.84818	1.54665	1.81147	1.13228	1.05565	0.512598	0.805094	0.573749	0.782265	0.404858	1.20076	1.25887	1.26016	ug/g
NEG1474		PE(19:1_18:2)-H	PE(37:3)-H	PE	(19:1_18:2)	(19:1)	(18:2)			C42 H77 O8 N1 P1	754.539	11.2389	0.120944	0.716062	0.0095354	0.320405	3.34092	2.67268	2.64384	3.21645	2.41005	2.7532	2.09728	1.70266	1.86431	1.8636	2.05194	2.61984	2.55721	2.87927	2.25894	ug/g
NEG1475		PE(17:0_20:3)-H	PE(37:3)-H	PE	(17:0_20:3)	(17:0)	(20:3)			C42 H77 O8 N1 P1	754.539	11.6663	0.134551	0.27151	0.00109135	0.168494	0.60588	0.630215	0.453126	0.706807	0.446703	0.560215	0.257966	0.114813	0.191658	0.0643794	0.180041	0.115078	0.29715	0.236821	0.237609	ug/g
NEG1476		PE(17:0_20:4)-H	PE(37:4)-H	PE	(17:0_20:4)	(17:0)	(20:4)			C42 H75 O8 N1 P1	752.524	11.1054	0.217057	0.599384	0.017602	0.637314	13.3929	16.1323	9.70265	5.8771	10.9447	8.1397	8.46755	6.45786	6.56861	4.77389	6.26264	5.94347	7.09862	9.77058	11.0607	ug/g
NEG1478		PE(17:1_20:4)-H	PE(37:5)-H	PE	(17:1_20:4)	(17:1)	(20:4)			C42 H73 O8 N1 P1	750.508	10.0767	0.183223	0.720778	0.0445145	0.24408	1.47286	1.92801	1.55166	1.36663	1.87462	1.63599	1.67502	0.916296	1.18287	0.626543	1.30545	1.37891	1.05804	1.48294	1.48487	ug/g
NEG1479		PE(15:0_22:6)-H	PE(37:6)-H	PE	(15:0_22:6)	(15:0)	(22:6)			C42 H71 O8 N1 P1	748.492	9.63078	0.782581	0.393271	0.0750446	0.561006	5.359	5.36653	18.0969	9.67256	4.29775	10.6151	2.2975	1.17583	2.17011	2.0183	5.59739	7.74463	0.27093	4.0797	4.08485	ug/g
NEG148		CL(76:8)-2H	CL(76:8)-2H	CL	(76:8)	(76:8)				C85 H148 O17 P2	751.51	7.20603	0.668535	0.556754	0.028722	0.085029	0.113886	0.133783	0.414367	0.241324	0.217975	0.21797	0.108887	0.0938835	0.197615	0.073276	0.146422	0.12558	0.0195884	0.1188	0.119297	ug/g
NEG1481		PE(18:0_20:0)-H	PE(38:0)-H	PE	(18:0_20:0)	(18:0)	(20:0)			C43 H85 O8 N1 P1	774.602	14.8499	0.0226335	2.34408	0.214847	0.0335855	0.0621833	0.0224981	0.0877101	0.0307975	0.082452	0.0045381	0.085988	0.129692	0.0782442	0.299131	0.037408	0.0497396	0.0923066	0.0961488	0.092671	ug/g
NEG1482		PE(20:0_18:1)-H	PE(38:1)-H	PE	(20:0_18:1)	(20:0)	(18:1)			C43 H83 O8 N1 P1	772.586	12.627	0.072947	1.46033	0.0282856	0.357641	11.1552	12.7099	8.23382	10.6251	11.8647	9.61889	16.8594	13.4696	20.3257	14.002	14.2903	14.8174	12.1425	10.6956	12.1984	ug/g
NEG1483		PE(18:0_20:1)-H	PE(38:1)-H	PE	(18:0_20:1)	(18:0)	(20:1)			C43 H83 O8 N1 P1	772.586	13.8839	0.00078349	0.887676	0.155622	0.515485	9.57866	8.36008	8.94576	7.97091	9.4521	5.18983	8.76234	6.16756	8.15424	7.57889	6.87234	6.40225	7.94958	7.93722	7.9447	ug/g
NEG1484		PE(18:0e_20:1)-H	PE(38:1e)-H	PE	(18:0e_20:1)	(18:0e)	(20:1)			C43 H85 O7 N1 P1	758.607	14.6183	0.00867621	0.508587	0.0955897	0.291264	3.19623	2.54788	2.10632	1.58077	1.6531	1.65049	0.633351	0.446251	0.680711	0.68911	1.68695	2.34037	1.65934	1.66599	1.63848	ug/g
NEG1485		PE(20:1_18:1)-H	PE(38:2)-H	PE	(20:1_18:1)	(20:1)	(18:1)			C43 H81 O8 N1 P1	770.571	13.1037	0.00838697	0.66896	0.0599249	0.986543	32.9438	26.4217	26.7382	24.3724	30.4348	11.4355	15.2546	14.5516	21.6612	19.9956	14.2104	16.2403	22.7181	22.8117	22.4459	ug/g
NEG1486		PE(20:0e_18:2)-H	PE(38:2e)-H	PE	(20:0e_18:2)	(20:0e)	(18:2)			C43 H83 O7 N1 P1	756.591	13.8718	0.0148744	0.569921	0.0075978	0.35792	3.50126	3.66518	2.85595	2.85931	2.68792	3.04295	1.61386	1.21554	1.59226	1.52006	2.04264	2.62333	2.40761	2.41737	2.35145	ug/g
NEG1487		PE(18:1e_20:1)-H	PE(38:2e)-H	PE	(18:1e_20:1)	(18:1e)	(20:1)			C43 H83 O7 N1 P1	756.591	14.4837	0.00357282	1.00984	0.981384	0.166522	1.171	1.13182	1.03594	0.921214	0.775936	0.78465	0.550169	0.34331	0.561845	0.40909	1.84741	2.16604	1.02606	1.01934	1.02024	ug/g
NEG1488		PE(18:0_20:3)-H	PE(38:3)-H	PE	(18:0_20:3)	(18:0)	(20:3)			C43 H79 O8 N1 P1	768.555	12.2822	0.0392444	1.07484	0.52372	1.13239	58.3699	61.7135	43.35	41.4464	57.2695	35.5756	63.1143	51.2021	58.6847	64.4756	49.6098	32.9213	56.9919	53.2762	53.2957	ug/g
NEG1489		PE(18:0_20:3)-H	PE(38:3)-H	PE	(18:0_20:3)	(18:0)	(20:3)			C43 H79 O8 N1 P1	768.555	12.75	0.0251003	0.694757	0.012469	0.553853	7.87538	9.94673	7.45079	7.64472	8.35131	7.30956	6.58805	4.7767	5.97278	4.08551	6.20646	6.12075	6.93106	7.25352	6.96595	ug/g
NEG149		CL(76:8)-2H	CL(76:8)-2H	CL	(76:8)	(76:8)				C85 H148 O17 P2	751.51	14.543	0.0067126	1.76817	0.00245005	0.0294885	0.11164	0.0822324	0.154742	0.114101	0.115303	0.0894086	0.169548	0.1546	0.217508	0.209209	0.183222	0.246036	0.143235	0.142046	0.143947	ug/g
NEG1490		PE(20:1e_18:2)-H	PE(38:3e)-H	PE	(20:1e_18:2)	(20:1e)	(18:2)			C43 H81 O7 N1 P1	754.576	13.7219	0.0439937	0.61921	0.0492697	0.228837	1.46374	1.73694	1.17486	1.40383	1.14053	1.06746	0.890891	0.563748	0.702703	0.531548	1.10197	1.15499	1.19966	1.11207	1.11328	ug/g
NEG1493		PE(18:0_20:4)-H	PE(38:4)-H	PE	(18:0_20:4)	(18:0)	(20:4)			C43 H77 O8 N1 P1	766.539	11.8429	0.00861	0.935456	0.30263	6.77997	1530.85	1622.89	1530.44	1567.25	1336.64	1468.17	1401.16	1205.51	1455.46	1372.1	1526.82	1510.67	1468.59	1474.48	1450.3	ug/g
NEG15		CL(18:2_18:1_14:0_16:1)-H	CL(66:4)-H	CL	(18:2_18:1_14:0_16:1)	(18:2)	(18:1)	(14:0)	(16:1)	C75 H137 O17 P2	1371.93	16.5284	0.0256843	0.511012	0.0364385	0.104851	0.242883	0.423138	0.234526	0.143442	0.388405	0.174633	0.222233	0.161914	0.0785715	0.107155	0.122919	0.128418	0.205196	0.206017	0.196621	ug/g
NEG150		CL(20:2_18:2_18:1_20:3)-H	CL(76:8)-H	CL	(20:2_18:2_18:1_20:3)	(20:2)	(18:2)	(18:1)	(20:3)	C85 H149 O17 P2	1504.03	16.9986	0.0814315	1.51433	0.0836243	0.0901902	1.42828	0.572237	0.700677	1.29623	0.497655	0.65616	1.11188	0.808211	1.33674	1.54803	1.18596	1.80983	1.14606	0.993675	1.15058	ug/g
NEG151		CL(76:9)-H	CL(76:9)-H	CL	(76:9)	(76:9)				C85 H147 O17 P2	1502.01	10.6363	0.017803	0.895836	0.780801	0.0492376	0.21013	0.0200238	0.246087	0.0464604	0.123671	0.264638	0.0250651	0.140876	0.133887	0.150664	0.201625	0.163998	0.245336	0.242323	0.236855	ug/g
NEG1510		PE(18:0e_20:4)-H	PE(38:4e)-H	PE	(18:0e_20:4)	(18:0e)	(20:4)			C43 H79 O7 N1 P1	752.56	11.0338	0.0290162	0.620388	0.0962138	0.156242	0.88898	0.895774	0.741512	0.594029	0.553177	0.141454	0.352275	0.521439	0.38208	0.250588	0.438214	0.422138	0.426902	0.449326	0.448869	ug/g
NEG1511		PE(18:1e_20:3)-H	PE(38:4e)-H	PE	(18:1e_20:3)	(18:1e)	(20:3)			C43 H79 O7 N1 P1	752.56	12.4068	0.0717969	1.60082	0.0150451	0.20328	5.77687	8.0914	3.68157	6.56947	5.24168	5.9637	9.99324	7.34418	8.7666	9.24891	11.3027	9.893	8.00414	9.07642	8.06671	ug/g
NEG1512		PE(18:1e_20:3)-H	PE(38:4e)-H	PE	(18:1e_20:3)	(18:1e)	(20:3)			C43 H79 O7 N1 P1	752.56	12.8718	0.109191	1.08336	0.483524	0.198284	1.57704	2.10024	1.40962	1.25466	1.89333	1.02821	2.00181	1.49166	1.45671	1.47614	1.98255	1.62639	2.21755	1.84386	1.84638	ug/g
NEG1513		PE(18:0_20:5)-H	PE(38:5)-H	PE	(18:0_20:5)	(18:0)	(20:5)			C43 H75 O8 N1 P1	764.524	9.461	0.12318	1.31831	0.179545	0.116358	0.952938	0.743781	1.11436	0.576042	1.73648	0.884781	0.776128	0.410209	2.10738	0.899951	2.38246	1.3448	1.38672	1.22276	1.5655	ug/g
NEG1519		PE(18:1e_20:4)-H	PE(38:5e)-H	PE	(18:1e_20:4)	(18:1e)	(20:4)			C43 H77 O7 N1 P1	750.544	11.2513	0.0621737	0.732764	0.0404964	0.350044	3.73078	4.7116	2.55211	3.53697	3.48991	3.17819	3.38456	2.32238	2.64596	2.60608	2.4089	2.16641	3.30826	3.6069	3.20259	ug/g
NEG152		CL(20:2_18:2_20:3_18:2)-H	CL(76:9)-H	CL	(20:2_18:2_20:3_18:2)	(20:2)	(18:2)	(20:3)	(18:2)	C85 H147 O17 P2	1502.01	16.7578	0.0127476	2.73844	0.00365722	0.100439	0.67026	0.734062	0.618664	0.642965	0.547205	0.517005	2.20118	1.86944	1.27505	1.32969	2.39236	1.1471	0.994693	0.976823	1.00122	ug/g
NEG1520		PE(16:1e_22:4)-H	PE(38:5e)-H	PE	(16:1e_22:4)	(16:1e)	(22:4)			C43 H77 O7 N1 P1	750.544	12.3236	0.483161	0.997772	0.988725	1.39601	58.7422	65.3331	125.045	114.143	59.8837	102.476	71.2066	64.7153	96.8876	68.5577	102.725	120.359	26.875	77.5312	77.9587	ug/g
NEG1523		PE(16:0_22:6)-H	PE(38:6)-H	PE	(16:0_22:6)	(16:0)	(22:6)			C43 H73 O8 N1 P1	762.508	10.3054	0.00690166	0.879898	0.402121	4.55271	667.726	659.646	657.687	641.465	596.979	610.127	498.42	352.041	473.127	491.634	822.133	735.85	619.221	621.719	613.405	ug/g
NEG153		CL(18:2_18:1_22:4_18:2)-H	CL(76:9)-H	CL	(18:2_18:1_22:4_18:2)	(18:2)	(18:1)	(22:4)	(18:2)	C85 H147 O17 P2	1502.01	17.2347	0.0292036	0.402491	0.00796723	0.107244	0.277891	0.280434	0.282189	0.239557	0.269221	0.111468	0.115926	0.0510604	0.11757	0.106403	0.0741692	0.122814	0.143265	0.136476	0.143927	ug/g
NEG1539		PE(16:1e_22:5)-H	PE(38:6e)-H	PE	(16:1e_22:5)	(16:1e)	(22:5)			C43 H75 O7 N1 P1	748.529	11.2314	0.0218669	0.711681	0.0277655	0.892446	19.4114	26.3805	19.1809	22.9932	21.3028	20.3027	16.3027	12.7581	18.3395	12.0947	15.9248	16.7938	18.4197	19.1685	18.5094	ug/g
NEG154		CL(77:11)-2H	CL(77:11)-2H	CL	(77:11)	(77:11)				C86 H144 O17 P2	755.494	15.0312	0.0244069	1.22268	0.372345	0.0528049	0.179048	0.118161	0.155364	0.155839	0.162628	0.0374849	0.15532	0.15763	0.184082	0.200126	0.0976246	0.193785	0.178841	0.186446	0.17872	ug/g
NEG1540		PE(16:1e_22:5)-H	PE(38:6e)-H	PE	(16:1e_22:5)	(16:1e)	(22:5)			C43 H75 O7 N1 P1	748.529	11.7056	0.121615	0.460934	0.00164383	0.42702	4.68947	4.9154	3.3814	3.09647	5.1685	3.44422	2.22433	1.69468	1.34884	2.12695	2.07579	1.91238	3.8436	3.14354	3.12414	ug/g
NEG1544		PE(18:3e_20:4)-H	PE(38:7e)-H	PE	(18:3e_20:4)	(18:3e)	(20:4)			C43 H73 O7 N1 P1	746.513	10.3398	0.0684351	0.231132	0.00275076	0.217567	0.921718	1.31753	0.783743	0.939001	0.922673	0.677061	0.0497197	0.0958228	0.411625	0.190599	0.252037	0.285688	0.542865	0.544749	0.481818	ug/g
NEG1545		PE(16:1e_22:6)-H	PE(38:7e)-H	PE	(16:1e_22:6)	(16:1e)	(22:6)			C43 H73 O7 N1 P1	746.513	10.8404	0.0140567	0.894705	0.251706	0.844528	22.2613	22.4596	23.5416	23.199	22.0121	20.8234	18.2462	15.2066	22.5691	16.1822	24.0199	23.932	20.9731	21.4731	20.9453	ug/g
NEG1546		PE(18:4_20:4)-H	PE(38:8)-H	PE	(18:4_20:4)	(18:4)	(20:4)			C43 H69 O8 N1 P1	758.477	8.157	0.220695	0.216934	0.000507097	0.133958	0.430247	0.303399	0.434799	0.37639	0.325204	0.208362	0.0958715	0.0743575	0.0852881	0.0701124	0.0410757	0.0841715	0.147523	0.23196	0.199424	ug/g
NEG1547		PE(19:0_20:1)-H	PE(39:1)-H	PE	(19:0_20:1)	(19:0)	(20:1)			C44 H85 O8 N1 P1	786.602	14.3172	0.0391392	0.371967	0.00171833	0.154178	0.599457	0.464434	0.548619	0.374343	0.653805	0.349432	0.235024	0.141734	0.205255	0.158229	0.156519	0.215454	0.355285	0.356933	0.332544	ug/g
NEG1548		PE(18:1_21:1)-H	PE(39:2)-H	PE	(18:1_21:1)	(18:1)	(21:1)			C44 H83 O8 N1 P1	784.586	13.34	0.146331	0.394374	0.0421615	0.110396	0.557963	0.525678	0.117331	0.0673233	0.437192	0.254614	0.290359	0.110512	0.0495623	0.15256	0.140721	0.0292972	0.267214	0.198781	0.237677	ug/g
NEG1549		PE(19:0_20:3)-H	PE(39:3)-H	PE	(19:0_20:3)	(19:0)	(20:3)			C44 H81 O8 N1 P1	782.571	12.8554	0.0530005	0.528269	0.0013817	0.203228	1.33311	0.959639	1.00574	0.758463	1.09775	0.779711	0.596007	0.349223	0.553048	0.389195	0.712033	0.535463	0.897747	0.80794	0.864531	ug/g
NEG155		CL(77:12)-2H	CL(77:12)-2H	CL	(77:12)	(77:12)				C86 H142 O17 P2	754.487	2.87	0.00799606	1.01179	0.980813	0.0291132	0.0301602	0.135879	0.0319036	0.104431	0.0314081	0.0140867	0.0314878	0.0378868	0.124646	0.0605445	0.041934	0.0554709	0.188208	0.190758	0.190914	ug/g
NEG1551		PE(39:5)-H	PE(39:5)-H	PE	(39:5)	(39:5)				C44 H77 O8 N1 P1	778.539	10.727	0.00642336	1.03497	0.878629	0.164405	0.35549	2.13575	1.10447	2.25197	2.48027	0.393698	1.58774	1.29974	1.56014	1.51885	2.71093	0.34924	2.14206	2.1508	2.16916	ug/g
NEG1552		PE(17:0_22:6)-H	PE(39:6)-H	PE	(17:0_22:6)	(17:0)	(22:6)			C44 H75 O8 N1 P1	776.524	10.8648	0.00354456	0.966098	0.858944	0.581264	14.5394	9.79354	14.5738	13.3328	10.2416	10.6391	9.68788	6.92595	10.7809	9.37144	17.4662	16.409	12.1347	12.1679	12.0826	ug/g
NEG1553		PE(17:1_22:6)-H	PE(39:7)-H	PE	(17:1_22:6)	(17:1)	(22:6)			C44 H73 O8 N1 P1	774.508	9.78672	0.0790816	0.692006	0.0669852	0.33209	3.06706	3.15988	3.42995	2.48465	2.939	2.21633	1.81331	1.35597	1.62338	1.54924	3.18143	2.44623	2.07541	2.38746	2.38903	ug/g
NEG1554		PE(18:1_22:0)-H	PE(40:1)-H	PE	(18:1_22:0)	(18:1)	(22:0)			C45 H87 O8 N1 P1	800.617	14.823	0.0128227	0.653291	0.115984	0.205402	1.16926	1.09215	1.39185	0.910573	1.49664	0.148644	0.908514	0.699692	0.656043	0.822445	0.50934	0.460333	0.959489	0.953282	0.977094	ug/g
NEG1555		PE(18:4_22:6)-H	PE(40:10)-H	PE	(18:4_22:6)	(18:4)	(22:6)			C45 H69 O8 N1 P1	782.477	7.82798	0.0653858	0.189165	0.00337976	0.142678	0.580327	0.305965	0.506779	0.482538	0.337555	0.219602	0.102874	0.0203675	0.0551053	0.0490184	0.0949245	0.137903	0.218825	0.195478	0.219979	ug/g
NEG1556		PE(20:0_20:2)-H	PE(40:2)-H	PE	(20:0_20:2)	(20:0)	(20:2)			C45 H85 O8 N1 P1	798.602	12.79	0.012979	1.2011	0.257649	0.233268	3.74951	2.06801	3.19046	1.59797	3.26426	1.96062	4.38334	3.11232	4.27754	3.08611	1.89078	2.26429	3.23475	3.18108	3.15332	ug/g
NEG1557		PE(18:1_22:1)-H	PE(40:2)-H	PE	(18:1_22:1)	(18:1)	(22:1)			C45 H85 O8 N1 P1	798.602	13.9262	0.0537567	0.537563	0.0122886	0.354026	2.99022	3.16745	3.03595	2.33956	4.18967	1.67579	2.22317	1.58318	1.46716	1.3811	1.38555	1.31269	1.9762	2.17288	2.17186	ug/g
NEG1558		PE(22:0_18:2)-H	PE(40:2)-H	PE	(22:0_18:2)	(22:0)	(18:2)			C45 H85 O8 N1 P1	798.602	14.3753	0.132658	0.919178	0.225637	0.0870826	0.333226	0.236663	0.386561	0.343268	0.213253	0.253133	0.248237	0.246368	0.370405	0.374401	0.158896	0.225059	0.361794	0.298427	0.283115	ug/g
NEG1559		PE(40:2e)-H	PE(40:2e)-H	PE	(40:2e)	(40:2e)				C45 H87 O7 N1 P1	784.623	15.4345	0.00903534	0.854039	0.70364	0.0845925	0.276913	0.162939	0.284535	0.251745	0.193579	0.222412	0.0894628	0.0728025	0.0937531	0.0653126	0.384698	0.482896	0.238677	0.235683	0.239855	ug/g
NEG156		CL(77:13)-H	CL(77:13)-H	CL	(77:13)	(77:13)				C86 H141 O17 P2	1507.96	3.332	0.0525692	2.57864	0.00611975	0.0404925	0.0208022	0.211282	0.142407	0.0557274	0.0640768	0.0310968	0.240901	0.225023	0.287968	0.173686	0.271913	0.155308	0.141137	0.154744	0.154891	ug/g
NEG1560		PE(20:0_20:3)-H	PE(40:3)-H	PE	(20:0_20:3)	(20:0)	(20:3)			C45 H83 O8 N1 P1	796.586	13.4233	0.0649351	0.653952	0.110233	0.258654	2.08324	1.71486	2.53565	0.991706	2.11244	0.741073	1.34176	1.07636	1.14733	1.31592	0.783665	0.991518	1.72873	1.54844	1.54728	ug/g
NEG1561		PE(20:0_20:4)-H	PE(40:4)-H	PE	(20:0_20:4)	(20:0)	(20:4)			C45 H81 O8 N1 P1	794.571	12.6472	0.129527	0.57687	0.146627	0.963487	15.5839	19.8015	61.7153	30.0814	27.738	29.7866	8.40496	14.301	16.6293	8.88633	18.6403	39.69	19.8485	20.6351	25.0986	ug/g
NEG1564		PE(20:0e_20:4)-H	PE(40:4e)-H	PE	(20:0e_20:4)	(20:0e)	(20:4)			C45 H83 O7 N1 P1	780.591	13.4348	0.0967802	0.702478	0.493081	0.153446	1.03167	1.32943	1.75967	0.317083	0.364177	0.207751	1.22141	0.581231	0.0419885	0.580826	0.562895	0.530908	0.751186	0.758522	0.635175	ug/g
NEG1565		PE(40:4e)-H	PE(40:4e)-H	PE	(40:4e)	(40:4e)				C45 H83 O7 N1 P1	780.591	14.013	0.137384	0.837813	0.474538	0.0984361	0.319086	0.459687	0.316066	0.187072	0.370832	0.235482	0.341926	0.208555	0.236143	0.223961	0.160331	0.411063	0.489252	0.400197	0.37999	ug/g
NEG1569		PE(18:0e_22:5)-H	PE(40:5e)-H	PE	(18:0e_22:5)	(18:0e)	(22:5)			C45 H81 O7 N1 P1	778.576	12.4923	0.0696752	1.59309	0.0204869	0.124721	2.14983	3.44285	3.75733	2.55428	1.31597	2.12819	5.16373	4.30914	3.71763	3.63471	3.75498	3.8713	3.07955	3.13092	2.74764	ug/g
NEG157		CL(77:3)-2H	CL(77:3)-2H	CL	(77:3)	(77:3)				C86 H160 O17 P2	763.557	9.516	0.0632741	0.802222	0.16593	0.15087	0.50995	0.738508	0.935998	0.801957	0.614426	0.631703	0.638816	0.371918	0.643992	0.498908	0.538448	0.703356	0.557617	0.500387	0.50095	ug/g
NEG1570		PE(18:1e_22:4)-H	PE(40:5e)-H	PE	(18:1e_22:4)	(18:1e)	(22:4)			C45 H81 O7 N1 P1	778.576	13.1932	0.0984989	0.909492	0.775134	0.567947	10.2913	15.5087	15.1478	10.1914	9.27224	7.4639	10.7265	7.63471	7.19449	5.6438	8.72578	21.8069	8.7897	8.86498	10.4227	ug/g
NEG1571		PE(20:1e_20:4)-H	PE(40:5e)-H	PE	(20:1e_20:4)	(20:1e)	(20:4)			C45 H81 O7 N1 P1	778.576	13.5271	0.00526039	1.06994	0.625938	0.488266	11.6733	14.246	6.93487	11.7362	9.34708	9.36372	12.2829	9.15213	10.7346	10.3376	12.5153	12.706	11.1718	11.0664	11.0754	ug/g
NEG158		CL(77:3)-H	CL(77:3)-H	CL	(77:3)	(77:3)				C86 H161 O17 P2	1528.12	12.3444	0.227164	1.63767	0.140972	0.0340444	0.161007	0.195183	0.160881	0.00673474	0.321747	0.262134	0.296253	0.196691	0.496079	0.242493	0.19249	0.390017	0.240335	0.165816	0.165034	ug/g
NEG1580		PE(40:6e)-H	PE(40:6e)-H	PE	(40:6e)	(40:6e)				C45 H79 O7 N1 P1	776.56	11.416	0.0294542	0.826705	0.0558471	0.195568	1.50263	0.926765	1.12362	1.27887	1.34106	1.15	0.932963	0.810809	1.05353	0.969944	1.12176	1.1649	1.15978	1.09559	1.14353	ug/g
NEG1581		PE(18:1e_22:5)-H	PE(40:6e)-H	PE	(18:1e_22:5)	(18:1e)	(22:5)			C45 H79 O7 N1 P1	776.56	12.2917	0.067386	1.10704	0.421704	0.659349	17.9965	19.9738	20.3596	16.8105	15.0878	14.7424	21.0248	14.6337	18.3169	17.2671	21.6732	23.2904	18.1644	18.2304	16.1538	ug/g
NEG1582		PE(18:1e_22:5)-H	PE(40:6e)-H	PE	(18:1e_22:5)	(18:1e)	(22:5)			C45 H79 O7 N1 P1	776.56	12.8106	0.000991901	0.881875	0.358696	0.403766	5.08465	5.51777	4.61973	5.77316	5.92073	4.6226	4.1084	3.41047	3.67031	4.14734	5.69651	6.78012	4.95098	4.94117	4.94572	ug/g
NEG1584		PE(18:1_22:6)-H	PE(40:7)-H	PE	(18:1_22:6)	(18:1)	(22:6)			C45 H75 O8 N1 P1	788.524	10.3916	0.00962879	0.747285	0.157303	2.54167	175.471	186.916	189.913	187.54	172.682	147.954	117.635	88.31	103.644	86.5067	206.144	190.238	152.007	154.502	154.633	ug/g
NEG1586		PE(40:7)-H	PE(40:7)-H	PE	(40:7)	(40:7)				C45 H75 O8 N1 P1	788.524	11.3665	0.0652843	0.723088	0.0877199	0.297633	2.40458	3.05339	2.20916	2.46098	2.71967	1.64526	1.64812	1.26753	1.35829	1.49276	2.58328	2.12977	2.09256	1.88296	1.86332	ug/g
NEG1587		PE(40:7)-H	PE(40:7)-H	PE	(40:7)	(40:7)				C45 H75 O8 N1 P1	788.524	13.246	0.0426058	0.818879	0.499665	0.084068	0.246117	0.237452	0.222405	0.205754	0.222158	0.156759	0.170142	0.073733	0.0861526	0.0960744	0.360557	0.270223	0.214599	0.199978	0.199072	ug/g
NEG1588		PE(40:7e)-H	PE(40:7e)-H	PE	(40:7e)	(40:7e)				C45 H77 O7 N1 P1	774.544	10.7872	0.432519	0.576956	0.120828	0.0782687	0.0573473	0.0116591	0.34588	0.372611	0.361725	0.316127	0.0206877	0.0238041	0.1913	0.0672457	0.175511	0.366894	0.211873	0.214938	0.0855009	ug/g
NEG1589		PE(18:2e_22:5)-H	PE(40:7e)-H	PE	(18:2e_22:5)	(18:2e)	(22:5)			C45 H77 O7 N1 P1	774.544	11.3537	0.169417	0.76776	0.0852441	0.223891	1.68648	1.24519	2.60775	1.36746	1.1928	2.216	1.18304	1.16657	1.43237	1.09742	1.33916	1.70141	1.06108	1.41828	1.07996	ug/g
NEG159		CL(77:4)-H	CL(77:4)-H	CL	(77:4)	(77:4)				C86 H159 O17 P2	1526.11	11.333	0.198658	0.411469	0.104461	0.133363	0.415536	0.467634	0.247626	0.278178	0.991106	0.239875	0.344716	0.261949	0.184431	0.0864171	0.0898453	0.118903	0.263264	0.26812	0.183774	ug/g
NEG1590		PE(18:1e_22:6)-H	PE(40:7e)-H	PE	(18:1e_22:6)	(18:1e)	(22:6)			C45 H77 O7 N1 P1	774.544	12.0467	0.00478172	1.32455	0.0797399	0.588369	19.3366	19.4418	17.9205	20.637	18.5814	16.2412	22.6806	18.2479	23.1766	21.0053	32.5646	30.8838	21.8285	21.9188	21.7107	ug/g
NEG1594		PE(18:2e_22:6)-H	PE(40:8e)-H	PE	(18:2e_22:6)	(18:2e)	(22:6)			C45 H75 O7 N1 P1	772.529	10.9424	0.0100439	0.812518	0.0690922	0.516398	7.39938	8.03665	8.39139	8.09398	8.01871	6.3053	5.37266	5.16531	7.02332	5.14739	7.50357	7.36296	7.10748	7.24595	7.14268	ug/g
NEG1595		PE(18:3_22:6)-H	PE(40:9)-H	PE	(18:3_22:6)	(18:3)	(22:6)			C45 H71 O8 N1 P1	784.492	8.57029	0.0272469	0.247939	0.0015145	0.663276	9.59694	7.80953	10.4017	8.2884	9.24256	5.5165	2.97792	1.33609	0.597241	1.96542	2.25528	3.47713	5.35249	5.61166	5.6149	ug/g
NEG1596		PE(18:3_22:6)-H	PE(40:9)-H	PE	(18:3_22:6)	(18:3)	(22:6)			C45 H71 O8 N1 P1	784.492	9.199	0.0475037	0.61395	0.00525238	0.326035	2.30751	3.44816	2.44866	2.58928	2.5889	2.57411	1.49573	1.36186	1.62265	1.56188	1.8427	1.91175	2.15378	1.98517	1.98641	ug/g
NEG1597		PE(18:3e_22:6)-H	PE(40:9e)-H	PE	(18:3e_22:6)	(18:3e)	(22:6)			C45 H73 O7 N1 P1	770.513	9.99294	0.0365365	0.478014	0.00290244	0.25348	1.38331	1.53128	1.52548	1.50205	1.31065	1.26511	0.701116	0.42297	0.743948	0.388573	1.03648	0.77858	1.09185	1.09661	1.16484	ug/g
NEG1598		PE(18:2_23:1)-H	PE(41:3)-H	PE	(18:2_23:1)	(18:2)	(23:1)			C46 H85 O8 N1 P1	810.602	12.3122	0.0103949	0.975855	0.856746	0.165398	1.17566	1.06113	1.01369	0.946298	0.81571	0.864584	1.07362	0.697593	1.04494	0.610772	1.0441	1.26413	0.908123	0.91373	0.926691	ug/g
NEG1599		PE(20:4_21:0)-H	PE(41:4)-H	PE	(20:4_21:0)	(20:4)	(21:0)			C46 H83 O8 N1 P1	808.586	13.3169	0.206533	0.728805	0.439062	0.0367764	0.133663	0.0715994	0.0368682	0.0683148	0.0165213	0.0292327	0.0375662	0.0666035	0.027481	0.031064	0.025876	0.0710091	0.0980856	0.0765135	0.0655907	ug/g
NEG16		CL(18:2_16:1_18:2_14:0)-H	CL(66:5)-H	CL	(18:2_16:1_18:2_14:0)	(18:2)	(16:1)	(18:2)	(14:0)	C75 H135 O17 P2	1369.92	16.1772	0.0083756	0.290509	0.00551442	0.151311	0.405064	0.805322	0.424902	0.281058	0.597495	0.414718	0.234427	0.134951	0.0741663	0.071992	0.186325	0.148911	0.314313	0.315581	0.310534	ug/g
NEG160		CL(77:4)-H	CL(77:4)-H	CL	(77:4)	(77:4)				C86 H159 O17 P2	1526.11	11.7781	0.106914	0.865015	0.221732	0.0874001	0.202181	0.226708	0.248059	0.339588	0.296154	0.360227	0.118982	0.128834	0.307982	0.348199	0.196247	0.346854	0.270878	0.321886	0.266972	ug/g
NEG1600		PE(19:0_22:6)-H	PE(41:6)-H	PE	(19:0_22:6)	(19:0)	(22:6)			C46 H79 O8 N1 P1	804.555	12.0848	0.13921	0.412927	0.113931	0.47896	5.84441	3.59711	12.7975	7.36852	2.51669	6.0853	1.07671	0.573644	1.95005	0.897022	5.16484	6.11548	3.9684	3.97648	5.01395	ug/g
NEG1601		PE(18:1_24:0)-H	PE(42:1)-H	PE	(18:1_24:0)	(18:1)	(24:0)			C47 H91 O8 N1 P1	828.649	15.8199	0.0835225	0.412178	0.000162603	0.119701	0.303163	0.367147	0.231386	0.344351	0.400627	0.250919	0.148075	0.101627	0.0367157	0.160035	0.217991	0.117703	0.149973	0.150654	0.173153	ug/g
NEG1602		PE(20:4_22:6)-H	PE(42:10)-H	PE	(20:4_22:6)	(20:4)	(22:6)			C47 H73 O8 N1 P1	810.508	9.16004	0.00881862	0.647978	0.0436504	0.550434	8.98142	6.36524	11.4281	5.96514	10.6699	4.54505	5.73636	3.11349	4.66353	4.2976	7.58077	5.68194	7.02724	7.05585	6.93743	ug/g
NEG1605		PE(20:5_22:6)-H	PE(42:11)-H	PE	(20:5_22:6)	(20:5)	(22:6)			C47 H71 O8 N1 P1	808.492	8.31278	0.0480938	0.499168	0.0406186	0.140901	0.567747	0.432332	0.684692	0.384	0.547504	0.174211	0.281526	0.123302	0.159881	0.108331	0.466204	0.253677	0.378105	0.411368	0.379762	ug/g
NEG1606		PE(24:0_18:2)-H	PE(42:2)-H	PE	(24:0_18:2)	(24:0)	(18:2)			C47 H89 O8 N1 P1	826.633	15.0111	0.280959	0.410414	0.0323343	0.0954804	0.144023	0.192465	0.370679	0.228196	0.225984	0.124003	0.116525	0.095044	0.0610267	0.109224	0.0530913	0.0926145	0.195251	0.211407	0.119186	ug/g
NEG1607		PE(20:3_22:1)-H	PE(42:4)-H	PE	(20:3_22:1)	(20:3)	(22:1)			C47 H85 O8 N1 P1	822.602	13.4557	0.059486	0.796016	0.232284	0.209264	1.34465	1.34868	1.78442	1.13092	1.26869	0.766664	1.05424	0.711898	0.84612	1.01172	1.36401	1.09678	1.15643	1.09721	1.23511	ug/g
NEG1608		PE(22:0_20:4)-H	PE(42:4)-H	PE	(22:0_20:4)	(22:0)	(20:4)			C47 H85 O8 N1 P1	822.602	14.0186	0.00735281	0.303298	0.000955505	0.326598	3.04131	1.76987	2.31385	2.32467	2.01918	1.82926	0.648711	0.514159	0.470851	0.775438	0.574836	1.0493	1.47954	1.48555	1.46447	ug/g
NEG1609		PE(22:1_20:4)-H	PE(42:5)-H	PE	(22:1_20:4)	(22:1)	(20:4)			C47 H83 O8 N1 P1	820.586	12.8325	0.00784839	0.547615	0.00756758	0.440202	6.0511	4.49921	5.23426	3.75697	4.80351	3.59715	2.36319	1.845	2.29112	2.15517	3.50626	3.14083	3.78637	3.73756	3.73341	ug/g
NEG161		CL(77:5)-H	CL(77:5)-H	CL	(77:5)	(77:5)				C86 H157 O17 P2	1524.09	10.679	0.128566	0.670056	0.0735234	0.307786	1.20116	3.36583	3.31371	3.25424	2.78917	3.19081	0.782977	0.480313	2.15863	2.63912	2.77482	2.6321	2.78162	3.42738	2.74532	ug/g
NEG1610		PE(20:0_22:5)-H	PE(42:5)-H	PE	(20:0_22:5)	(20:0)	(22:5)			C47 H83 O8 N1 P1	820.586	13.3621	0.09025	0.325962	0.013405	0.185826	1.2736	0.532694	0.840975	0.598422	0.936469	0.448095	0.281846	0.139767	0.180852	0.359273	0.184874	0.362675	0.590501	0.506789	0.507025	ug/g
NEG1611		PE(42:5e)-H	PE(42:5e)-H	PE	(42:5e)	(42:5e)				C47 H85 O7 N1 P1	806.607	13.4302	0.064335	0.749753	0.151527	0.152946	0.667289	0.96777	0.566228	0.869883	0.498166	0.653763	0.458078	0.443565	0.535079	0.442898	0.581552	0.705108	0.46364	0.470171	0.520632	ug/g
NEG1612		PE(42:5e)-H	PE(42:5e)-H	PE	(42:5e)	(42:5e)				C47 H85 O7 N1 P1	806.607	14.3332	0.367275	1.0379	0.95331	0.0488612	0.336591	0.023412	0.429189	0.177567	6.21624e-05	0.0328104	0.241304	0.171631	0.0207	0.123569	0.136781	0.343535	0.235426	0.111097	0.232081	ug/g
NEG1613		PE(20:1_22:5)-H	PE(42:6)-H	PE	(20:1_22:5)	(20:1)	(22:5)			C47 H81 O8 N1 P1	818.571	11.559	0.267029	0.678337	0.277933	0.170947	1.54798	1.81499	0.277271	0.461068	1.36595	0.317313	0.813749	0.618418	0.361238	0.946987	0.810863	0.372634	1.14556	0.72284	0.760339	ug/g
NEG1614		PE(22:2_20:4)-H	PE(42:6)-H	PE	(22:2_20:4)	(22:2)	(20:4)			C47 H81 O8 N1 P1	818.571	12.046	0.046854	1.0351	0.850401	0.266671	4.05215	3.22538	2.30722	2.65022	3.31198	1.94332	3.25348	2.14073	4.29295	2.11139	2.99237	3.31329	2.64523	2.65676	2.87188	ug/g
NEG1615		PE(20:0_22:6)-H	PE(42:6)-H	PE	(20:0_22:6)	(20:0)	(22:6)			C47 H81 O8 N1 P1	818.571	12.6309	0.00952502	0.577533	0.0283606	0.676438	18.526	9.29283	13.7615	12.472	11.4213	7.54267	6.85455	4.60514	6.89681	8.1287	7.12096	8.56318	9.34025	9.34918	9.49954	ug/g
NEG1616		PE(20:0e_22:6)-H	PE(42:6e)-H	PE	(20:0e_22:6)	(20:0e)	(22:6)			C47 H83 O7 N1 P1	804.591	13.3896	0.109521	0.864299	0.801083	0.347265	2.74226	4.52834	1.67371	1.74933	14.402	1.83923	3.43901	2.47275	2.08877	8.6432	4.05879	2.57724	4.69309	3.98395	3.83932	ug/g
NEG1617		PE(20:1_22:6)-H	PE(42:7)-H	PE	(20:1_22:6)	(20:1)	(22:6)			C47 H79 O8 N1 P1	816.555	11.5156	0.00329945	0.493859	0.00188411	0.562908	7.81203	7.69615	7.50662	6.35297	8.43982	4.805	4.08462	2.70089	2.61066	2.56507	5.22502	3.85838	5.47316	5.44004	5.44442	ug/g
NEG1618		PE(20:1e_22:6)-H	PE(42:7e)-H	PE	(20:1e_22:6)	(20:1e)	(22:6)			C47 H81 O7 N1 P1	802.576	13.1683	0.0585056	1.3138	0.347536	0.287189	4.13152	4.34703	2.96487	9.52524	2.86972	5.21493	6.19471	3.99117	5.57113	4.84015	7.93384	9.63935	6.14387	6.81048	6.81265	ug/g
NEG1619		PE(20:2_22:6)-H	PE(42:8)-H	PE	(20:2_22:6)	(20:2)	(22:6)			C47 H77 O8 N1 P1	814.539	10.5541	0.0546609	0.693857	0.130944	0.291746	3.22441	3.23329	2.77737	0.814872	2.78287	1.47434	2.11328	1.26588	1.1826	1.30523	2.37048	1.68965	1.88776	2.00778	1.80109	ug/g
NEG162		CL(77:5)-H	CL(77:5)-H	CL	(77:5)	(77:5)				C86 H157 O17 P2	1524.09	12.3494	0.061594	1.12133	0.74692	0.0684627	0.0936927	0.163051	0.41216	0.58956	0.169607	0.267063	0.284918	0.168848	0.280981	0.245978	0.307926	0.612151	0.23016	0.257635	0.255403	ug/g
NEG1620		PE(42:8e)-H	PE(42:8e)-H	PE	(42:8e)	(42:8e)				C47 H79 O7 N1 P1	800.56	12.0666	0.0303311	0.642417	0.062375	0.137452	0.539948	0.526206	0.440225	0.493109	0.474598	0.420761	0.290071	0.144262	0.24378	0.218228	0.437499	0.525859	0.445298	0.447091	0.423208	ug/g
NEG1621		PE(22:5_20:4)-H	PE(42:9)-H	PE	(22:5_20:4)	(22:5)	(20:4)			C47 H75 O8 N1 P1	812.524	9.88116	0.0165951	0.67106	0.0125171	0.390552	4.0142	4.20364	4.5281	3.20564	4.79257	2.36991	3.19141	2.56743	2.25209	2.33738	2.87952	2.28309	2.90745	2.91935	2.99731	ug/g
NEG1622		PE(42:9e)-H	PE(42:9e)-H	PE	(42:9e)	(42:9e)				C47 H77 O7 N1 P1	798.544	11.05	0.012571	0.71389	0.0799469	0.0692922	0.129478	0.115871	0.144508	0.188983	0.169743	0.0834335	0.0821369	0.0653057	0.116519	0.0759098	0.148874	0.105222	0.1238	0.126489	0.123749	ug/g
NEG1623		PE(20:4_23:1)-H	PE(43:5)-H	PE	(20:4_23:1)	(20:4)	(23:1)			C48 H85 O8 N1 P1	834.602	11.8993	0.0551105	1.44826	0.135074	0.122688	0.83034	0.614162	2.62521	2.74017	0.328739	3.17976	0.810998	0.360715	5.35826	3.67553	0.836819	3.90136	3.08342	3.39446	3.09666	ug/g
NEG1624		PE(22:6_22:6)-H	PE(44:12)-H	PE	(22:6_22:6)	(22:6)	(22:6)			C49 H73 O8 N1 P1	834.508	8.84479	0.0142566	0.531285	0.0557063	0.263884	1.93679	1.20459	2.55238	1.14414	3.06745	0.562056	0.733995	0.434056	0.702599	0.630519	1.95202	1.10798	1.465	1.42873	1.43012	ug/g
NEG1625		PE(24:0_20:4)-H	PE(44:4)-H	PE	(24:0_20:4)	(24:0)	(20:4)			C49 H89 O8 N1 P1	850.633	15.042	0.0209891	0.167291	7.56057e-05	0.150976	0.559554	0.348756	0.420025	0.400457	0.456278	0.376474	0.103398	0.0713313	0.0171656	0.0489194	0.0772957	0.110414	0.305168	0.293735	0.304112	ug/g
NEG1626		PE(24:1_20:4)-H	PE(44:5)-H	PE	(24:1_20:4)	(24:1)	(20:4)			C49 H87 O8 N1 P1	848.617	13.8844	0.0519382	0.205897	0.000186251	0.157121	0.515264	0.425648	0.43492	0.389469	0.61076	0.447814	0.0670281	0.0399079	0.126756	0.0905387	0.0952052	0.161991	0.295241	0.3233	0.296525	ug/g
NEG1627		PE(22:0_22:6)-H	PE(44:6)-H	PE	(22:0_22:6)	(22:0)	(22:6)			C49 H85 O8 N1 P1	846.602	13.6977	0.0178368	0.367366	0.017091	0.115049	0.503603	0.18114	0.380574	0.321124	0.324546	0.151901	0.122188	0.070442	0.139533	0.137948	0.0491456	0.165105	0.207476	0.200224	0.20439	ug/g
NEG1628		PE(24:0_22:6)-H	PE(46:6)-H	PE	(24:0_22:6)	(24:0)	(22:6)			C51 H89 O8 N1 P1	874.633	14.667	0.526807	0.263592	0.150193	0.0646421	0.0982787	0.0397833	0.490674	0.0302648	0.0690274	0.195972	0.0344954	0.0102911	0.0497191	0.0150993	0.0404801	0.093474	0.0120607	0.0406711	0.0395566	ug/g
NEG1629		PE(52:5)-H	PE(52:5)-H	PE	(52:5)	(52:5)				C57 H103 O8 N1 P1	960.743	15.2294	0.00609665	0.592677	0.0265881	0.105691	0.274135	0.314202	0.27789	0.290294	0.291316	0.210804	0.211685	0.0912796	0.294456	0.106613	0.141463	0.137542	0.208076	0.206136	0.208514	ug/g
NEG163		CL(77:8)-H	CL(77:8)-H	CL	(77:8)	(77:8)				C86 H151 O17 P2	1518.04	9.649	0.0392917	0.787634	0.533294	0.120779	0.465678	0.354396	0.42477	1.49664	1.15393	0.362054	0.657489	0.289589	0.690049	0.400979	0.648861	0.666363	0.873558	0.944732	0.904988	ug/g
NEG1630		PE(54:5)-H	PE(54:5)-H	PE	(54:5)	(54:5)				C59 H107 O8 N1 P1	988.774	15.9164	0.0321766	1.05401	0.770382	0.0838835	0.215532	0.345824	0.308108	0.303477	0.317982	0.204825	0.39768	0.199129	0.436394	0.245354	0.297112	0.211672	0.281047	0.296321	0.279819	ug/g
NEG1631		PE(54:7)-H	PE(54:7)-H	PE	(54:7)	(54:7)				C59 H103 O8 N1 P1	984.743	14.965	0.0279202	1.41083	0.492643	0.0160958	0.0356187	0.0393179	0.022951	0.0510905	0.037142	0.0159533	0.0470865	0.0147623	0.127122	0.0501363	0.0298112	0.0161722	0.0526479	0.050653	0.0498861	ug/g
NEG1632		PE(56:5)-H	PE(56:5)-H	PE	(56:5)	(56:5)				C61 H111 O8 N1 P1	1016.81	16.3249	0.446079	1.04976	0.881613	0.0591209	0.149939	0.2017	0.178834	0.14344	0.154011	0.0419353	0.239461	0.0657084	0.30837	0.146707	0.033324	0.119572	0.125424	0.0486816	0.127021	ug/g
NEG1633		PE(56:6)-H	PE(56:6)-H	PE	(56:6)	(56:6)				C61 H109 O8 N1 P1	1014.79	15.916	0.171024	0.705642	0.0391236	0.102451	0.191146	0.337152	0.609217	0.388405	0.304637	0.309295	0.0803264	0.158936	0.486385	0.165096	0.302616	0.316611	0.162532	0.222417	0.222633	ug/g
NEG1634		PE(56:7)-H	PE(56:7)-H	PE	(56:7)	(56:7)				C61 H107 O8 N1 P1	1012.77	15.7383	0.0311576	1.19686	0.214965	0.0803519	0.286288	0.339664	0.37341	0.278619	0.346691	0.269386	0.4264	0.277284	0.600284	0.252194	0.378355	0.332411	0.374972	0.354134	0.357064	ug/g
NEG1635		PG(28:1)-H	PG(28:1)-H	PG	(28:1)	(28:1)				C34 H64 O10 N0 P1	663.424	5.436	0.0860135	0.4849	0.125446	0.21515	0.809985	3.09076	1.03268	0.918411	1.51042	0.648054	0.68769	0.588822	0.793368	0.604683	0.756788	0.45285	0.970881	0.850801	0.830055	ug/g
NEG1636		PG(28:1e)-H	PG(28:1e)-H	PG	(28:1e)	(28:1e)				C34 H66 O9 N0 P1	649.445	3.88952	0.0496844	0.201101	0.0126138	0.468761	3.14411	8.60043	4.00389	3.9996	5.15737	2.56263	0.863401	0.419737	1.31689	0.922408	1.10103	0.900375	2.16241	2.38661	2.25472	ug/g
NEG1637		PG(28:3)-H	PG(28:3)-H	PG	(28:3)	(28:3)				C34 H60 O10 N0 P1	659.393	3.956	0.0393644	0.173225	0.00724858	0.248919	0.841686	2.05402	1.46975	1.00641	1.32699	0.530163	0.206149	0.106386	0.291769	0.187539	0.251525	0.208875	0.567213	0.534761	0.526892	ug/g
NEG1638		PG(28:3e)-H	PG(28:3e)-H	PG	(28:3e)	(28:3e)				C34 H62 O9 N0 P1	645.414	2.97023	0.0422482	0.0224443	0.0024616	0.0957924	0.0857807	0.194967	0.197575	0.123587	0.273882	0.109391	0.0044599	0.000504978	0.00454899	0.000861756	0.0067095	0.00502658	0.0346798	0.0373823	0.0373115	ug/g
NEG1639		PG(14:1e_16:0)-H	PG(30:1e)-H	PG	(14:1e_16:0)	(14:1e)	(16:0)			C36 H70 O9 N0 P1	677.476	5.01672	0.0260508	0.346501	0.101476	0.131986	0.306332	1.07813	0.328243	0.215208	0.577848	0.161118	0.148883	0.0927831	0.220241	0.111082	0.23673	0.114358	0.172379	0.179964	0.171812	ug/g
NEG164		CL(77:9)-H	CL(77:9)-H	CL	(77:9)	(77:9)				C86 H149 O17 P2	1516.03	9.53109	0.0134194	0.527853	0.0179186	0.108455	0.182277	0.377722	0.327128	0.264156	0.381829	0.192557	0.155958	0.135772	0.151696	0.0263858	0.290146	0.150941	0.289472	0.291004	0.283676	ug/g
NEG1640		PG(16:0_16:1)-H	PG(32:1)-H	PG	(16:0_16:1)	(16:0)	(16:1)			C38 H72 O10 N0 P1	719.487	9.19497	0.0213236	0.623711	0.374184	0.123294	0.308645	1.66431	0.325706	0.318241	0.643563	0.257787	0.466966	0.362712	0.493943	0.235821	0.373206	0.261724	0.409351	0.426956	0.415871	ug/g
NEG1641		PG(14:0_18:2)-H	PG(32:2)-H	PG	(14:0_18:2)	(14:0)	(18:2)			C38 H70 O10 N0 P1	717.471	8.17542	0.0515492	0.401749	0.0346447	0.0801395	0.110183	0.293056	0.171597	0.122787	0.141039	0.0859238	0.0828079	0.0528938	0.0686655	0.0417444	0.0677715	0.0575682	0.101072	0.105664	0.11198	ug/g
NEG1642		PG(32:3e)-H	PG(32:3e)-H	PG	(32:3e)	(32:3e)				C38 H70 O9 N0 P1	701.476	4.3589	0.0449724	0.517911	0.290993	0.0542036	0.0346106	0.146724	0.0898837	0.0096932	0.140389	0.00413414	0.0237942	0.0149713	0.0895307	0.0249958	0.0259376	0.0411077	0.0288778	0.0302237	0.031597	ug/g
NEG1643		PG(32:5e)-H	PG(32:5e)-H	PG	(32:5e)	(32:5e)				C38 H66 O9 N0 P1	697.445	3.57918	0.0257571	0.371256	0.0719158	0.436368	3.52268	11.4021	4.00471	4.12325	4.5015	2.61971	1.73365	1.36801	2.42012	2.06699	1.9979	1.61561	2.54281	2.65987	2.6596	ug/g
NEG1644		PG(32:7)-H	PG(32:7)-H	PG	(32:7)	(32:7)				C38 H60 O10 N0 P1	707.393	3.553	0.047836	0.352421	0.0469905	0.241771	1.21332	2.7768	1.29886	0.943518	1.37013	0.544127	0.433782	0.298122	0.737279	0.566031	0.49783	0.338049	0.814632	0.75518	0.74692	ug/g
NEG1646		PG(18:0_16:0)-H	PG(34:0)-H	PG	(18:0_16:0)	(18:0)	(16:0)			C40 H78 O10 N0 P1	749.534	11.285	0.0347288	0.482419	0.184262	0.594003	6.82243	32.4369	7.26369	11.6659	8.50573	8.54062	6.17268	5.41004	7.17015	4.97755	6.49286	6.07158	8.07932	8.44591	7.88997	ug/g
NEG1647		PG(16:0_18:1)-H	PG(34:1)-H	PG	(16:0_18:1)	(16:0)	(18:1)			C40 H76 O10 N0 P1	747.518	10.3184	0.0210156	0.511087	0.154949	0.896302	18.9837	61.8773	18.4079	22.4568	18.1153	16.9902	16.9264	11.3513	14.7647	12.5026	11.577	13.0323	16.3898	17.0921	16.7866	ug/g
NEG1648		PG(16:0_18:1)-H	PG(34:1)-H	PG	(16:0_18:1)	(16:0)	(18:1)			C40 H76 O10 N0 P1	747.518	10.848	0.0210791	0.565091	0.180426	0.643923	9.06659	30.1083	9.98208	12.3883	10.4775	8.65293	7.11165	5.93927	8.85499	6.32715	8.77184	8.58417	8.52338	8.6737	8.88808	ug/g
NEG1649		PG(16:1_18:1)-H	PG(34:2)-H	PG	(16:1_18:1)	(16:1)	(18:1)			C40 H74 O10 N0 P1	745.503	8.55583	0.224837	0.775373	0.500294	0.220359	1.56785	5.255	1.24262	1.57348	1.91566	1.49233	3.32738	2.14329	1.91564	0.974426	0.932768	0.822751	1.42263	1.48051	0.953462	ug/g
NEG165		CL(78:1)-2H	CL(78:1)-2H	CL	(78:1)	(78:1)				C87 H166 O17 P2	772.581	11.6812	0.00965949	1.25356	0.0959123	0.292145	4.69899	5.23118	4.49296	4.6735	4.62763	4.82219	6.96242	5.20522	8.0182	5.88096	4.53979	5.17809	5.17268	5.26986	5.19836	ug/g
NEG1650		PG(16:0_18:2)-H	PG(34:2)-H	PG	(16:0_18:2)	(16:0)	(18:2)			C40 H74 O10 N0 P1	745.503	9.45882	0.0231847	0.598458	0.233202	0.780654	13.9749	48.6902	17.1324	15.943	15.8637	12.8274	11.6639	9.99393	13.2488	10.8646	14.3949	14.3009	13.4888	14.0669	14.0209	ug/g
NEG1651		PG(16:1_18:1)-H	PG(34:2)-H	PG	(16:1_18:1)	(16:1)	(18:1)			C40 H74 O10 N0 P1	745.503	11.3689	0.0364676	0.572557	0.263447	0.134869	0.493296	1.68612	0.267762	0.592648	0.544973	0.511305	0.450179	0.289747	0.44763	0.234993	0.492237	0.430464	0.366139	0.355046	0.381733	ug/g
NEG1652		PG(16:1_18:2)-H	PG(34:3)-H	PG	(16:1_18:2)	(16:1)	(18:2)			C40 H72 O10 N0 P1	743.487	7.56525	0.0215945	0.334093	0.069127	0.227805	0.927006	3.20714	0.679711	1.14489	1.44206	1.14696	0.7959	0.414918	0.719445	0.225033	0.383689	0.316767	0.729654	0.760914	0.752287	ug/g
NEG1653		PG(16:1_18:2)-H	PG(34:3)-H	PG	(16:1_18:2)	(16:1)	(18:2)			C40 H72 O10 N0 P1	743.487	8.36282	0.0550999	0.312897	0.0688756	0.34566	2.00663	7.54362	2.65509	1.92905	2.88575	1.68225	1.32211	0.882985	0.986415	0.599949	1.00925	1.05121	1.49073	1.64281	1.64251	ug/g
NEG1654		PG(16:0_18:3)-H	PG(34:3)-H	PG	(16:0_18:3)	(16:0)	(18:3)			C40 H72 O10 N0 P1	743.487	8.85892	0.46052	0.417412	0.489551	0.12166	0.215878	0.119316	0.231446	0.0531604	1.96882	0.0644086	0.210785	0.168298	0.0809707	0.143204	0.0255723	0.478574	0.284346	0.611447	0.302235	ug/g
NEG1656		PG(16:2e_18:1)-H	PG(34:3e)-H	PG	(16:2e_18:1)	(16:2e)	(18:1)			C40 H74 O9 N0 P1	729.508	5.375	0.0890377	0.804308	0.671678	0.0226863	0.00241447	0.024524	4.30132e-08	0.0032281	0.0822217	0.0106768	0.00932119	0.00926194	0.0148666	0.0201958	0.0416354	0.00370139	0.0101939	0.008838	0.00870693	ug/g
NEG1657		PG(19:1_16:0)-H	PG(35:1)-H	PG	(19:1_16:0)	(19:1)	(16:0)			C41 H78 O10 N0 P1	761.534	10.8995	0.00200013	0.684515	0.28098	0.138301	0.488595	1.36591	0.491919	0.648634	0.519687	0.437524	0.428481	0.336935	0.535101	0.376609	0.501193	0.527068	0.471553	0.469907	0.469941	ug/g
NEG1658		PG(17:1_18:1)-H	PG(35:2)-H	PG	(17:1_18:1)	(17:1)	(18:1)			C41 H76 O10 N0 P1	759.518	9.162	0.423614	0.316284	0.0659961	0.0950029	0.117989	0.411155	0.498009	0.068896	0.184267	0.0294567	0.079073	0.0323998	0.203581	0.0346354	0.0346422	0.029929	0.0218433	0.0540039	0.0522909	ug/g
NEG1659		PG(17:0_18:2)-H	PG(35:2)-H	PG	(17:0_18:2)	(17:0)	(18:2)			C41 H76 O10 N0 P1	759.518	10.0267	0.0587384	0.485832	0.134878	0.131894	0.396106	0.977378	0.456421	0.476042	0.304263	0.270855	0.274133	0.107276	0.346071	0.0885226	0.247845	0.335865	0.235676	0.261659	0.261126	ug/g
NEG1660		PG(17:1_18:2)-H	PG(35:3)-H	PG	(17:1_18:2)	(17:1)	(18:2)			C41 H74 O10 N0 P1	757.503	9.046	0.113477	0.666808	0.507101	0.0299424	0.0155317	0.122324	0.0145071	0.0134146	0.0494021	0.00771786	0.028339	0.0257065	0.019648	0.027932	0.0358185	0.0111857	0.0127457	0.0105963	0.01047	ug/g
NEG1661		PG(36:0)-H	PG(36:0)-H	PG	(36:0)	(36:0)				C42 H82 O10 N0 P1	777.565	12.179	0.152877	0.507083	0.165134	0.381587	2.51299	9.48527	5.3698	3.12536	2.93889	2.45873	1.92533	1.53784	2.07674	1.5226	2.43242	3.63398	2.07192	2.73775	2.73856	ug/g
NEG1662		PG(18:0_18:1)-H	PG(36:1)-H	PG	(18:0_18:1)	(18:0)	(18:1)			C42 H80 O10 N0 P1	775.549	11.4258	0.0767875	0.542658	0.0609973	0.32627	2.36692	5.38283	2.10093	3.33709	2.61418	2.00312	1.5111	1.39793	1.91634	1.70909	1.57498	1.55264	1.77855	1.85233	2.05949	ug/g
NEG1663		PG(18:1_18:1)-H	PG(36:2)-H	PG	(18:1_18:1)	(18:1)	(18:1)			C42 H78 O10 N0 P1	773.534	9.66952	0.027966	1.14839	0.704746	0.311799	4.21144	19.5443	4.19851	6.45012	7.02027	5.37112	12.113	8.25923	11.9535	6.01851	7.3202	8.07552	6.66171	6.94719	7.02783	ug/g
NEG1664		PG(18:1_18:1)-H	PG(36:2)-H	PG	(18:1_18:1)	(18:1)	(18:1)			C42 H78 O10 N0 P1	773.534	10.0873	0.342624	0.142952	0.329506	0.335125	0.0680575	24.7351	1.56874	2.80295	0.0753251	2.07595	3.37782	0.000134801	0.483615	5.65605e-05	0.367173	0.249334	0.252794	0.188588	0.123717	ug/g
NEG1665		PG(18:0_18:2)-H	PG(36:2)-H	PG	(18:0_18:2)	(18:0)	(18:2)			C42 H78 O10 N0 P1	773.534	10.6303	0.0245786	0.812894	0.559747	0.467847	8.77182	23.4792	8.19272	10.4204	3.45734	8.05353	7.52818	6.79356	10.598	8.78726	8.47788	8.51945	8.25384	8.6159	8.61506	ug/g
NEG1666		PG(18:0_18:2)-H	PG(36:2)-H	PG	(18:0_18:2)	(18:0)	(18:2)			C42 H78 O10 N0 P1	773.534	11.053	0.0211327	0.670268	0.274173	0.400953	3.61036	12.346	4.3288	4.9464	4.13143	6.75584	2.9761	2.58328	5.80114	3.06308	3.49731	6.28842	3.47143	3.56538	3.61983	ug/g
NEG1667		PG(18:1_18:2)-H	PG(36:3)-H	PG	(18:1_18:2)	(18:1)	(18:2)			C42 H76 O10 N0 P1	771.518	8.78511	0.0237975	0.532086	0.195911	0.841203	15.3631	55.1107	11.4911	22.578	20.8769	19.8405	17.0547	9.18499	18.6645	8.87414	11.9746	11.538	15.1643	15.8137	15.1955	ug/g
NEG1668		PG(18:1_18:2)-H	PG(36:3)-H	PG	(18:1_18:2)	(18:1)	(18:2)			C42 H76 O10 N0 P1	771.518	9.54065	0.0409193	0.741177	0.343655	0.486642	6.21212	17.7925	7.56131	7.5134	6.73996	4.85243	5.77686	5.39625	6.52231	6.26872	6.93361	6.65891	6.27631	6.55075	6.03655	ug/g
NEG167		CL(78:10)-H	CL(78:10)-H	CL	(78:10)	(78:10)				C87 H149 O17 P2	1528.03	10.3702	0.0217839	0.883941	0.427625	2.99977	280.687	308.604	271.298	285.278	266.013	258.652	227.602	158.099	202.472	208.82	355.101	324.558	267.771	261.135	272.737	ug/g
NEG1671		PG(18:2_18:2)-H	PG(36:4)-H	PG	(18:2_18:2)	(18:2)	(18:2)			C42 H74 O10 N0 P1	769.503	7.88199	0.0226248	0.230433	0.0241329	0.79191	9.57447	29.6022	8.5703	14.9228	12.0653	14.2891	3.87132	1.84168	5.58507	2.04951	3.80833	3.35816	6.92878	7.2389	7.15776	ug/g
NEG1672		PG(18:2_18:2)-H	PG(36:4)-H	PG	(18:2_18:2)	(18:2)	(18:2)			C42 H74 O10 N0 P1	769.503	8.65446	0.032925	0.489423	0.0807977	1.07141	24.405	64.906	26.8571	30.9195	24.3506	20.6431	16.2079	12.2434	20.9597	13.9835	14.0561	16.5584	18.9556	20.0809	20.0778	ug/g
NEG1673		PG(16:0_20:4)-H	PG(36:4)-H	PG	(16:0_20:4)	(16:0)	(20:4)			C42 H74 O10 N0 P1	769.503	9.28231	0.053145	0.669422	0.301809	0.260232	1.53744	6.07011	2.06843	2.28619	1.78262	1.8986	1.60171	1.57573	1.87487	1.33982	2.16223	1.91767	1.69963	1.89052	1.80074	ug/g
NEG1674		PG(36:4)-H	PG(36:4)-H	PG	(36:4)	(36:4)				C42 H74 O10 N0 P1	769.503	10.696	0.32449	0.848624	0.477881	0.0346391	0.0349821	0.101892	0.0314067	0.034452	0.0594745	0.0189527	0.0583052	0.0751322	0.0339783	0.011969	0.0285	0.0307142	0.023675	0.0408412	0.0246426	ug/g
NEG1676		PG(18:3_18:2)-H	PG(36:5)-H	PG	(18:3_18:2)	(18:3)	(18:2)			C42 H72 O10 N0 P1	767.487	7.13623	0.0656078	0.255754	0.0261075	0.189526	0.557243	1.48741	0.728936	1.0367	0.48951	0.62961	0.243067	0.0499509	0.391588	0.0933743	0.272981	0.209754	0.41424	0.374637	0.425067	ug/g
NEG1677		PG(18:3_18:2)-H	PG(36:5)-H	PG	(18:3_18:2)	(18:3)	(18:2)			C42 H72 O10 N0 P1	767.487	7.78732	0.156873	0.326643	0.0280545	0.13848	0.300815	0.792485	0.405866	0.483735	0.314017	0.367865	0.0831389	0.0683	0.178544	0.0723826	0.146652	0.321414	0.194801	0.259955	0.258909	ug/g
NEG1678		PG(16:1_20:4)-H	PG(36:5)-H	PG	(16:1_20:4)	(16:1)	(20:4)			C42 H72 O10 N0 P1	767.487	10.2599	0.182373	0.836872	0.739692	0.0730051	0.218534	1.26786	0.122348	0.225839	0.180895	0.15888	0.530222	0.421077	0.23953	0.0859773	0.317559	0.225295	0.169365	0.136378	0.118527	ug/g
NEG1679		PG(36:5e)-H	PG(36:5e)-H	PG	(36:5e)	(36:5e)				C42 H74 O9 N0 P1	753.508	4.882	0.0468478	0.277423	0.0997136	0.0544303	0.0424235	0.152972	0.0531066	0.0194132	0.12603	0.00168744	0.0147069	0.00954951	0.0275433	0.00773944	0.0361679	0.0140504	0.034416	0.0330536	0.0362809	ug/g
NEG168		CL(78:10)-2H	CL(78:10)-2H	CL	(78:10)	(78:10)				C87 H148 O17 P2	763.51	10.8522	0.988049	0.810593	0.766614	1.21394	1.27902	148.982	215.329	17.2487	17.3137	174.21	0.697274	0.945447	2.24138	125.99	169.501	166.199	67.4652	135.087	1.00533	ug/g
NEG1680		PG(18:4_18:2)-H	PG(36:6)-H	PG	(18:4_18:2)	(18:4)	(18:2)			C42 H70 O10 N0 P1	765.471	6.374	0.138035	0.173516	0.0207673	0.0573289	0.0511307	0.149066	0.0312111	0.0854286	0.0514937	0.0915519	0.0130214	0.00433856	0.0203136	0.025669	0.00856591	0.0078884	0.0301523	0.0388958	0.0385477	ug/g
NEG1681		PG(37:0)-H	PG(37:0)-H	PG	(37:0)	(37:0)				C43 H84 O10 N0 P1	791.581	5.34183	0.0191885	0.43618	0.151957	0.109325	0.257554	0.915328	0.151027	0.251235	0.418128	0.227787	0.180544	0.147226	0.263045	0.144879	0.127112	0.105976	0.194472	0.20131	0.195101	ug/g
NEG1682		PG(37:6)-H	PG(37:6)-H	PG	(37:6)	(37:6)				C43 H72 O10 N0 P1	779.487	9.481	0.18993	2.05184	0.393478	0.0147551	0.0492924	0.123724	0.0336634	0.0458557	0.0448416	0.0414726	1.56911e-06	0.0307039	0.0159687	0.174278	0.379425	0.0948868	0.102189	0.106656	0.073684	ug/g
NEG1684		PG(18:1_20:2)-H	PG(38:3)-H	PG	(18:1_20:2)	(18:1)	(20:2)			C44 H80 O10 N0 P1	799.549	9.85142	0.123505	0.446367	0.271154	0.151238	0.700028	2.19503	0.2344	0.401082	0.766205	0.261283	0.363634	0.164911	0.470888	0.336852	0.29925	0.399016	0.356698	0.446572	0.370802	ug/g
NEG1685		PG(18:0_20:3)-H	PG(38:3)-H	PG	(18:0_20:3)	(18:0)	(20:3)			C44 H80 O10 N0 P1	799.549	10.9254	0.0121262	1.10857	0.757654	0.0861592	0.387733	1.60353	0.305267	0.341967	0.419357	0.315872	0.534301	0.749821	0.531015	0.619952	0.8344	0.470534	0.499176	0.511371	0.506386	ug/g
NEG1686		PG(18:1_20:3)-H	PG(38:4)-H	PG	(18:1_20:3)	(18:1)	(20:3)			C44 H78 O10 N0 P1	797.534	9.13414	0.0531139	1.10074	0.810454	0.161015	1.12838	4.26997	0.85226	1.32232	1.33203	0.465276	1.75052	1.80965	3.05659	1.18825	1.37744	1.13176	1.28034	1.41112	1.39968	ug/g
NEG1687		PG(20:2_18:2)-H	PG(38:4)-H	PG	(20:2_18:2)	(20:2)	(18:2)			C44 H78 O10 N0 P1	797.534	9.70925	0.0583429	0.729571	0.278017	0.220302	1.18131	2.90196	1.65688	1.86976	0.988445	1.21563	1.08078	0.785785	1.57405	1.12202	1.12402	1.47335	0.972197	1.07851	1.07654	ug/g
NEG1688		PG(18:0_20:4)-H	PG(38:4)-H	PG	(18:0_20:4)	(18:0)	(20:4)			C44 H78 O10 N0 P1	797.534	10.4478	0.0478611	1.45511	0.161406	0.0470405	0.262066	0.967319	0.124863	0.60168	0.192612	0.327632	0.419791	0.7538	0.730881	0.603298	0.500766	0.594566	0.426977	0.445182	0.469638	ug/g
NEG1689		PG(18:1_20:4)-H	PG(38:5)-H	PG	(18:1_20:4)	(18:1)	(20:4)			C44 H76 O10 N0 P1	795.518	8.58338	0.0546423	0.633195	0.333284	0.473367	5.01088	22.5571	5.56195	7.65484	6.61429	6.60183	6.18048	4.49477	7.73208	3.42475	6.0092	6.35181	5.42263	5.9703	5.97051	ug/g
NEG169		CL(78:10)-2H	CL(78:10)-2H	CL	(78:10)	(78:10)				C87 H148 O17 P2	763.51	14.0524	0.0517374	1.6528	0.12566	0.0232652	0.177662	0.0751053	0.129642	0.143153	0.131539	0.123856	0.225876	0.158767	0.4048	0.268674	0.0633199	0.169332	0.225428	0.206633	0.206109	ug/g
NEG1695		PG(18:2_20:4)-H	PG(38:6)-H	PG	(18:2_20:4)	(18:2)	(20:4)			C44 H74 O10 N0 P1	793.503	7.68643	0.0484854	0.29273	0.0548978	0.617671	6.51341	23.5171	6.9113	8.85271	7.07527	8.52718	3.04731	2.09029	4.06749	1.89944	3.49188	3.37632	4.78874	5.27394	5.08909	ug/g
NEG1696		PG(18:2_20:4)-H	PG(38:6)-H	PG	(18:2_20:4)	(18:2)	(20:4)			C44 H74 O10 N0 P1	793.503	8.19771	0.175712	0.551616	0.0875046	0.114773	0.255055	0.716441	0.363973	0.434799	0.223338	0.379805	0.357187	0.22983	0.200109	0.230939	0.198558	0.092588	0.264637	0.198998	0.196427	ug/g
NEG1697		PG(16:0_22:6)-H	PG(38:6)-H	PG	(16:0_22:6)	(16:0)	(22:6)			C44 H74 O10 N0 P1	793.503	8.9798	0.0664208	0.882227	0.713781	0.129006	0.429033	1.62911	0.684342	0.730896	0.518582	0.678807	0.627116	0.529014	0.588453	0.480665	1.14872	0.746717	0.567749	0.638667	0.638314	ug/g
NEG1698		PG(16:1_22:6)-H	PG(38:7)-H	PG	(16:1_22:6)	(16:1)	(22:6)			C44 H72 O10 N0 P1	791.487	6.86178	0.220112	0.32672	0.117006	0.154175	0.163688	1.92547	0.520215	0.772072	0.496754	0.712179	0.247032	0.145737	0.303216	0.125867	0.363041	0.314874	0.236745	0.280984	0.364188	ug/g
NEG1699		PG(17:1_22:6)-H	PG(39:7)-H	PG	(17:1_22:6)	(17:1)	(22:6)			C45 H74 O10 N0 P1	805.503	7.70013	0.177775	0.985478	0.961917	0.0442516	0.0681184	0.181134	0.0462183	0.0877902	0.117739	0.0409386	0.115894	0.0809684	0.109157	0.0504801	0.0907478	0.0868212	0.0574312	0.0798672	0.0794927	ug/g
NEG17		CL(66:6)-H	CL(66:6)-H	CL	(66:6)	(66:6)				C75 H133 O17 P2	1367.9	15.7727	0.00670456	0.374195	0.00596169	0.0720951	0.105473	0.182907	0.0861166	0.0785741	0.130911	0.128844	0.0580103	0.0298705	0.0278008	0.0267416	0.054585	0.0697283	0.0774706	0.0765537	0.0766041	ug/g
NEG170		CL(78:11)-2H	CL(78:11)-2H	CL	(78:11)	(78:11)				C87 H146 O17 P2	762.502	9.275	0.134298	0.563328	0.000516154	0.457672	5.31424	5.43597	4.80823	4.29306	6.05458	4.03706	2.92767	3.03574	1.71194	2.35072	3.85216	2.98957	4.78852	3.77451	4.83678	ug/g
NEG1700		PG(18:1_22:4)-H	PG(40:5)-H	PG	(18:1_22:4)	(18:1)	(22:4)			C46 H80 O10 N0 P1	823.549	9.37518	0.0801466	0.784233	0.570158	0.198164	1.3093	5.07429	0.787175	0.942792	1.81275	0.92802	1.161	1.68671	1.70301	1.45756	1.11254	1.39151	1.311	1.52622	1.36346	ug/g
NEG1701		PG(18:0_22:5)-H	PG(40:5)-H	PG	(18:0_22:5)	(18:0)	(22:5)			C46 H80 O10 N0 P1	823.549	10.069	0.609534	0.907626	0.78579	0.031642	0.0214978	0.0822611	0.0585012	0.0719124	0.0306478	0.0158241	0.0413338	0.0319561	0.0263183	0.0451366	0.0731024	0.0368728	0.0363952	0.0765059	0.0233821	ug/g
NEG1702		PG(22:4_18:2)-H	PG(40:6)-H	PG	(22:4_18:2)	(22:4)	(18:2)			C46 H78 O10 N0 P1	821.534	8.51139	0.154846	0.618246	0.410928	0.357599	3.53321	14.4772	3.67341	3.39213	3.24803	3.04965	4.40601	1.42392	3.2053	2.82964	4.09035	3.4414	2.58348	3.39729	2.67159	ug/g
NEG1703		PG(18:1_22:5)-H	PG(40:6)-H	PG	(18:1_22:5)	(18:1)	(22:5)			C46 H78 O10 N0 P1	821.534	9.09993	0.159916	0.687993	0.276549	0.320669	2.36099	7.21687	2.47103	2.83908	3.74742	2.44637	3.07452	2.205	3.06219	1.68283	1.74682	2.73274	2.17986	2.91476	2.30016	ug/g
NEG1704		PG(40:6)-H	PG(40:6)-H	PG	(40:6)	(40:6)				C46 H78 O10 N0 P1	821.534	9.50484	0.169444	1.1757	0.73027	0.056891	0.375216	0.638913	0.0985059	0.130139	0.16625	0.180248	0.247786	0.140891	0.261185	0.420782	0.502672	0.295192	0.279808	0.210791	0.211465	ug/g
NEG1705		PG(18:0_22:6)-H	PG(40:6)-H	PG	(18:0_22:6)	(18:0)	(22:6)			C46 H78 O10 N0 P1	821.534	10.1059	0.051053	1.22142	0.731647	0.0439079	0.0930198	0.493603	0.163645	0.076287	0.0241316	0.0262417	0.15893	0.147259	0.137193	0.113993	0.331067	0.182655	0.159211	0.166119	0.176182	ug/g
NEG1707		PG(18:1_22:6)-H	PG(40:7)-H	PG	(18:1_22:6)	(18:1)	(22:6)			C46 H76 O10 N0 P1	819.518	8.35684	0.021992	0.711687	0.39188	0.848585	19.3451	68.4185	18.2888	23.5267	24.68	16.7799	24.5421	17.8924	19.4109	12.7082	27.4624	19.7103	20.0667	20.9273	20.7397	ug/g
NEG1709		PG(18:2_22:6)-H	PG(40:8)-H	PG	(18:2_22:6)	(18:2)	(22:6)			C46 H74 O10 N0 P1	817.503	7.41261	0.0241184	0.353019	0.0893726	1.14566	26.4843	86.1248	26.4468	31.9343	24.5885	23.2651	12.7509	8.18322	12.1537	7.97914	20.7113	15.4777	18.953	19.7684	19.7664	ug/g
NEG171		CL(78:11)-H	CL(78:11)-H	CL	(78:11)	(78:11)				C87 H147 O17 P2	1526.01	16.7554	0.0235787	1.34865	0.028516	0.0397635	0.142581	0.123143	0.130333	0.111207	0.0984375	0.0842552	0.184483	0.198578	0.109292	0.157753	0.145249	0.135153	0.159422	0.153006	0.153164	ug/g
NEG1710		PG(18:2_22:6)-H	PG(40:8)-H	PG	(18:2_22:6)	(18:2)	(22:6)			C46 H74 O10 N0 P1	817.503	8.16632	0.0200394	0.716526	0.37644	0.12035	0.297732	1.18704	0.440035	0.408857	0.557679	0.149561	0.463637	0.37045	0.288011	0.283548	0.438745	0.334494	0.432713	0.419878	0.416699	ug/g
NEG1712		PG(18:3_22:6)-H	PG(40:9)-H	PG	(18:3_22:6)	(18:3)	(22:6)			C46 H72 O10 N0 P1	815.487	6.55274	0.0873879	0.34855	0.140401	0.241885	1.541	4.3798	1.17973	0.362845	1.6827	0.309644	0.836214	0.544393	0.168277	0.443461	1.04892	0.254529	0.85457	1.00398	0.880723	ug/g
NEG1713		PG(18:3_22:6)-H	PG(40:9)-H	PG	(18:3_22:6)	(18:3)	(22:6)			C46 H72 O10 N0 P1	815.487	7.182	0.361226	0.24673	0.117446	0.049815	0.0356631	0.237149	0.0778556	0.0598524	0.0295765	0.0266273	0.0154219	0.0272413	0.0167271	0.0383864	0.0140538	0.00332424	0.0179676	0.00837466	0.0164061	ug/g
NEG1714		PG(20:4_22:6)-H	PG(42:10)-H	PG	(20:4_22:6)	(20:4)	(22:6)			C48 H74 O10 N0 P1	841.503	7.21668	0.850082	0.337461	0.0435084	0.898126	10.3856	35.5832	31.6575	20.0062	8.66521	18.0901	5.37434	4.39672	8.21231	3.4018	11.6807	8.91022	0.112983	9.15383	9.14352	ug/g
NEG1715		PG(20:5_22:6)-H	PG(42:11)-H	PG	(20:5_22:6)	(20:5)	(22:6)			C48 H72 O10 N0 P1	839.487	6.35605	0.029104	0.534443	0.327903	0.138462	0.46668	1.90988	0.550921	0.483529	0.417665	0.312863	0.292127	0.222276	0.277645	0.188572	0.881549	0.351245	0.398382	0.419215	0.41911	ug/g
NEG1716		PG(20:3_22:4)-H	PG(42:7)-H	PG	(20:3_22:4)	(20:3)	(22:4)			C48 H80 O10 N0 P1	847.549	8.88337	0.451196	0.656188	0.207555	0.0985767	0.077373	0.441736	0.777157	0.622929	0.2095	0.351159	0.240239	0.193676	0.566224	0.134465	0.311559	0.181088	0.105028	0.278254	0.274371	ug/g
NEG1717		PG(22:4_20:4)-H	PG(42:8)-H	PG	(22:4_20:4)	(22:4)	(20:4)			C48 H78 O10 N0 P1	845.534	8.41336	0.0749481	0.55333	0.203742	0.331168	2.10774	8.84397	3.19593	2.76866	2.80237	2.41206	2.07367	1.65409	2.42257	1.38805	2.34347	2.36374	1.93102	2.2062	2.20468	ug/g
NEG1718		PG(20:2_22:6)-H	PG(42:8)-H	PG	(20:2_22:6)	(20:2)	(22:6)			C48 H78 O10 N0 P1	845.534	8.9222	0.308806	0.812979	0.45653	0.0326666	0.0419563	0.0364726	0.0771048	0.0467329	0.0167401	0.039009	0.0359211	0.0311531	0.0295203	0.0399977	0.0459976	0.0271715	0.0771782	0.0434705	0.0814452	ug/g
NEG1719		PG(22:5_20:4)-H	PG(42:9)-H	PG	(22:5_20:4)	(22:5)	(20:4)			C48 H76 O10 N0 P1	843.518	7.75559	0.272431	1.27601	0.605819	0.106832	0.872197	2.97438	0.299336	0.456569	0.645668	0.255645	1.34168	1.10861	1.83825	0.926109	1.22992	0.578321	0.600462	0.986981	0.673601	ug/g
NEG172		CL(20:2_18:2_18:2_22:6)-H	CL(78:12)-H	CL	(20:2_18:2_18:2_22:6)	(20:2)	(18:2)	(18:2)	(22:6)	C87 H145 O17 P2	1524	16.5365	0.0155695	1.64325	0.001759	0.0596933	0.403489	0.374196	0.44334	0.404556	0.334408	0.294702	0.551551	0.612862	0.59424	0.637602	0.599082	0.709684	0.518527	0.533769	0.52107	ug/g
NEG1720		PG(22:5_20:4)-H	PG(42:9)-H	PG	(22:5_20:4)	(22:5)	(20:4)			C48 H76 O10 N0 P1	843.518	8.177	0.0465037	0.367034	0.094053	0.298999	1.78096	6.31141	2.14631	1.55479	1.82005	1.88255	1.15859	0.730445	1.31502	0.831797	0.888295	0.763447	1.48601	1.5993	1.46965	ug/g
NEG1721		PG(22:4_22:6)-H	PG(44:10)-H	PG	(22:4_22:6)	(22:4)	(22:6)			C50 H78 O10 N0 P1	869.534	8.13159	0.0363281	0.59729	0.282014	0.208524	0.965993	4.03672	1.119	1.0873	1.38866	0.773005	1.0977	0.838496	0.826151	0.648926	1.306	0.879743	1.05131	1.02067	1.09693	ug/g
NEG1722		PG(22:5_22:5)-H	PG(44:10)-H	PG	(22:5_22:5)	(22:5)	(22:5)			C50 H78 O10 N0 P1	869.534	8.60037	0.0535889	0.350031	0.108211	0.206449	0.928113	2.88589	0.830841	0.714112	1.08223	0.467579	0.629815	0.286523	0.349423	0.382812	0.322433	0.447274	0.592405	0.540891	0.540358	ug/g
NEG1723		PG(22:5_22:6)-H	PG(44:11)-H	PG	(22:5_22:6)	(22:5)	(22:6)			C50 H76 O10 N0 P1	867.518	7.57616	0.0834956	0.177959	0.291755	0.0720846	0.00714306	0.0416633	0.097976	0.0315403	0.597645	0.0266575	0.011229	0.0241986	0.0308036	0.00347284	0.0250756	0.0480544	0.0571442	0.0510127	0.0486955	ug/g
NEG1724		PG(22:6_22:6)-H	PG(44:12)-H	PG	(22:6_22:6)	(22:6)	(22:6)			C50 H74 O10 N0 P1	865.503	6.95055	0.0150546	0.534807	0.316206	0.984128	27.1928	85.3032	30.4702	21.6154	18.0349	11.143	14.1936	10.5199	9.91921	10.5814	39.107	19.3028	20.3854	20.9337	20.9188	ug/g
NEG1726		PG(22:4_22:4)-H	PG(44:8)-H	PG	(22:4_22:4)	(22:4)	(22:4)			C50 H82 O10 N0 P1	873.565	9.25941	0.0674422	0.605546	0.396717	0.0919258	0.232825	1.16283	0.171186	0.202815	0.260346	0.214007	0.186082	0.229711	0.268004	0.141575	0.248177	0.2853	0.23003	0.239756	0.262118	ug/g
NEG1727		PG(22:4_22:5)-H	PG(44:9)-H	PG	(22:4_22:5)	(22:4)	(22:5)			C50 H80 O10 N0 P1	871.549	8.90612	0.0464438	0.406166	0.0904796	0.1856	0.717293	2.1281	0.620074	0.694677	0.945527	0.528081	0.479889	0.303284	0.392364	0.280114	0.326891	0.505697	0.567413	0.591723	0.539187	ug/g
NEG1728		PG(45:2)-H	PG(45:2)-H	PG	(45:2)	(45:2)				C51 H96 O10 N0 P1	899.675	5.41219	0.0514524	0.394241	0.0568628	0.162418	0.438779	1.2975	0.527906	0.47986	0.812364	0.317034	0.287913	0.157956	0.348346	0.206208	0.334363	0.192285	0.381918	0.351089	0.348627	ug/g
NEG173		CL(18:2_20:3_18:2_22:6)-H	CL(78:13)-H	CL	(18:2_20:3_18:2_22:6)	(18:2)	(20:3)	(18:2)	(22:6)	C87 H143 O17 P2	1521.98	16.3579	0.00979574	1.85518	0.000315877	0.0637153	0.407775	0.574958	0.585726	0.4559	0.567725	0.411696	0.881007	1.15828	0.829896	0.794698	1.04872	0.85994	0.710512	0.706356	0.697033	ug/g
NEG1730		PI(25:0)-H	PI(25:0)-H	PI	(25:0)	(25:0)				C34 H64 O13 N0 P1	711.409	3.978	0.668129	1.00795	0.987481	0.0866729	0.39877	0.969451	0.51794	0.225152	0.186384	0.277525	0.065977	0.193963	0.984422	0.436248	0.735799	0.179296	0.442492	1.33724	0.485782	ug/g
NEG1731		PI(8:0e_20:4)-H	PI(28:4e)-H	PI	(8:0e_20:4)	(8:0e)	(20:4)			C37 H64 O12 N0 P1	731.414	5.306	0.892116	1.15041	0.742411	0.0695038	0.280454	0.591192	0.514015	0.10827	0.147946	0.258319	0.0461524	0.364934	0.674304	0.200483	0.791906	0.108217	0.200511	0.882258	0.221215	ug/g
NEG1732		PI(8:1e_20:5)-H	PI(28:6e)-H	PI	(8:1e_20:5)	(8:1e)	(20:5)			C37 H60 O12 N0 P1	727.383	3.846	0.617826	0.882237	0.792968	0.0663097	0.167129	0.411646	0.232755	0.0808393	0.128525	0.0867232	0.0253435	0.0748327	0.376447	0.155018	0.292712	0.052829	0.20877	0.545914	0.20123	ug/g
NEG1733		PI(29:4)-H	PI(29:4)-H	PI	(29:4)	(29:4)				C38 H64 O13 N0 P1	759.409	3.57787	0.634136	1.98537	0.35225	0.0467115	0.322039	0.96441	0.0652181	0.204932	0.123487	0.206455	0.0940228	0.344422	1.46901	0.704202	0.935291	0.198526	0.414038	1.2104	0.473829	ug/g
NEG1734		PI(31:3)-H	PI(31:3)-H	PI	(31:3)	(31:3)				C40 H70 O13 N0 P1	789.456	5.28887	0.683473	2.1556	0.209508	0.0496223	0.207222	0.621718	0.274515	0.136595	0.107988	0.170699	0.0876276	0.398441	1.06348	0.471303	1.0843	0.168637	0.289094	0.900412	0.320948	ug/g
NEG1735		PI(16:1_16:1)-H	PI(32:2)-H	PI	(16:1_16:1)	(16:1)	(16:1)			C41 H74 O13 N0 P1	805.487	7.739	0.569974	1.87023	0.298269	0.0252608	0.0415679	0.145399	0.0530654	0.0175882	0.0291489	0.0224071	0.022982	0.0765875	0.205217	0.0563056	0.193875	0.0232658	0.0504908	0.130665	0.0553891	ug/g
NEG1736		PI(32:2e)-H	PI(32:2e)-H	PI	(32:2e)	(32:2e)				C41 H76 O12 N0 P1	791.508	9.057	0.630904	1.30301	0.698604	0.08032	0.452201	1.53834	0.593519	0.196343	0.132111	0.235487	0.0625025	0.283472	1.23327	0.522472	1.68384	0.316327	0.447542	1.31732	0.524578	ug/g
NEG174		CL(18:3_22:6_20:3_18:2)-H	CL(78:14)-H	CL	(18:3_22:6_20:3_18:2)	(18:3)	(22:6)	(20:3)	(18:2)	C87 H141 O17 P2	1519.96	16.2794	0.00634877	1.20714	0.069671	0.134234	0.877319	0.925105	0.877294	0.872948	0.730823	0.769983	0.959688	0.882896	0.956655	0.994044	1.11674	1.1902	1.01102	1.01522	1.02369	ug/g
NEG1741		PI(18:0_16:0)-H	PI(34:0)-H	PI	(18:0_16:0)	(18:0)	(16:0)			C43 H82 O13 N0 P1	837.55	10.895	0.625251	0.951288	0.926204	0.13258	0.998133	2.61142	0.937965	0.541276	0.334336	0.513755	0.150763	0.535182	1.5946	1.26525	1.50562	0.596287	0.652174	1.82229	0.701211	ug/g
NEG1742		PI(18:0_16:1)-H	PI(34:1)-H	PI	(18:0_16:1)	(18:0)	(16:1)			C43 H80 O13 N0 P1	835.534	10.263	1.10773	1.83425	0.233788	0.052396	0.374599	1.2232	12.0925	8.0273	5.48353	7.91267	5.21611	0.151794	30.5778	19.894	0.381243	8.18668	10.8214	31.7602	0.525103	ug/g
NEG1743		PI(16:0_18:2)-H	PI(34:2)-H	PI	(16:0_18:2)	(16:0)	(18:2)			C43 H78 O13 N0 P1	833.519	9.11529	0.645973	1.05117	0.920678	0.614776	20.271	53.1662	25.468	10.7153	10.1801	13.0355	3.80323	13.2086	49.0883	22.2274	41.0574	10.2483	15.2037	43.9767	16.4072	ug/g
NEG1744		PI(16:1_18:2)-H	PI(34:3)-H	PI	(16:1_18:2)	(16:1)	(18:2)			C43 H76 O13 N0 P1	831.503	8.02106	0.635956	0.740831	0.590392	0.183105	1.2633	3.36329	1.60775	0.676522	0.605306	0.563141	0.199334	0.47937	2.33419	0.704411	1.93346	0.334639	0.909076	2.67649	1.04912	ug/g
NEG1745		PI(16:0_18:3)-H	PI(34:3)-H	PI	(16:0_18:3)	(16:0)	(18:3)			C43 H76 O13 N0 P1	831.503	8.50807	0.656183	1.07138	0.904005	0.0896926	0.418	1.38059	0.502746	0.244928	0.23706	0.259822	0.13317	0.346147	1.56999	0.546773	0.488362	0.175914	0.335997	0.972634	0.351608	ug/g
NEG1746		PI(14:0_20:4)-H	PI(34:4)-H	PI	(14:0_20:4)	(14:0)	(20:4)			C43 H74 O13 N0 P1	829.487	7.6389	0.705045	0.618733	0.341757	0.0460997	0.0495938	0.171163	0.144406	0.0379284	0.0240616	0.012017	0.0125083	0.0345659	0.0974016	0.026193	0.0827056	0.0183545	0.036063	0.126093	0.0469401	ug/g
NEG1747		PI(34:5e)-H	PI(34:5e)-H	PI	(34:5e)	(34:5e)				C43 H74 O12 N0 P1	813.492	9.47597	0.649547	2.79074	0.12487	0.0611738	0.236468	0.535243	0.241961	0.132605	0.0654414	0.169378	0.0808214	0.427973	1.05243	0.741338	1.26791	0.28381	0.336569	0.99027	0.37156	ug/g
NEG1748		PI(35:0)-H	PI(35:0)-H	PI	(35:0)	(35:0)				C44 H84 O13 N0 P1	851.566	9.386	0.660433	1.85534	0.239544	0.73655	40.462	109.357	49.5917	18.3841	17.6338	21.3144	19.4663	69.6731	187.037	76.5291	96.8938	26.7463	51.0276	152.318	56.0107	ug/g
NEG1749		PI(35:1)-H	PI(35:1)-H	PI	(35:1)	(35:1)				C44 H82 O13 N0 P1	849.55	12.124	0.565383	0.971207	0.966077	0.0774056	0.389114	0.969308	0.12957	0.300248	0.139197	0.123777	0.0642686	0.16663	0.912807	0.194046	0.380921	0.273479	0.39369	0.877505	0.325573	ug/g
NEG175		CL(78:15)-2H	CL(78:15)-2H	CL	(78:15)	(78:15)				C87 H138 O17 P2	758.471	8.16803	0.134369	0.386577	0.0132838	0.119769	0.310545	0.36384	0.365043	0.412698	0.22439	0.202791	0.126267	0.056512	0.117704	0.099334	0.113367	0.213312	0.176251	0.17649	0.22087	ug/g
NEG1750		PI(17:0_18:2)-H	PI(35:2)-H	PI	(17:0_18:2)	(17:0)	(18:2)			C44 H80 O13 N0 P1	847.534	9.69622	0.612609	0.952002	0.926671	0.102146	0.529454	1.25816	0.657367	0.242112	0.200162	0.256611	0.0814748	0.229543	1.00659	0.444827	0.980232	0.250303	0.389445	1.01535	0.379326	ug/g
NEG1751		PI(36:0)-H	PI(36:0)-H	PI	(36:0)	(36:0)				C45 H86 O13 N0 P1	865.581	10.355	0.603461	1.26543	0.752423	0.0797473	0.460843	1.20215	0.545342	0.296033	0.0514221	0.255717	0.0602283	0.039394	1.647	0.176784	1.28472	0.349647	0.448867	1.45003	0.694778	ug/g
NEG1752		PI(18:0_18:0)-H	PI(36:0)-H	PI	(18:0_18:0)	(18:0)	(18:0)			C45 H86 O13 N0 P1	865.581	12.0696	0.64847	4.95786	0.0373482	0.084644	0.123428	0.212873	0.15097	0.0551361	0.0420332	0.00820765	0.0886734	0.40632	1.00617	0.53053	0.728205	0.178374	0.164166	0.478604	0.178551	ug/g
NEG1754		PI(18:0_18:1)-H	PI(36:1)-H	PI	(18:0_18:1)	(18:0)	(18:1)			C45 H84 O13 N0 P1	863.566	11.1982	0.626323	1.67065	0.149892	0.0827608	0.246247	1.63238	1.15314	0.627172	0.415605	0.487127	0.280146	1.29143	2.56018	1.42879	1.64599	0.414424	0.727898	2.05423	0.795696	ug/g
NEG1755		PI(18:0_18:2)-H	PI(36:2)-H	PI	(18:0_18:2)	(18:0)	(18:2)			C45 H82 O13 N0 P1	861.55	10.317	0.676921	0.914929	0.816988	0.41847	8.01206	16.5053	11.5568	5.10487	3.3801	5.09057	1.40047	5.59662	17.8967	7.79985	9.61004	3.12225	5.45732	16.7232	5.98948	ug/g
NEG1756		PI(18:0_18:2)-H	PI(36:2)-H	PI	(18:0_18:2)	(18:0)	(18:2)			C45 H82 O13 N0 P1	861.55	10.738	0.168274	0.573996	0.182757	0.0509837	0.05728	0.126946	0.190988	0.103095	0.0333245	0.0830643	0.0363774	0.148959	0.0555112	0.0125358	0.0700731	0.0178978	0.0421286	0.0337291	0.0474469	ug/g
NEG1757		PI(18:1_18:2)-H	PI(36:3)-H	PI	(18:1_18:2)	(18:1)	(18:2)			C45 H80 O13 N0 P1	859.534	9.26837	0.938696	0.39757	0.118553	0.685026	6.60162	24.1781	31.037	12.444	3.22783	11.3298	1.63573	5.74668	6.41259	5.77665	12.028	3.71181	3.87793	20.8412	5.33055	ug/g
NEG1758		PI(16:0_20:3)-H	PI(36:3)-H	PI	(16:0_20:3)	(16:0)	(20:3)			C45 H80 O13 N0 P1	859.534	9.62259	0.701987	1.00334	0.992527	0.555732	12.7517	37.351	22.6797	11.6783	7.47842	10.0842	4.01312	15.5799	33.9924	19.5132	23.1364	6.12927	12.8673	38.1735	12.2166	ug/g
NEG1759		PI(18:3e_18:0)-H	PI(36:3e)-H	PI	(18:3e_18:0)	(18:3e)	(18:0)			C45 H82 O12 N0 P1	845.555	10.027	0.685667	1.24551	0.762638	0.0395896	0.127581	0.235997	0.0966433	0.0248896	0.016524	0.0166864	0.0231135	0.0600452	0.198291	1.3792e-06	0.299764	0.0643572	0.0894502	0.264941	0.0892128	ug/g
NEG176		CL(18:2_22:6_16:1_22:6)-H	CL(78:15)-H	CL	(18:2_22:6_16:1_22:6)	(18:2)	(22:6)	(16:1)	(22:6)	C87 H139 O17 P2	1517.95	16.1031	0.0410168	1.12681	0.0872122	0.180011	1.42655	1.48154	1.64025	1.29438	1.23106	1.33965	1.59597	1.53737	1.54722	1.41749	1.54946	1.83285	1.53604	1.65112	1.54246	ug/g
NEG1760		PI(18:2_18:2)-H	PI(36:4)-H	PI	(18:2_18:2)	(18:2)	(18:2)			C45 H78 O13 N0 P1	857.519	8.30425	0.493818	0.324177	0.113667	0.337401	2.34797	6.74638	4.15323	2.20314	1.34737	1.01298	0.169665	0.366752	1.28385	0.862725	2.52967	0.561287	1.49832	3.44122	1.64029	ug/g
NEG1761		PI(16:0_20:4)-H	PI(36:4)-H	PI	(16:0_20:4)	(16:0)	(20:4)			C45 H78 O13 N0 P1	857.519	8.97608	0.65219	1.39784	0.535426	0.954289	71.6403	222.238	85.7461	35.2892	29.4933	45.7391	20.5024	77.3916	239.383	117.237	184.586	46.0466	65.0355	191.344	71.1936	ug/g
NEG1762		PI(16:0_20:4)-H	PI(36:4)-H	PI	(16:0_20:4)	(16:0)	(20:4)			C45 H78 O13 N0 P1	857.519	10.0651	0.707389	1.73416	0.350575	0.0343353	0.159789	0.375473	0.165754	0.113788	0.0752371	0.10065	0.0323161	0.168401	0.530495	0.298783	0.602239	0.0857819	0.194879	0.573829	0.179085	ug/g
NEG1763		PI(36:4e)-H	PI(36:4e)-H	PI	(36:4e)	(36:4e)				C45 H80 O12 N0 P1	843.539	9.719	0.662272	4.47393	0.0633944	0.0775374	0.0337161	0.12797	0.301713	0.0626898	0.0764639	0.131191	0.00258298	0.436168	1.37899	0.710498	0.678098	0.0763841	0.162931	0.496001	0.184896	ug/g
NEG1764		PI(36:4e)-H	PI(36:4e)-H	PI	(36:4e)	(36:4e)				C45 H80 O12 N0 P1	843.539	15.993	0.658138	1.6827	0.382522	0.0247606	0.0426604	0.108638	0.03939	0.019363	0.0165991	0.00949267	0.0152424	0.0475038	0.160337	0.0346651	0.106417	0.0331917	0.0563412	0.165788	0.0605421	ug/g
NEG1765		PI(16:1_20:4)-H	PI(36:5)-H	PI	(16:1_20:4)	(16:1)	(20:4)			C45 H76 O13 N0 P1	855.503	7.40262	0.761765	0.337278	0.111332	0.113661	0.213658	0.566466	0.672048	0.199089	0.18508	0.171646	0.0173299	0.00384366	0.148102	0.0425725	0.363624	0.101778	0.117656	0.494126	0.181584	ug/g
NEG1766		PI(16:1_20:4)-H	PI(36:5)-H	PI	(16:1_20:4)	(16:1)	(20:4)			C45 H76 O13 N0 P1	855.503	7.86657	0.420218	1.02829	0.964486	0.14146	1.19139	4.13387	0.663352	0.478227	0.569585	0.284665	0.472066	1.10903	2.78519	1.00519	1.94167	0.215098	1.10066	2.25603	1.20524	ug/g
NEG1767		PI(16:0_20:5)-H	PI(36:5)-H	PI	(16:0_20:5)	(16:0)	(20:5)			C45 H76 O13 N0 P1	855.503	8.272	0.788681	1.55118	0.52921	0.0638858	0.325967	1.09458	0.482981	0.157697	0.0951981	0.207129	0.124718	0.184741	1.40836	0.328727	1.36984	0.249907	0.370584	1.09319	0.258919	ug/g
NEG1768		PI(36:5e)-H	PI(36:5e)-H	PI	(36:5e)	(36:5e)				C45 H78 O12 N0 P1	841.524	9.55049	0.688924	3.80476	0.126707	0.0992798	0.0161616	0.931609	0.205592	0.187923	0.0663977	0.227329	0.0868997	0.688536	2.64689	0.852388	1.5653	0.380814	0.50981	1.69414	0.632254	ug/g
NEG1769		PI(16:2e_20:4)-H	PI(36:6e)-H	PI	(16:2e_20:4)	(16:2e)	(20:4)			C45 H76 O12 N0 P1	839.508	8.75173	0.654576	2.8791	0.180354	0.102592	0.589473	1.48455	0.0742471	0.378702	0.324182	0.538913	0.341671	1.24012	4.04248	1.21202	2.36421	0.559824	0.958466	2.81082	1.0346	ug/g
NEG177		CL(78:2)-2H	CL(78:2)-2H	CL	(78:2)	(78:2)				C87 H164 O17 P2	771.573	11.652	0.00699354	1.23842	0.10113	0.602193	19.7091	20.9025	18.1927	19.4288	19.382	18.9785	28.1834	21.3718	32.2067	23.563	18.5098	20.5567	20.2864	20.0353	20.0508	ug/g
NEG1770		PI(14:1e_22:6)-H	PI(36:7e)-H	PI	(14:1e_22:6)	(14:1e)	(22:6)			C45 H74 O12 N0 P1	837.492	9.29965	0.576067	5.42802	0.0805247	0.0420214	0.0278105	0.090828	0.00434305	0.0070033	0.00690554	0.0127645	0.0256698	0.077754	0.275578	0.14418	0.243908	0.0452395	0.0565837	0.132639	0.0499869	ug/g
NEG1771		PI(19:0_18:2)-H	PI(37:2)-H	PI	(19:0_18:2)	(19:0)	(18:2)			C46 H84 O13 N0 P1	875.566	10.9063	0.672845	0.223378	0.0237011	0.0845106	0.151334	0.250197	0.378894	0.117813	0.0538662	0.115344	3.87025e-08	0.107597	0.051346	0.0281022	0.0427806	0.00861856	0.0598411	0.187746	0.069719	ug/g
NEG1772		PI(17:0_20:3)-H	PI(37:3)-H	PI	(17:0_20:3)	(17:0)	(20:3)			C46 H82 O13 N0 P1	873.55	10.0076	0.583712	1.18339	0.768759	0.0607338	0.179375	0.585651	0.264331	0.0695886	0.10798	0.0722257	0.0604341	0.191998	0.748872	0.33871	0.170828	0.00289933	0.110041	0.273729	0.106809	ug/g
NEG1773		PI(17:0_20:4)-H	PI(37:4)-H	PI	(17:0_20:4)	(17:0)	(20:4)			C46 H80 O13 N0 P1	871.534	9.55837	0.665154	1.23257	0.684149	0.274513	5.32967	13.7181	6.7836	2.49671	1.73909	3.32171	1.11953	4.33336	13.6123	6.29196	12.379	3.41772	3.79189	11.4043	4.16227	ug/g
NEG1774		PI(17:1_20:4)-H	PI(37:5)-H	PI	(17:1_20:4)	(17:1)	(20:4)			C46 H78 O13 N0 P1	869.519	8.47943	0.613206	0.98064	0.972218	0.0893724	0.456585	1.2739	0.377105	0.128928	0.200734	0.14574	0.134048	0.300062	0.790413	0.45889	0.672762	0.176812	0.392123	1.02257	0.381396	ug/g
NEG1777		PI(18:0_20:3)-H	PI(38:3)-H	PI	(18:0_20:3)	(18:0)	(20:3)			C47 H84 O13 N0 P1	887.566	10.6048	1.0989	1.85109	0.184739	0.45339	10.0535	27.4799	43.6048	9.5216	5.09586	12.5817	5.07733	30.3443	101.829	34.0363	23.581	5.67472	0.128214	32.0563	11.8964	ug/g
NEG1778		PI(18:0_20:3)-H	PI(38:3)-H	PI	(18:0_20:3)	(18:0)	(20:3)			C47 H84 O13 N0 P1	887.566	11.0571	0.643412	1.65811	0.275441	0.288064	4.61679	17.2517	6.4907	2.06896	3.4824	2.99489	2.44116	11.4348	21.7649	9.50817	13.4337	2.6108	4.84741	14.2622	5.45629	ug/g
NEG178		CL(78:2)-2H	CL(78:2)-2H	CL	(78:2)	(78:2)				C87 H164 O17 P2	771.573	12.2981	0.0336655	1.05055	0.235213	0.189421	1.49969	1.39131	1.52205	1.18949	1.32572	1.07811	1.50653	1.3045	1.62154	1.39612	1.52946	1.05295	1.48056	1.38522	1.44743	ug/g
NEG1781		PI(18:0_20:4)-H	PI(38:4)-H	PI	(18:0_20:4)	(18:0)	(20:4)			C47 H82 O13 N0 P1	885.55	10.164	0.647193	1.76302	0.277014	1.67265	274.872	721.878	325.71	144.211	98.7604	169.28	84.9702	403.479	1043.91	557.686	768.424	199.863	249.567	734.314	277.594	ug/g
NEG179		CL(78:3)-2H	CL(78:3)-2H	CL	(78:3)	(78:3)				C87 H162 O17 P2	770.565	11.6525	0.0155021	1.24151	0.0799604	0.87146	46.0946	44.526	40.3698	42.09	38.9048	41.675	58.2439	44.8728	72.251	50.6155	41.5039	47.4335	45.0338	43.9584	45.2553	ug/g
NEG1791		PI(18:1_20:4)-H	PI(38:5)-H	PI	(18:1_20:4)	(18:1)	(20:4)			C47 H80 O13 N0 P1	883.534	9.07691	0.647149	0.93912	0.906754	0.943294	39.6401	144.253	54.7603	20.3285	17.5991	23.8707	13.2865	39.7121	69.4308	39.9092	96.3721	23.4498	40.8394	119.362	44.829	ug/g
NEG1792		PI(18:1_20:4)-H	PI(38:5)-H	PI	(18:1_20:4)	(18:1)	(20:4)			C47 H80 O13 N0 P1	883.534	9.78208	0.428794	0.712286	0.781035	0.147009	1.55335	7.07194	0.136794	0.130187	0.165531	0.114517	0.177423	0.782869	0.0198834	5.33924	0.094518	0.119372	0.215055	0.0908121	0.134852	ug/g
NEG1793		PI(18:1e_20:4)-H	PI(38:5e)-H	PI	(18:1e_20:4)	(18:1e)	(20:4)			C47 H82 O12 N0 P1	869.555	9.62575	1.22927	0.994265	0.975639	0.0606452	0.0581847	0.219038	0.123172	0.254823	0.0168886	0.404667	0.0623628	0.116367	0.137556	0.387682	0.0109882	0.355643	0.105931	1.39717	0.233427	ug/g
NEG1794		PI(18:2_20:4)-H	PI(38:6)-H	PI	(18:2_20:4)	(18:2)	(20:4)			C47 H78 O13 N0 P1	881.519	8.12757	0.500484	0.67859	0.405352	0.285527	1.90208	6.26105	5.28848	1.88884	1.28592	1.58571	0.433159	1.11294	4.10012	1.34864	4.38227	0.981414	2.21805	5.25582	2.53534	ug/g
NEG1795		PI(16:0_22:6)-H	PI(38:6)-H	PI	(16:0_22:6)	(16:0)	(22:6)			C47 H78 O13 N0 P1	881.519	8.66116	0.665062	1.7021	0.326977	0.242112	4.69847	14.6274	7.56061	2.41274	2.20837	2.95863	1.49696	6.47386	18.3551	9.80089	18.3948	4.14358	4.66708	14.0348	5.12322	ug/g
NEG1797		PI(18:3_20:4)-H	PI(38:7)-H	PI	(18:3_20:4)	(18:3)	(20:4)			C47 H76 O13 N0 P1	879.503	7.23839	0.603054	0.525025	0.281398	0.0902299	0.200237	0.540963	0.431093	0.0807504	0.133767	0.109392	0.0366673	0.0601776	0.174383	0.0955333	0.351171	0.067611	0.175085	0.443349	0.165772	ug/g
NEG1798		PI(38:8e)-H	PI(38:8e)-H	PI	(38:8e)	(38:8e)				C47 H76 O12 N0 P1	863.508	8.60123	0.650043	2.56416	0.218931	0.0954034	0.42492	1.29055	0.394332	0.234578	0.195184	0.301407	0.259821	0.965158	3.57965	0.92811	1.11465	0.43732	0.659276	1.92564	0.716161	ug/g
NEG1799		PI(39:2)-H	PI(39:2)-H	PI	(39:2)	(39:2)				C48 H88 O13 N0 P1	903.597	10.14	0.642718	1.08586	0.895704	0.0744045	0.213013	0.954502	0.402048	0.0227022	0.189101	0.0983609	0.119765	0.167246	0.518444	0.18812	0.875394	0.172146	0.353827	1.01265	0.377701	ug/g
NEG18		CL(68:0)-2H	CL(68:0)-2H	CL	(68:0)	(68:0)				C77 H148 O17 P2	703.51	13.386	0.00248649	1.40525	0.0336097	0.0554749	0.440592	0.326277	0.320937	0.472781	0.276329	0.466339	0.484037	0.630286	0.555121	0.546637	0.55319	0.467378	0.46337	0.464685	0.465672	ug/g
NEG1800		PI(19:0_20:3)-H	PI(39:3)-H	PI	(19:0_20:3)	(19:0)	(20:3)			C48 H86 O13 N0 P1	901.581	11.0986	0.662477	0.403094	0.147647	0.0712359	0.220068	0.322603	0.0499181	0.0377944	0.169185	0.00294644	0.0650198	0.0743594	0.0435927	0.0765723	0.0427927	0.021152	0.0337265	0.0783468	0.0222057	ug/g
NEG1801		PI(39:4)-H	PI(39:4)-H	PI	(39:4)	(39:4)				C48 H84 O13 N0 P1	899.566	8.923	0.652311	2.54398	0.084874	0.299201	4.96262	10.5969	6.02211	1.76784	2.39515	1.66268	3.4834	9.22429	21.6584	11.7934	18.6178	4.94615	6.93364	20.3996	7.58709	ug/g
NEG1802		PI(19:0_20:4)-H	PI(39:4)-H	PI	(19:0_20:4)	(19:0)	(20:4)			C48 H84 O13 N0 P1	899.566	10.6975	0.997563	0.667737	0.325133	0.307747	2.78452	5.82573	9.84512	2.1148	0.741221	3.89678	0.469818	1.57481	5.79657	1.94722	4.95154	2.09247	0.343545	5.53102	2.06976	ug/g
NEG1803		PI(19:1_20:4)-H	PI(39:5)-H	PI	(19:1_20:4)	(19:1)	(20:4)			C48 H82 O13 N0 P1	897.55	9.68554	0.60912	0.397115	0.197744	0.196151	1.02892	3.69757	1.3037	0.498382	0.492235	0.645315	0.204633	0.483767	0.759365	0.477012	0.889663	0.229891	0.728873	2.14256	0.913427	ug/g
NEG1804		PI(22:0_18:3)-H	PI(40:3)-H	PI	(22:0_18:3)	(22:0)	(18:3)			C49 H88 O13 N0 P1	915.597	7.41085	0.648293	2.47183	0.179465	0.173811	2.49291	4.93133	2.3556	1.02201	0.943896	1.56826	0.75569	3.42669	11.5649	4.66742	10.5317	1.96366	3.27177	9.53174	3.55549	ug/g
NEG1805		PI(40:3)-H	PI(40:3)-H	PI	(40:3)	(40:3)				C49 H88 O13 N0 P1	915.597	9.72762	0.618083	3.43804	0.117268	0.0935052	0.326196	0.672778	0.294161	0.17517	0.11122	0.238015	0.106318	0.613465	2.3119	1.00415	1.85039	0.362562	0.488678	1.36409	0.536375	ug/g
NEG1806		PI(20:0_20:3)-H	PI(40:3)-H	PI	(20:0_20:3)	(20:0)	(20:3)			C49 H88 O13 N0 P1	915.597	11.7003	0.406162	1.38908	0.596723	0.0343606	0.08652	0.416284	0.022108	0.00495626	0.0555738	0.00303393	0.0400431	0.174251	0.118537	0.213331	0.231569	0.0397098	0.0634595	0.0970068	0.0425261	ug/g
NEG1807		PI(20:2_20:2)-H	PI(40:4)-H	PI	(20:2_20:2)	(20:2)	(20:2)			C49 H86 O13 N0 P1	913.581	7.36059	0.65576	2.20908	0.197071	0.095568	0.850928	2.2132	0.880349	0.376172	0.308442	0.599057	0.354504	1.30112	3.41337	1.76276	3.80026	0.917383	0.90279	2.65614	0.977151	ug/g
NEG1808		PI(18:0_22:4)-H	PI(40:4)-H	PI	(18:0_22:4)	(18:0)	(22:4)			C49 H86 O13 N0 P1	913.581	11.1402	0.114034	2.75819	0.181467	0.168068	1.16997	2.13705	3.00599	1.34236	0.817291	1.45808	0.50628	2.057	14.2592	2.71809	6.03633	1.81397	1.99848	2.50155	2.18673	ug/g
NEG1809		PI(18:4_22:1)-H	PI(40:5)-H	PI	(18:4_22:1)	(18:4)	(22:1)			C49 H84 O13 N0 P1	911.566	7.32823	0.64258	2.54323	0.186537	0.0473325	0.157435	0.537815	0.167771	0.0473128	0.0362919	0.112616	0.106933	0.303906	0.662452	0.391561	1.0194	0.209634	0.166737	0.483799	0.183018	ug/g
NEG181		CL(78:4)-2H	CL(78:4)-2H	CL	(78:4)	(78:4)				C87 H160 O17 P2	769.557	11.2143	0.0419256	1.93159	0.171369	0.133565	0.897467	1.51926	0.190286	0.648085	1.47808	0.261279	1.71331	2.2778	2.82872	1.9712	0.619906	0.236277	1.41303	1.30246	1.38375	ug/g
NEG1810		PI(18:0_22:5)-H	PI(40:5)-H	PI	(18:0_22:5)	(18:0)	(22:5)			C49 H84 O13 N0 P1	911.566	10.3353	0.634269	1.30594	0.631015	0.136397	1.8578	3.80703	1.4765	0.564954	0.519785	0.643526	0.322572	1.29304	3.84411	3.30893	2.22248	0.592039	0.98173	2.8114	1.07764	ug/g
NEG1811		PI(18:0_22:5)-H	PI(40:5)-H	PI	(18:0_22:5)	(18:0)	(22:5)			C49 H84 O13 N0 P1	911.566	10.752	0.654079	1.21245	0.587401	0.0806861	0.252394	0.857024	1.22167	0.41524	0.0118946	0.45842	0.00360865	1.31138	2.12845	0.0458948	0.0455473	0.365143	0.689719	2.02959	0.750768	ug/g
NEG1812		PI(20:2_20:4)-H	PI(40:6)-H	PI	(20:2_20:4)	(20:2)	(20:4)			C49 H82 O13 N0 P1	909.55	9.2255	0.753903	0.937431	0.909862	0.0939996	0.324711	1.45256	0.460909	0.223477	0.27774	0.172941	0.130773	0.289516	0.625242	0.485206	0.961494	0.237885	0.292699	1.01535	0.320841	ug/g
NEG1813		PI(18:0_22:6)-H	PI(40:6)-H	PI	(18:0_22:6)	(18:0)	(22:6)			C49 H82 O13 N0 P1	909.55	9.84293	0.648801	1.57216	0.269873	0.264966	5.46458	13.09	8.81401	3.32466	2.37602	3.37297	1.49085	8.9837	19.6444	11.9652	11.4987	3.71002	4.84564	14.2584	5.36302	ug/g
NEG1814		PI(18:1_22:6)-H	PI(40:7)-H	PI	(18:1_22:6)	(18:1)	(22:6)			C49 H80 O13 N0 P1	907.534	8.71722	1.03977	0.855372	0.813836	0.112296	0.548052	2.92593	0.0382864	0.92817	0.420252	0.724793	0.182127	0.536046	1.18203	0.619043	1.70698	0.551434	0.0648332	1.71991	0.639716	ug/g
NEG1815		PI(20:4_20:4)-H	PI(40:8)-H	PI	(20:4_20:4)	(20:4)	(20:4)			C49 H78 O13 N0 P1	905.519	7.895	0.65297	1.20441	0.724514	0.112499	0.95495	2.30124	0.991706	0.415056	0.307447	0.473154	0.23523	0.743458	2.12127	1.01696	2.05012	0.389245	0.707476	2.0816	0.772624	ug/g
NEG1816		PI(20:4_22:6)-H	PI(42:10)-H	PI	(20:4_22:6)	(20:4)	(22:6)			C51 H78 O13 N0 P1	929.519	7.56385	0.67493	1.09606	0.870384	0.0339186	0.0748366	0.149073	0.0833942	0.024653	0.0300379	0.028181	0.014314	0.0436978	0.0961801	0.0627907	0.183468	0.0272048	0.0570884	0.167916	0.0581083	ug/g
NEG1817		PI(20:0_22:6)-H	PI(42:6)-H	PI	(20:0_22:6)	(20:0)	(22:6)			C51 H86 O13 N0 P1	937.581	7.34852	1.10366	2.52141	0.184244	0.0250559	0.0371326	0.0874466	0.102166	0.034811	0.0173175	0.0686283	0.0128684	0.0675555	0.382179	0.0960428	0.265164	0.052384	5.78839e-07	0.184855	0.0690483	ug/g
NEG1818		PI(25:0_18:2)-H	PI(43:2)-H	PI	(25:0_18:2)	(25:0)	(18:2)			C52 H96 O13 N0 P1	959.659	3.9283	0.71019	0.545442	0.240403	0.0665093	0.146321	0.248475	0.207029	0.0594783	0.0640041	0.0689973	0.00864596	0.0167721	0.170327	0.0605189	0.149312	0.027671	0.126546	0.409144	0.138931	ug/g
NEG1819		PI(33:0_11:3)-H	PI(44:3)-H	PI	(33:0_11:3)	(33:0)	(11:3)			C53 H96 O13 N0 P1	971.659	13.5555	0.730582	1.5126	0.435237	0.033872	0.123616	0.302369	0.180249	0.112857	0.116057	0.191998	0.0350956	0.149893	0.62661	0.1508	0.476435	0.114821	0.155235	0.505875	0.16213	ug/g
NEG1820		PI(24:1_20:4)-H	PI(44:5)-H	PI	(24:1_20:4)	(24:1)	(20:4)			C53 H92 O13 N0 P1	967.628	3.524	0.637749	1.08419	0.87525	0.0930416	0.459798	1.04978	0.640838	0.151736	0.228127	0.163852	0.0711106	0.262526	1.152	0.424377	0.912529	0.0983957	0.402023	1.12286	0.415193	ug/g
NEG1821		PI(48:4)-H	PI(48:4)-H	PI	(48:4)	(48:4)				C57 H102 O13 N0 P1	1025.71	5.414	0.702254	1.48701	0.4185	0.0479646	0.172014	0.45018	0.21134	0.105649	0.0905594	0.108337	0.0544205	0.234197	0.708973	0.305667	0.271072	0.118003	0.207571	0.664551	0.229236	ug/g
NEG1822		PI(36:0_17:0)-H	PI(53:0)-H	PI	(36:0_17:0)	(36:0)	(17:0)			C62 H120 O13 N0 P1	1103.85	17.014	0.666672	1.13018	0.704402	0.0221675	0.0340805	0.0372234	0.052516	0.0133021	0.0102624	0.0134053	0.00732416	0.03362	0.0795383	0.0416006	0.00249901	0.0171394	0.0179076	0.0526781	0.018717	ug/g
NEG1823		PIP(9:0_10:2)-H	PIP(19:2)-H	PIP	(9:0_10:2)	(9:0)	(10:2)			C28 H49 O16 N0 P2	703.25	1.28795	0.638002	1.27205	0.657705	0.0616243	0.26906	0.568285	0.349171	0.106479	0.112279	0.111102	0.0459625	0.160933	0.732714	0.257198	0.643806	0.0882879	0.131534	0.386928	0.150557	ug/g
NEG1825		PIP(34:3e)-H	PIP(34:3e)-H	PIP	(34:3e)	(34:3e)				C43 H79 O15 N0 P2	897.49	4.93724	0.846227	0.367263	0.221903	0.0578081	0.0679867	0.0908966	0.137138	0.00242612	0.121794	0.000942924	0.015796	0.00112392	0.00299221	0.0891597	0.0445755	0.0010379	0.0437152	0.183277	0.0512613	ug/g
NEG1826		PIP(34:3e)-H	PIP(34:3e)-H	PIP	(34:3e)	(34:3e)				C43 H79 O15 N0 P2	897.49	5.35232	0.688337	0.432719	0.312362	0.125684	0.420498	0.83554	0.77935	0.0639725	0.349735	0.002591	0.0140769	0.0522694	0.0360126	0.0652348	0.867686	0.0256102	0.277575	0.866595	0.304861	ug/g
NEG1827		PIP(18:1e_18:2)-H	PIP(36:3e)-H	PIP	(18:1e_18:2)	(18:1e)	(18:2)			C45 H83 O15 N0 P2	925.521	6.83125	0.588038	1.17083	0.80146	0.0420751	0.0417525	0.142727	0.481176	0.0480648	0.0593362	0.0143705	0.00295405	0.00662232	0.274938	0.12873	0.440802	0.0678955	0.100022	0.304252	0.144056	ug/g
NEG1828		PIP(18:1e_18:2)-H	PIP(36:3e)-H	PIP	(18:1e_18:2)	(18:1e)	(18:2)			C45 H83 O15 N0 P2	925.521	8.32034	0.669373	0.611553	0.28657	0.106024	0.290538	0.598491	0.640904	0.216909	0.187087	0.135119	0.0417792	0.1662	0.269085	0.157982	0.496475	0.133812	0.227829	0.68989	0.250123	ug/g
NEG1830		PIP(18:2e_18:2)-H	PIP(36:4e)-H	PIP	(18:2e_18:2)	(18:2e)	(18:2)			C45 H81 O15 N0 P2	923.506	5.84655	0.698422	1.14893	0.818325	0.247402	3.86089	6.56085	3.21804	0.703191	2.67913	0.69826	0.370658	1.27209	7.09536	1.48726	9.34112	0.792975	2.59845	8.29709	2.88977	ug/g
NEG1831		PIP(18:2e_18:2)-H	PIP(36:4e)-H	PIP	(18:2e_18:2)	(18:2e)	(18:2)			C45 H81 O15 N0 P2	923.506	7.26749	0.632474	1.52124	0.377702	0.0783706	0.396415	0.708674	0.749863	0.108755	0.168175	0.107468	0.104018	0.43389	0.826521	0.423895	1.2085	0.409763	0.309708	0.912376	0.361818	ug/g
NEG1832		PIP(36:6e)-H	PIP(36:6e)-H	PIP	(36:6e)	(36:6e)				C45 H77 O15 N0 P2	919.474	5.23	1.10359	0.551507	0.457601	0.0666364	0.133269	0.0961932	0.408004	0.00250246	0.167934	2.85505e-08	4.33735e-09	2.66262e-08	0.0392443	0.132962	0.272221	0.00113632	6.85184e-07	0.21384	0.0798893	ug/g
NEG1833		PIP(38:4e)-H	PIP(38:4e)-H	PIP	(38:4e)	(38:4e)				C47 H85 O15 N0 P2	951.537	7.11174	0.864796	0.777755	0.669385	0.0603857	0.112576	0.27116	0.4143	0.0316439	0.0505117	0.0176465	0.0182829	0.014666	0.271929	0.0431013	0.320597	0.0297212	0.11094	0.339055	0.0624243	ug/g
NEG1834		PIP(18:3e_20:2)-H	PIP(38:5e)-H	PIP	(18:3e_20:2)	(18:3e)	(20:2)			C47 H83 O15 N0 P2	949.521	6.16999	0.464254	0.846711	0.691546	0.0488864	0.146811	0.0952327	0.101759	0.00484137	0.0880162	0.00882366	0.0131967	0.0686015	0.0987253	0.055226	0.128267	0.0131794	0.049732	0.106223	0.0515299	ug/g
NEG1835		PIP(18:2e_20:5)-H	PIP(38:7e)-H	PIP	(18:2e_20:5)	(18:2e)	(20:5)			C47 H79 O15 N0 P2	945.49	5.406	0.760084	0.275982	0.0290228	0.186739	0.770045	1.00613	1.03778	0.0753039	1.10933	0.0408628	0.0155266	0.0562509	0.57449	0.0669388	0.392548	0.00906336	0.251834	0.840463	0.250533	ug/g
NEG1836		PIP(40:9e)-H	PIP(40:9e)-H	PIP	(40:9e)	(40:9e)				C49 H79 O15 N0 P2	969.49	9.225	0.639647	2.23349	0.40171	0.022066	0.260222	0.104561	0.0174855	0.0266601	0.101742	0.0335177	0.0431832	0.0166086	0.273625	0.655784	0.180875	0.0453641	0.0287269	0.0566164	0.0147093	ug/g
NEG1837		PIP(22:1_22:5)-H	PIP(44:6)-H	PIP	(22:1_22:5)	(22:1)	(22:5)			C53 H91 O16 N0 P2	1045.58	3.296	0.541305	3.70504	0.245205	0.0279233	0.038884	0.111089	5.64071e-09	0.0171345	0.0129816	0.0201058	0.00758069	0.0163148	0.266927	0.10042	0.332023	0.0184651	0.0724074	0.206843	0.10734	ug/g
NEG1838		PIP(47:6)-H	PIP(47:6)-H	PIP	(47:6)	(47:6)				C56 H97 O16 N0 P2	1087.63	2.109	0.571157	1.48888	0.693579	0.0181366	0.00910301	0.140883	0.0371012	0.0654832	0.00522917	0.0230549	0.00354171	0.0213892	0.317482	0.0692125	1.82857e-06	0.00653173	0.0329244	0.0880442	0.0384576	ug/g
NEG1839		PIP(34:1_16:0)-H	PIP(50:1)-H	PIP	(34:1_16:0)	(34:1)	(16:0)			C59 H113 O16 N0 P2	1139.75	14.439	0.672019	2.92974	0.149191	0.0400101	0.0621888	0.154015	0.133088	0.029186	0.0411547	0.0378561	0.0190418	0.142737	0.449761	0.148001	0.528077	0.0527053	0.0923316	0.280133	0.100908	ug/g
NEG184		CL(24:0_18:2_18:1_18:2)-2H	CL(78:5)-2H	CL	(24:0_18:2_18:1_18:2)	(24:0)	(18:2)	(18:1)	(18:2)	C87 H158 O17 P2	768.549	9.61766	0.0190397	0.555016	0.000467438	0.242907	1.29681	1.19239	1.64083	1.41693	1.44467	1.36427	1.00859	0.645595	0.903846	0.687244	0.638279	0.7541	1.20769	1.24777	1.24901	ug/g
NEG1840		PIP(32:0_18:4)-H	PIP(50:4)-H	PIP	(32:0_18:4)	(32:0)	(18:4)			C59 H107 O16 N0 P2	1133.7	12.0979	0.699341	0.239493	0.061877	0.0949755	0.182886	0.363342	0.31565	0.00661601	0.225874	0.0332061	0.00788537	0.0348566	0.0173133	0.00788478	0.19076	0.0113466	0.119898	0.353034	0.113089	ug/g
NEG1841		PIP(51:6)-H	PIP(51:6)-H	PIP	(51:6)	(51:6)				C60 H105 O16 N0 P2	1143.69	3.0887	0.950238	2.64941	0.213533	0.0350727	0.0247562	0.127215	0.0997298	0.0113677	0.017083	0.0174311	0.0147277	0.0855738	0.448221	0.0825942	0.118233	0.0390687	0.0256752	0.170816	0.0493474	ug/g
NEG1842		PIP(52:2)-H	PIP(52:2)-H	PIP	(52:2)	(52:2)				C61 H115 O16 N0 P2	1165.77	14.335	0.612327	1.53736	0.454781	0.0384878	0.0711091	0.221263	0.295627	0.0538923	0.0311941	0.0569961	0.0140265	0.0918122	0.447571	0.0404017	0.452533	0.0760546	0.0605148	0.18251	0.0790536	ug/g
NEG1843		PIP(34:1_18:2)-H	PIP(52:3)-H	PIP	(34:1_18:2)	(34:1)	(18:2)			C61 H113 O16 N0 P2	1163.75	13.7815	0.622641	1.58269	0.393153	0.0713731	0.362032	0.670889	0.6519	0.0867199	0.167885	0.0987365	0.0519025	0.394305	1.02968	0.353897	1.26066	0.13534	0.387482	1.08946	0.425337	ug/g
NEG1844		PIP(38:1_14:3)-H	PIP(52:4)-H	PIP	(38:1_14:3)	(38:1)	(14:3)			C61 H111 O16 N0 P2	1161.74	12.9722	0.666884	0.849605	0.712519	0.199382	1.46617	2.58794	2.55444	0.314731	1.03588	0.332027	0.171802	0.804137	2.13175	0.698463	2.93047	0.307611	1.18903	3.49971	1.24334	ug/g
NEG1845		PIP(32:1_20:4)-H	PIP(52:5)-H	PIP	(32:1_20:4)	(32:1)	(20:4)			C61 H109 O16 N0 P2	1159.72	12.2384	0.679073	0.447583	0.139406	0.366963	3.24588	6.91645	5.10327	0.717946	3.16836	0.84718	0.227101	1.0571	2.18002	0.782512	4.2507	0.453827	2.3749	6.99073	2.38927	ug/g
NEG1846		PIP(54:3)-H	PIP(54:3)-H	PIP	(54:3)	(54:3)				C63 H117 O16 N0 P2	1191.78	14.556	0.633914	1.48402	0.483402	0.0591424	0.204728	0.485846	0.365116	0.0391337	0.0979841	0.0377624	0.027351	0.198841	0.654667	0.175661	0.696324	0.0733465	0.177824	0.497909	0.186816	ug/g
NEG1847		PIP(54:4)-H	PIP(54:4)-H	PIP	(54:4)	(54:4)				C63 H115 O16 N0 P2	1189.77	13.8089	0.747507	0.929859	0.857276	0.183722	1.2898	2.37095	2.63794	0.303924	0.742705	0.181481	0.16608	1.12217	2.02609	0.797799	2.48536	0.401371	0.951491	3.7028	1.33034	ug/g
NEG1848		PIP(34:1_20:4)-H	PIP(54:5)-H	PIP	(34:1_20:4)	(34:1)	(20:4)			C63 H113 O16 N0 P2	1187.75	13.1434	0.595913	1.3973	0.523432	0.354841	7.48592	13.339	15.2091	2.13931	5.00777	1.76557	1.16453	5.57157	19.5789	6.88579	26.8127	2.79039	6.69237	18.2564	7.52297	ug/g
NEG1849		PIP(54:5)-H	PIP(54:5)-H	PIP	(54:5)	(54:5)				C63 H113 O16 N0 P2	1187.75	13.713	0.612925	0.505476	0.530272	0.0845244	0.178062	1.79894	0.130902	0.0180008	0.0931245	0.0395905	0.0710672	0.27848	0.0469938	0.257787	0.422988	0.0643634	0.16048	0.398786	0.141894	ug/g
NEG185		CL(78:5)-2H	CL(78:5)-2H	CL	(78:5)	(78:5)				C87 H158 O17 P2	768.549	11.201	0.0553312	1.00115	0.996846	0.176904	0.729498	1.75386	1.40045	0.9328	1.70133	0.81774	1.42053	0.757415	1.90344	1.5213	0.582998	1.15842	1.49873	1.50589	1.6509	ug/g
NEG1850		PIP(54:6)-H	PIP(54:6)-H	PIP	(54:6)	(54:6)				C63 H111 O16 N0 P2	1185.74	12.4271	0.671143	0.92706	0.855539	1.14065	48.1138	95.5401	87.3409	16.2649	37.1834	17.1675	5.93523	26.0185	102.891	28.7132	100.79	15.2626	44.2262	136.206	49.9334	ug/g
NEG1858		PIP(54:7)-H	PIP(54:7)-H	PIP	(54:7)	(54:7)				C63 H109 O16 N0 P2	1183.72	11.7944	0.825853	0.41245	0.437143	0.0743639	0.0134583	0.033755	1.26925	0.0129941	0.111466	0.0142052	0.0183196	0.0832997	0.287767	0.110267	0.0738671	0.0266455	0.0384219	0.210486	0.0782758	ug/g
NEG1859		PIP(54:7)-H	PIP(54:7)-H	PIP	(54:7)	(54:7)				C63 H109 O16 N0 P2	1183.72	12.95	0.62149	0.868092	0.806813	0.0640579	0.158245	0.368047	0.342255	0.0343955	0.0746831	0.0414791	0.0158298	0.0846107	0.243079	0.0915852	0.414937	0.0346358	0.146539	0.411197	0.160801	ug/g
NEG186		CL(78:5)-H	CL(78:5)-H	CL	(78:5)	(78:5)				C87 H159 O17 P2	1538.11	11.776	0.0301104	0.934128	0.462281	0.273906	2.46434	2.74092	2.37006	2.60174	2.15139	2.45375	2.2259	1.88248	2.31303	2.07323	2.70376	2.61008	2.41587	2.29808	2.42775	ug/g
NEG1860		PIP(34:1_22:4)-H	PIP(56:5)-H	PIP	(34:1_22:4)	(34:1)	(22:4)			C65 H117 O16 N0 P2	1215.78	13.8783	0.499176	1.35811	0.541836	0.0953176	0.484045	0.894773	1.22898	0.0951677	0.252348	0.0540431	0.0588683	0.262646	1.68898	0.441517	1.49109	0.143924	0.337339	0.811598	0.399761	ug/g
NEG1861		PIP(56:6)-H	PIP(56:6)-H	PIP	(56:6)	(56:6)				C65 H115 O16 N0 P2	1213.77	13.1971	0.853479	1.56787	0.354859	0.12438	1.11963	1.71438	2.40819	0.802864	0.930426	0.509807	0.227598	1.09643	5.00502	1.35747	3.94867	0.100762	0.919428	4.40782	1.35451	ug/g
NEG1862		PIP(56:7)-H	PIP(56:7)-H	PIP	(56:7)	(56:7)				C65 H113 O16 N0 P2	1211.75	12.6729	0.702614	1.89351	0.30963	0.116127	0.85055	2.09986	1.99946	0.250889	0.746597	0.234582	0.252401	1.53044	2.83244	1.19673	5.51035	0.383211	1.2383	3.82728	1.2736	ug/g
NEG1863		PIP(56:7)-H	PIP(56:7)-H	PIP	(56:7)	(56:7)				C65 H113 O16 N0 P2	1211.75	13.8703	0.710095	1.14315	0.79973	0.0510079	0.117699	0.277281	0.374812	0.0488397	0.0414916	0.0324867	0.0167679	0.0384113	0.417345	0.0984379	0.388577	0.0608476	0.106785	0.374709	0.137735	ug/g
NEG1864		PIP2(22:3)-H	PIP2(22:3)-H	PIP2	(22:3)	(22:3)				C31 H54 O19 N0 P3	823.248	1.306	0.638613	1.86754	0.27277	0.0313243	0.111587	0.248328	0.095674	0.0452603	0.0371155	0.0588322	0.0288112	0.156651	0.415434	0.251867	0.214753	0.0470268	0.0461477	0.12998	0.0483354	ug/g
NEG1865		PIP2(16:0_17:0)-H	PIP2(33:0)-H	PIP2	(16:0_17:0)	(16:0)	(17:0)			C42 H82 O19 N0 P3	983.467	8.88829	0.683245	3.35673	0.0417961	0.0544105	0.126298	0.10241	0.11588	0.102487	0.0589998	0.116488	0.0664921	0.34827	0.604454	0.514817	0.416899	0.138843	0.191628	0.563555	0.189884	ug/g
NEG1866		PIP2(18:4_18:0)-H	PIP2(36:4)-H	PIP2	(18:4_18:0)	(18:4)	(18:0)			C45 H80 O19 N0 P3	1017.45	6.962	0.664244	1.90918	0.478566	0.0164938	0.0341184	0.0883859	0.0326711	0.0106057	0.00780685	0.00210661	0.00578708	0.0337629	0.034457	0.038414	0.195832	0.0271788	0.0358676	0.109977	0.041031	ug/g
NEG1867		PIP2(37:3e)-H	PIP2(37:3e)-H	PIP2	(37:3e)	(37:3e)				C46 H86 O18 N0 P3	1019.5	9.0404	0.602472	1.61802	0.246344	0.0523953	0.272564	1.03346	0.261814	0.242827	0.17054	0.252799	0.141453	0.72502	0.936609	0.79391	0.777348	0.240326	0.416071	1.13239	0.455986	ug/g
NEG1868		PIP2(18:2_20:4)-H	PIP2(38:6)-H	PIP2	(18:2_20:4)	(18:2)	(20:4)			C47 H80 O19 N0 P3	1041.45	7.90905	0.633632	1.02044	0.978266	0.0215587	0.0267683	0.137286	0.0423691	0.0285963	0.0154745	0.0751445	0.00940972	0.0172466	0.197692	0.0241935	0.067634	0.0161205	0.0754602	0.212686	0.0803991	ug/g
NEG1869		PIP2(18:2_20:4)-H	PIP2(38:6)-H	PIP2	(18:2_20:4)	(18:2)	(20:4)			C47 H80 O19 N0 P3	1041.45	8.62857	0.639641	2.55059	0.15446	0.0295217	0.0753153	0.118432	0.0811206	0.0429758	0.0199911	0.0634639	0.0191071	0.10629	0.418461	0.184388	0.225344	0.0699597	0.0790377	0.233941	0.0911166	ug/g
NEG187		CL(78:6)-2H	CL(78:6)-2H	CL	(78:6)	(78:6)				C87 H156 O17 P2	767.541	11.2177	0.300229	1.26419	0.573849	0.312721	6.2199	5.54802	2.32529	1.35685	7.31501	1.07508	13.3923	9.22204	3.72536	1.25394	1.7425	0.802492	3.75645	3.8985	2.13498	ug/g
NEG1870		PIP2(40:8)-H	PIP2(40:8)-H	PIP2	(40:8)	(40:8)				C49 H80 O19 N0 P3	1065.45	5.822	0.99057	0.443541	0.324988	0.0457183	0.0346895	0.0684332	0.3642	0.0136483	0.0256489	0.0462295	0.000520237	0.00307919	0.109059	0.00578809	0.123504	0.00326099	0.00608512	0.0883732	0.0327091	ug/g
NEG1871		PIP2(20:4_20:4)-H	PIP2(40:8)-H	PIP2	(20:4_20:4)	(20:4)	(20:4)			C49 H80 O19 N0 P3	1065.45	7.72104	0.646097	1.28596	0.658884	0.0313735	0.0880368	0.1941	0.0645763	0.032452	0.029961	0.0431816	0.0201725	0.0675376	0.199614	0.06061	0.192878	0.0408365	0.0774345	0.223965	0.08352	ug/g
NEG1872		PIP2(20:4_22:6)-H	PIP2(42:10)-H	PIP2	(20:4_22:6)	(20:4)	(22:6)			C51 H80 O19 N0 P3	1089.45	7.40398	0.621004	1.38979	0.575701	0.0465533	0.212841	0.447459	0.19249	0.111375	0.0672789	0.112746	0.0431327	0.168934	0.485002	0.16769	0.615981	0.109445	0.18961	0.531752	0.208143	ug/g
NEG1873		PIP2(42:9)-H	PIP2(42:9)-H	PIP2	(42:9)	(42:9)				C51 H82 O19 N0 P3	1091.47	8.29378	0.647929	2.79018	0.13174	0.0504218	0.144482	0.317239	0.10661	0.0699096	0.058741	0.0829801	0.0681442	0.311061	0.697624	0.265248	0.715809	0.118351	0.185353	0.545382	0.205695	ug/g
NEG1874		PIP2(26:0_23:0)-H	PIP2(49:0)-H	PIP2	(26:0_23:0)	(26:0)	(23:0)			C58 H114 O19 N0 P3	1207.72	12.4135	0.670352	0.629726	0.323552	0.241514	1.39015	3.22968	6.86418	0.708237	0.888505	1.50072	0.155499	0.822492	3.23041	1.27664	2.85161	0.845671	0.989254	3.31074	1.31995	ug/g
NEG1875		PIP2(49:0)-H	PIP2(49:0)-H	PIP2	(49:0)	(49:0)				C58 H114 O19 N0 P3	1207.72	12.937	0.390601	2.55167	0.255298	0.0178478	0.101662	0.100416	0.0382178	0.00956689	0.014554	0.0307076	0.0472234	0.0184346	0.239645	0.290179	0.123531	0.0340491	0.0447279	0.0818999	0.0427531	ug/g
NEG1876		PIP2(51:0)-H	PIP2(51:0)-H	PIP2	(51:0)	(51:0)				C60 H118 O19 N0 P3	1235.75	12.378	0.2162	1.49571	0.637034	0.0308112	0.135791	0.148149	0.108335	0.00443245	0.0185863	0.00246458	0.00719136	0.0467389	0.154147	0.0439769	0.362761	0.0100277	0.0260446	0.0326788	0.0212051	ug/g
NEG1877		PIP2(28:0_23:0)-H	PIP2(51:0)-H	PIP2	(28:0_23:0)	(28:0)	(23:0)			C60 H118 O19 N0 P3	1235.75	13.2383	0.646124	1.55139	0.340084	0.0716787	0.373718	0.482875	0.666885	0.124387	0.212887	0.0873665	0.0538521	0.281533	1.17591	0.395055	0.974133	0.141812	0.367539	1.06337	0.396635	ug/g
NEG1878		PIP2(51:1)-H	PIP2(51:1)-H	PIP2	(51:1)	(51:1)				C60 H116 O19 N0 P3	1233.73	11.977	0.724821	1.1096	0.890338	0.0601154	0.154946	0.308864	0.662022	0.0372858	0.131189	0.064442	0.0270138	0.0678306	0.311226	0.0519271	0.957966	0.0916993	0.15008	0.561134	0.20888	ug/g
NEG1879		PIP2(51:1)-H	PIP2(51:1)-H	PIP2	(51:1)	(51:1)				C60 H116 O19 N0 P3	1233.73	12.63	0.64929	2.50154	0.223249	0.034832	0.0796199	0.218931	0.0647758	0.0371875	0.0668337	0.0546483	0.0166089	0.152836	0.408674	0.118251	0.550758	0.0586629	0.117689	0.35834	0.139224	ug/g
NEG188		CL(78:6)-2H	CL(78:6)-2H	CL	(78:6)	(78:6)				C87 H156 O17 P2	767.541	12.746	0.0193876	0.879755	0.288402	0.503709	8.57037	9.39543	8.07152	7.90914	8.1391	7.94058	8.28751	7.53585	8.13601	7.42085	3.44051	9.18999	7.96024	7.99423	7.71395	ug/g
NEG1880		PIP3(16:2e_18:0)-H	PIP3(34:2e)-H	PIP3	(16:2e_18:0)	(16:2e)	(18:0)			C43 H83 O21 N0 P4	1059.44	6.888	0.650921	2.15184	0.323976	0.0250711	0.0868822	0.188015	0.076178	0.042315	0.0200716	0.0348493	0.0236837	0.105499	0.193273	0.111864	0.467375	0.0629978	0.0994042	0.296745	0.112469	ug/g
NEG1881		PIP3(46:3)-H	PIP3(46:3)-H	PIP3	(46:3)	(46:3)				C55 H103 O22 N0 P4	1239.59	1.301	0.810713	0.790198	0.56497	0.046418	0.0855886	0.103917	0.134454	0.0176235	0.0571529	0.0148794	0.00865661	0.0292188	0.106766	0.0381168	0.128691	0.0153884	0.0166239	0.062216	0.0175704	ug/g
NEG1882		PS(20:1e)-H	PS(20:1e)-H	PS	(20:1e)	(20:1e)				C26 H49 O9 N1 P1	550.315	2.30986	0.237379	0.4599	0.2911	0.0784727	0.0462348	0.625839	0.0328877	0.460272	0.165339	0.203289	0.284337	0.0640895	0.0807607	0.104392	0.114991	0.0568528	1.09681	1.21737	0.750286	ug/g
NEG1883		PS(4:0_18:0)-H	PS(22:0)-H	PS	(4:0_18:0)	(4:0)	(18:0)			C28 H53 O10 N1 P1	594.341	3.156	0.0139209	1.05139	0.769212	0.227923	2.68559	5.34728	2.97024	3.0116	1.26558	2.07078	3.22181	3.24225	3.33356	3.09694	2.54949	2.7987	4.9809	5.11797	5.07746	ug/g
NEG1884		PS(22:1e)-H	PS(22:1e)-H	PS	(22:1e)	(22:1e)				C28 H53 O9 N1 P1	578.346	3.49233	0.0339741	1.22683	0.240107	0.1407	1.07715	2.97973	2.15853	1.68988	0.582431	1.22839	1.90942	2.11985	2.54345	1.87648	1.63082	1.83999	7.67667	8.21184	7.89163	ug/g
NEG1885		PS(22:1e)-H	PS(22:1e)-H	PS	(22:1e)	(22:1e)				C28 H53 O9 N1 P1	578.346	3.991	0.191984	0.861736	0.814159	0.027001	0.00406727	0.0881962	0.0393737	0.0321923	0.0423518	0.000818331	0.0643454	0.0170588	0.0055551	0.0242887	0.0312262	0.0359049	0.16208	0.11732	0.118631	ug/g
NEG1886		PS(22:2e)-H	PS(22:2e)-H	PS	(22:2e)	(22:2e)				C28 H51 O9 N1 P1	576.331	2.347	0.0140591	0.597772	0.453989	0.082712	0.0433935	0.748028	0.268727	0.323134	0.214074	1.98425e-07	0.227885	0.173392	0.0707495	0.100765	0.0488102	0.333253	1.83142	1.88194	1.86846	ug/g
NEG1888		PS(24:1e)-H	PS(24:1e)-H	PS	(24:1e)	(24:1e)				C30 H57 O9 N1 P1	606.378	3.66761	0.109193	0.685079	0.313984	0.128877	0.364613	1.01193	0.922517	0.588636	0.15778	0.616599	0.603238	0.179588	0.439635	0.337094	0.395707	0.553546	1.10209	1.34506	1.1406	ug/g
NEG189		CL(78:6)-H	CL(78:6)-H	CL	(78:6)	(78:6)				C87 H157 O17 P2	1536.09	17.7604	0.0251133	0.229247	0.00927823	0.0857219	0.195222	0.128419	0.137412	0.197554	0.154102	0.0896159	0.00147704	0.0702704	0.0928593	0.0109756	0.00199316	0.02928	0.0381376	0.0382926	0.0398964	ug/g
NEG1890		PS(25:3e)-H	PS(25:3e)-H	PS	(25:3e)	(25:3e)				C31 H55 O9 N1 P1	616.362	2.80304	0.0236668	0.680275	0.493074	0.0690454	0.12865	0.507148	0.217195	0.199198	0.0448162	0.0836564	0.118871	0.0753928	0.110669	0.111434	0.207268	0.17954	0.829339	0.813282	0.852438	ug/g
NEG1891		PS(25:3e)-H	PS(25:3e)-H	PS	(25:3e)	(25:3e)				C31 H55 O9 N1 P1	616.362	8.8064	0.0581834	0.749594	0.651053	0.0642918	0.17542	0.433831	0.143483	0.0707523	0.0736153	0.0680902	0.0213003	0.0735981	0.0482709	0.101976	0.23175	0.246606	0.595937	0.539214	0.540119	ug/g
NEG1893		PS(26:1)-H	PS(26:1)-H	PS	(26:1)	(26:1)				C32 H59 O10 N1 P1	648.388	2.33472	0.00120215	1.39206	0.100704	0.132695	1.76374	3.99495	1.93446	1.90392	0.567745	1.41844	2.69919	3.06463	2.93402	2.40039	2.29479	2.73158	3.41024	3.40469	3.4127	ug/g
NEG1894		PS(26:1)-H	PS(26:1)-H	PS	(26:1)	(26:1)				C32 H59 O10 N1 P1	648.388	8.897	0.0710427	0.564058	0.221269	0.0545721	0.0788995	0.210907	0.0984177	0.0152843	0.0887736	0.0673866	0.0923998	0.03631	0.0993061	7.10539e-08	0.0221577	0.0655121	0.764539	0.802468	0.69666	ug/g
NEG1895		PS(26:1e)-H	PS(26:1e)-H	PS	(26:1e)	(26:1e)				C32 H61 O9 N1 P1	634.409	2.81039	0.038091	1.07766	0.79332	0.0767322	0.307614	0.649702	0.465015	0.700847	0.0599588	0.238431	0.351245	0.337885	0.733746	0.406899	0.395821	0.384036	1.5952	1.71936	1.63968	ug/g
NEG1898		PS(16:0_10:2)-H	PS(26:2)-H	PS	(16:0_10:2)	(16:0)	(10:2)			C32 H57 O10 N1 P1	646.373	3.00757	0.0386736	0.456332	0.140309	0.120471	0.323168	1.00949	0.523449	0.335703	0.14884	0.364758	0.250276	0.141834	0.160971	0.143675	0.265238	0.272567	0.37449	0.385771	0.404226	ug/g
NEG1899		PS(26:3e)-H	PS(26:3e)-H	PS	(26:3e)	(26:3e)				C32 H57 O9 N1 P1	630.378	9.041	0.203376	0.794613	0.392081	0.0337415	0.0364543	0.0704004	0.0681686	0.0580165	0.006654	0.0431671	0.0397268	0.033292	0.048307	0.0254837	0.037064	0.0408915	0.226361	0.330683	0.249949	ug/g
NEG19		CL(68:2)-2H	CL(68:2)-2H	CL	(68:2)	(68:2)				C77 H144 O17 P2	701.494	12.2543	0.0244139	1.27344	0.246872	0.103804	0.546052	0.509768	0.600655	0.899469	0.670165	0.720837	0.575569	0.691037	0.62969	0.675232	1.43483	1.01982	0.721608	0.687342	0.702255	ug/g
NEG190		CL(78:7)-2H	CL(78:7)-2H	CL	(78:7)	(78:7)				C87 H154 O17 P2	766.534	10.2697	0.00981391	1.06206	0.168675	1.20151	53.9907	62.3931	55.8978	50.8159	55.4728	49.7283	56.8811	56.375	65.268	53.9522	61.3312	54.8657	55.3639	56.4195	55.6382	ug/g
NEG1904		PS(16:0_11:1)-H	PS(27:1)-H	PS	(16:0_11:1)	(16:0)	(11:1)			C33 H61 O10 N1 P1	662.404	3.414	0.0314884	0.425188	0.0672364	0.0917571	0.215442	0.520255	0.196062	0.259669	0.13432	0.102262	0.127284	0.112338	0.15136	0.0719558	0.0818351	0.0623988	0.451234	0.428712	0.426422	ug/g
NEG1905		PS(27:3e)-H	PS(27:3e)-H	PS	(27:3e)	(27:3e)				C33 H59 O9 N1 P1	644.393	4.11438	0.0181972	0.420702	0.044358	0.147328	0.408322	0.653807	1.1021	0.811865	0.317986	0.214464	0.28286	0.161772	0.38545	0.198107	0.17628	0.27158	0.658887	0.680057	0.680142	ug/g
NEG1906		PS(28:1)-H	PS(28:1)-H	PS	(28:1)	(28:1)				C34 H63 O10 N1 P1	676.42	3.51547	0.341988	2.2036	0.00031677	0.120458	1.77913	2.96726	1.34433	1.30921	0.458146	0.739977	3.80704	5.13249	3.58788	2.59897	1.95561	1.86472	2.99921	3.07824	1.53686	ug/g
NEG1907		PS(28:1e)-H	PS(28:1e)-H	PS	(28:1e)	(28:1e)				C34 H65 O9 N1 P1	662.44	4.23397	0.0104721	2.30887	0.105525	0.0197611	0.0279628	0.0966813	0.0732496	0.108435	0.0100007	0.0271605	0.130443	0.11437	0.325152	0.143777	0.047699	0.031634	0.374011	0.380808	0.380945	ug/g
NEG1908		PS(28:2)-H	PS(28:2)-H	PS	(28:2)	(28:2)				C34 H61 O10 N1 P1	674.404	2.52648	0.0275494	1.26039	0.200266	0.151367	1.37744	2.5131	1.96554	1.22773	0.769745	1.03676	1.87491	1.88884	2.15635	1.47443	2.0907	1.72003	2.31509	2.44623	2.37954	ug/g
NEG1909		PS(18:0_10:2)-H	PS(28:2)-H	PS	(18:0_10:2)	(18:0)	(10:2)			C34 H61 O10 N1 P1	674.404	3.929	0.0746114	0.847486	0.681501	0.0637514	0.114422	0.375137	0.426719	0.134101	0.041921	0.125823	0.166281	0.164114	0.154522	0.135976	0.220957	0.190491	0.423157	0.48639	0.435805	ug/g
NEG191		CL(78:7)-2H	CL(78:7)-2H	CL	(78:7)	(78:7)				C87 H154 O17 P2	766.534	11.849	0.00758896	0.936493	0.311686	6.78479	1540.03	1630.97	1524.74	1579.03	1343.32	1464.62	1409.36	1212.13	1458.22	1380.19	1532.08	1513.92	1472.36	1478.3	1456.72	ug/g
NEG1910		PS(18:0_10:2)-H	PS(28:2)-H	PS	(18:0_10:2)	(18:0)	(10:2)			C34 H61 O10 N1 P1	674.404	4.54978	0.0720615	0.90525	0.569545	0.191283	1.48483	2.25724	1.60577	1.15019	0.817868	1.09184	1.52722	1.23807	1.17788	1.03224	1.31099	1.3247	1.65978	1.88497	1.88653	ug/g
NEG1911		PS(16:0_12:3)-H	PS(28:3)-H	PS	(16:0_12:3)	(16:0)	(12:3)			C34 H59 O10 N1 P1	672.388	3.42971	0.026583	0.777173	0.522656	0.174249	1.0633	1.83683	1.46181	0.853022	0.41888	0.819761	0.962731	0.5214	0.637447	0.312792	1.52783	1.05336	1.18299	1.21532	1.15241	ug/g
NEG1912		PS(16:0_12:3)-H	PS(28:3)-H	PS	(16:0_12:3)	(16:0)	(12:3)			C34 H59 O10 N1 P1	672.388	8.65705	0.139924	0.406306	0.12162	0.106877	0.334332	0.707432	0.398529	0.27577	0.0759235	0.163542	0.196667	0.0581979	0.143853	0.0885474	0.164017	0.143261	0.624473	0.806925	0.802961	ug/g
NEG1913		PS(28:3e)-H	PS(28:3e)-H	PS	(28:3e)	(28:3e)				C34 H61 O9 N1 P1	658.409	4.80337	0.0180966	0.972152	0.861885	0.0462114	0.106958	0.159969	0.115851	0.09127	0.0462444	0.0458525	0.107232	0.109186	0.0791073	0.10061	0.0657059	0.0885398	0.656757	0.636591	0.636594	ug/g
NEG1914		PS(28:4e)-H	PS(28:4e)-H	PS	(28:4e)	(28:4e)				C34 H59 O9 N1 P1	656.393	8.81541	0.0202447	0.820394	0.77235	0.0564733	0.114886	0.40821	0.239365	0.0785771	2.7149e-07	0.100345	0.101561	1.23264e-07	0.0992559	0.113633	0.244202	0.213654	0.496069	0.490379	0.510006	ug/g
NEG1915		PS(28:5e)-H	PS(28:5e)-H	PS	(28:5e)	(28:5e)				C34 H57 O9 N1 P1	654.378	8.732	0.173648	0.712149	0.381727	0.0500138	0.04524	0.258787	0.110016	0.0991494	0.0569045	0.0686522	0.0662888	0.0940724	0.0780481	0.0249589	0.0919498	0.0995661	0.146743	0.199323	0.152435	ug/g
NEG1916		PS(29:0)-H	PS(29:0)-H	PS	(29:0)	(29:0)				C35 H67 O10 N1 P1	692.451	3.6912	0.0223994	2.212	0.169657	0.0862186	0.797965	1.82165	0.923693	1.81888	0.195162	0.695773	1.71446	1.66167	6.02849	1.98796	1.09006	1.34923	3.28518	3.37648	3.43474	ug/g
NEG1917		PS(29:1)-H	PS(29:1)-H	PS	(29:1)	(29:1)				C35 H65 O10 N1 P1	690.435	2.576	0.0761444	0.528907	0.150441	0.0997657	0.305443	0.584259	0.198012	0.517281	0.122761	0.171842	0.2497	0.173184	0.122987	0.0887908	0.183006	0.187043	1.4426	1.55778	1.33764	ug/g
NEG1918		PS(29:2)-H	PS(29:2)-H	PS	(29:2)	(29:2)				C35 H63 O10 N1 P1	688.42	1.89556	0.0383221	0.235818	0.0130336	0.129405	0.202038	0.606917	0.499847	0.504858	0.228537	0.213501	0.0890581	0.123372	0.0458482	0.0930402	0.0170262	0.163591	1.28686	1.22512	1.32183	ug/g
NEG1919		PS(29:2)-H	PS(29:2)-H	PS	(29:2)	(29:2)				C35 H63 O10 N1 P1	688.42	7.80348	0.145983	0.248575	0.00134714	0.0587456	0.0541356	0.106104	0.0873417	0.0819596	0.058511	0.0397635	0.0146068	0.0369523	1.12584e-06	0.034597	0.0150494	0.00513784	0.617083	0.796889	0.632754	ug/g
NEG192		CL(78:7)-2H	CL(78:7)-2H	CL	(78:7)	(78:7)				C87 H154 O17 P2	766.534	14.692	0.187685	0.740321	0.26599	0.115889	0.441617	0.424142	0.454989	0.3487	0.284531	0.775135	0.281629	0.405832	0.433897	0.262881	0.409955	0.226225	0.219461	0.317238	0.254753	ug/g
NEG1920		PS(30:1)-H	PS(30:1)-H	PS	(30:1)	(30:1)				C36 H67 O10 N1 P1	704.451	8.29669	0.0590275	0.940419	0.765173	0.123258	0.470831	1.0236	0.885598	1.05559	0.323619	0.54115	0.557571	0.780075	0.900658	0.449706	0.6236	0.732555	1.60702	1.66428	1.80126	ug/g
NEG1921		PS(30:2)-H	PS(30:2)-H	PS	(30:2)	(30:2)				C36 H65 O10 N1 P1	702.435	3.81464	0.0279284	2.578	0.000402072	0.060115	0.291167	0.494138	0.256779	0.0865113	0.0313625	0.116868	0.600732	0.661702	0.6641	0.434926	0.486042	0.444159	0.52185	0.53829	0.509151	ug/g
NEG1922		PS(30:2e)-H	PS(30:2e)-H	PS	(30:2e)	(30:2e)				C36 H67 O9 N1 P1	688.456	8.38658	0.38374	0.632027	0.409651	0.213542	1.14459	2.28815	3.08617	0.876765	0.728039	0.425379	0.467793	0.709103	0.645907	0.268938	1.46115	1.85037	1.47766	3.23841	3.24408	ug/g
NEG1923		PS(30:2e)-H	PS(30:2e)-H	PS	(30:2e)	(30:2e)				C36 H67 O9 N1 P1	688.456	8.791	0.0305257	1.17267	0.604788	0.111518	0.476614	0.952317	1.25307	1.50124	0.130149	0.544321	0.354613	0.762167	1.50235	0.752068	1.00683	1.31849	2.2611	2.37978	2.25556	ug/g
NEG1924		PS(18:0_12:3)-H	PS(30:3)-H	PS	(18:0_12:3)	(18:0)	(12:3)			C36 H63 O10 N1 P1	700.42	5.16088	0.0423555	0.697065	0.386354	0.112048	0.584529	0.604211	0.673883	0.236097	0.151166	0.256996	0.279893	0.166753	0.216061	0.201979	0.494716	0.388058	0.408977	0.440416	0.44063	ug/g
NEG1925		PS(30:5)-H	PS(30:5)-H	PS	(30:5)	(30:5)				C36 H59 O10 N1 P1	696.388	4.48	0.0375952	0.842392	0.29967	0.101098	0.369709	0.561301	0.414801	0.311579	0.225327	0.234515	0.319328	0.331712	0.286933	0.242576	0.322509	0.280481	0.405607	0.435559	0.429986	ug/g
NEG1926		PS(32:1)-H	PS(32:1)-H	PS	(32:1)	(32:1)				C38 H71 O10 N1 P1	732.482	5.044	0.630402	1.4854	0.384834	0.0797293	0.69513	0.878501	0.391726	0.477811	0.725136	0.213512	1.75573	0.151041	1.32383	0.956589	0.382649	0.453515	0.861711	0.897191	0.175919	ug/g
NEG1927		PS(32:1)-H	PS(32:1)-H	PS	(32:1)	(32:1)				C38 H71 O10 N1 P1	732.482	9.79796	0.471526	2.78763	0.117204	0.0628332	0.0987147	0.279831	0.115845	0.331046	0.0497022	0.227978	0.221067	0.441348	1.28558	0.334612	0.228228	0.56425	0.255691	0.7219	0.705343	ug/g
NEG1928		PS(32:2e)-H	PS(32:2e)-H	PS	(32:2e)	(32:2e)				C38 H71 O9 N1 P1	716.487	9.80159	0.662857	1.93161	0.0830825	0.0103565	0.0871002	0.159529	0.0252634	0.195197	0.0315012	0.0265744	0.203099	0.156103	0.269116	0.194457	0.117736	0.0739051	0.0500325	0.294949	0.294824	ug/g
NEG193		CL(78:7)-2H	CL(78:7)-2H	CL	(78:7)	(78:7)				C87 H154 O17 P2	766.534	15.286	0.16976	0.356095	0.00358496	0.199321	0.660288	0.880043	0.788521	0.802981	1.37822	0.672068	0.361059	0.275272	0.349841	0.190114	0.350747	0.318294	0.452789	0.635109	0.589885	ug/g
NEG1930		PS(32:3)-H	PS(32:3)-H	PS	(32:3)	(32:3)				C38 H67 O10 N1 P1	728.451	7.825	0.0539013	0.290846	0.0137877	0.0539486	0.0300283	0.141207	0.110981	0.100947	0.0415992	0.03325	0.0214671	0.0600862	0.0147143	0.0222086	0.00794298	0.00679198	0.651094	0.715697	0.716129	ug/g
NEG1931		PS(32:4e)-H	PS(32:4e)-H	PS	(32:4e)	(32:4e)				C38 H67 O9 N1 P1	712.456	7.70415	0.0235375	17.6203	0.0934392	0.106489	0.0125439	0.0204925	0.0631554	0.0325896	0.00682371	0.0089564	0.00626107	0.563262	1.10675	0.0138147	0.00998717	0.84714	0.423628	0.435471	0.41559	ug/g
NEG1932		PS(32:4e)-H	PS(32:4e)-H	PS	(32:4e)	(32:4e)				C38 H67 O9 N1 P1	712.456	8.46241	0.0506402	1.40915	0.0938806	0.0651749	0.235178	0.58929	0.509524	0.26593	0.144373	0.149016	0.351582	0.521762	0.493435	0.41171	0.437424	0.452056	0.803644	0.747518	0.825227	ug/g
NEG1933		PS(33:1)-H	PS(33:1)-H	PS	(33:1)	(33:1)				C39 H73 O10 N1 P1	746.498	7.20127	0.052893	0.216787	0.0432385	0.181598	0.714553	1.67474	0.817619	0.652196	0.367793	0.397116	0.178857	0.0813598	0.142162	0.0473333	0.372846	0.179869	0.740281	0.733092	0.806015	ug/g
NEG1935		PS(33:2e)-H	PS(33:2e)-H	PS	(33:2e)	(33:2e)				C39 H73 O9 N1 P1	730.503	7.425	0.210669	0.321867	0.00901556	0.0954998	0.148106	0.221701	0.169474	0.108266	0.318007	0.319616	0.0111543	0.00629223	0.0175597	0.127796	0.133125	0.117726	0.248928	0.351239	0.247391	ug/g
NEG1936		PS(16:0_18:2)-H	PS(34:2)-H	PS	(16:0_18:2)	(16:0)	(18:2)			C40 H73 O10 N1 P1	758.498	9.30525	0.0149468	0.216719	0.00232516	0.383474	2.60619	2.37149	1.92955	4.4172	4.20397	2.79417	0.839411	0.487879	0.613682	0.452485	0.859121	0.718269	1.94705	2.0006	1.95279	ug/g
NEG1937		PS(34:4)-H	PS(34:4)-H	PS	(34:4)	(34:4)				C40 H69 O10 N1 P1	754.466	4.14258	0.786459	0.896143	0.661351	0.166235	0.746405	1.44388	2.58194	1.30786	0.579073	1.42696	0.992308	0.899565	1.46174	0.779856	1.53899	1.57385	0.074022	1.17172	1.1713	ug/g
NEG1938		PS(34:5)-H	PS(34:5)-H	PS	(34:5)	(34:5)				C40 H67 O10 N1 P1	752.451	8.30222	0.245138	0.680326	0.408073	0.161871	0.770543	0.947698	2.75397	0.980621	0.356421	0.853264	0.456475	0.451921	0.730189	0.580469	1.21298	1.10065	0.909016	1.48731	1.15523	ug/g
NEG1939		PS(34:6e)-H	PS(34:6e)-H	PS	(34:6e)	(34:6e)				C40 H67 O9 N1 P1	736.456	6.07261	0.0698721	2.13179	0.16491	0.0150804	0.0357744	0.0635781	0.0238617	0.0099523	0.0194211	0.000647055	0.05939	0.0245599	0.0636952	0.0666564	0.106519	0.00584461	0.352746	0.402075	0.362978	ug/g
NEG194		CL(78:7)-H	CL(78:7)-H	CL	(78:7)	(78:7)				C87 H155 O17 P2	1534.07	17.498	0.0215362	0.38241	0.00454176	0.0593844	0.108475	0.0799885	0.0751481	0.0815743	0.0773083	0.0460637	0.0466743	0.0428128	0.00413701	0.00629984	0.0550199	0.0242372	0.026558	0.0259601	0.0271028	ug/g
NEG1940		PS(34:6e)-H	PS(34:6e)-H	PS	(34:6e)	(34:6e)				C40 H67 O9 N1 P1	736.456	8.34087	0.0137178	1.03515	0.920646	0.114378	0.583831	0.974328	0.835523	0.33726	0.371819	0.339945	0.508132	0.337387	0.513728	0.507205	1.07082	0.626439	1.02621	1.05459	1.04322	ug/g
NEG1941		PS(35:1)-H	PS(35:1)-H	PS	(35:1)	(35:1)				C41 H77 O10 N1 P1	774.529	7.057	0.227746	0.31262	0.0619777	0.095974	0.219733	0.573791	0.219912	0.190141	0.142314	0.0913242	0.109086	0.0974556	0.0527803	0.038284	0.0274377	0.124258	0.121746	0.0804344	0.124976	ug/g
NEG1942		PS(35:3)-H	PS(35:3)-H	PS	(35:3)	(35:3)				C41 H73 O10 N1 P1	770.498	7.50249	0.143967	0.422891	0.111387	0.163106	0.0481841	1.23609	0.955828	0.85715	0.681844	0.803314	0.0142342	0.00268553	0.0471377	0.367922	0.958043	0.547835	0.783357	0.613332	0.807341	ug/g
NEG1943		PS(35:3)-H	PS(35:3)-H	PS	(35:3)	(35:3)				C41 H73 O10 N1 P1	770.498	8.01	0.0187002	0.411789	0.00365988	0.736185	11.8559	10.1218	8.97091	13.2057	11.6798	15.2135	6.70171	2.89972	6.94755	2.58681	5.5335	4.5874	10.982	10.8642	11.2657	ug/g
NEG1944		PS(18:0_18:1)-H	PS(36:1)-H	PS	(18:0_18:1)	(18:0)	(18:1)			C42 H79 O10 N1 P1	788.545	11.4085	0.0871607	0.494399	0.011658	0.749847	9.20528	13.098	17.3244	17.0365	10.9444	13.174	7.43781	4.52109	7.6111	4.0661	6.47343	9.82931	8.69048	10.1521	10.1465	ug/g
NEG1945		PS(18:0_18:1)-H	PS(36:1)-H	PS	(18:0_18:1)	(18:0)	(18:1)			C42 H79 O10 N1 P1	788.545	11.827	0.0427851	0.527931	0.023718	0.504699	4.24906	5.40525	9.00074	8.77854	4.98906	6.65405	3.64666	2.18445	3.50844	2.54276	3.89411	4.85339	5.11586	4.87183	4.69897	ug/g
NEG1946		PS(18:0_18:2)-H	PS(36:2)-H	PS	(18:0_18:2)	(18:0)	(18:2)			C42 H77 O10 N1 P1	786.529	10.5386	0.0182498	0.470614	0.00249541	0.705619	11.3971	11.1025	9.479	15.3444	11.1409	9.99761	7.30626	4.41529	6.01396	4.66222	4.44931	5.37194	8.21716	8.44276	8.15618	ug/g
NEG1947		PS(18:0_18:2)-H	PS(36:2)-H	PS	(18:0_18:2)	(18:0)	(18:2)			C42 H77 O10 N1 P1	786.529	12.7751	0.0190698	0.624872	0.0526197	0.243358	1.44518	1.03148	2.14425	1.42243	2.39361	0.940015	1.04303	0.986444	0.934386	1.02126	1.02302	0.851273	1.71925	1.76679	1.7839	ug/g
NEG1948		PS(16:0_20:3)-H	PS(36:3)-H	PS	(16:0_20:3)	(16:0)	(20:3)			C42 H75 O10 N1 P1	784.513	9.50927	0.0965514	0.809085	0.371607	0.066179	0.0650128	0.0290852	0.238984	0.370908	0.133659	0.282315	0.080532	0.0428033	0.188723	0.166138	0.173142	0.254807	0.125955	0.138325	0.152773	ug/g
NEG1949		PS(18:1_18:2)-H	PS(36:3)-H	PS	(18:1_18:2)	(18:1)	(18:2)			C42 H75 O10 N1 P1	784.513	11.7038	0.0333227	0.288946	0.00080116	0.220193	0.867782	0.98224	0.775065	1.15185	1.15424	0.931006	0.262585	0.118457	0.100516	0.0829431	0.738424	0.390926	0.733945	0.694253	0.73765	ug/g
NEG195		CL(78:8)-2H	CL(78:8)-2H	CL	(78:8)	(78:8)				C87 H152 O17 P2	765.526	10.783	0.0189291	0.753849	0.0727885	2.40752	154.986	224.538	150.801	142.932	175.86	133.964	141.18	102.107	115.922	99.429	144.882	137.575	151.896	146.95	147.098	ug/g
NEG1950		PS(36:4)-H	PS(36:4)-H	PS	(36:4)	(36:4)				C42 H73 O10 N1 P1	782.498	6.203	0.00597128	1.66492	0.0253618	0.0470679	0.251128	0.363199	0.266854	0.163655	0.113209	0.16073	0.375021	0.323075	0.462078	0.265003	0.406681	0.3638	0.310138	0.313305	0.313427	ug/g
NEG1951		PS(18:2_18:2)-H	PS(36:4)-H	PS	(18:2_18:2)	(18:2)	(18:2)			C42 H73 O10 N1 P1	782.498	8.4751	0.0261683	0.29496	0.00357746	0.11321	0.124036	0.307022	0.299964	0.384923	0.311084	0.257701	0.0216537	0.0217408	0.142766	0.0631321	0.0890069	0.158629	0.518306	0.542456	0.542603	ug/g
NEG1953		PS(16:0_20:4)-H	PS(36:4)-H	PS	(16:0_20:4)	(16:0)	(20:4)			C42 H73 O10 N1 P1	782.498	9.63061	0.526024	3.60628	0.287134	0.264477	0.885014	0.748996	2.08096	1.69693	1.71566	1.88835	0.797157	0.722613	0.791286	0.545017	20.8275	8.83031	2.94734	5.99186	2.30126	ug/g
NEG1954		PS(18:2_18:2)-H	PS(36:4)-H	PS	(18:2_18:2)	(18:2)	(18:2)			C42 H73 O10 N1 P1	782.498	10.8343	0.0180754	0.4744	0.00399268	0.711542	12.008	9.73689	9.6618	14.5607	9.21946	13.1506	4.67066	1.99517	3.92752	5.23074	8.21564	8.3795	11.3534	11.7456	11.6774	ug/g
NEG1955		PS(16:0_20:5)-H	PS(36:5)-H	PS	(16:0_20:5)	(16:0)	(20:5)			C42 H71 O10 N1 P1	780.482	8.32915	0.0233417	0.621863	0.172441	0.169373	0.566271	1.11613	0.866685	0.690545	0.769138	0.56879	0.505896	0.0563148	0.418675	0.324986	0.913843	0.626895	0.761559	0.747269	0.782708	ug/g
NEG1956		PS(16:1_20:4)-H	PS(36:5)-H	PS	(16:1_20:4)	(16:1)	(20:4)			C42 H71 O10 N1 P1	780.482	9.6602	0.0311685	0.604333	0.00493152	0.317129	2.53031	2.87144	2.02642	2.74055	2.17602	2.58912	1.72099	1.21755	1.33899	1.23706	1.8463	1.66414	2.65981	2.56949	2.73473	ug/g
NEG1957		PS(36:5e)-H	PS(36:5e)-H	PS	(36:5e)	(36:5e)				C42 H73 O9 N1 P1	766.503	9.26457	0.690208	0.338443	0.0136031	0.358114	2.02872	3.00755	5.43703	2.9192	1.60107	3.69114	0.72282	0.603861	1.2002	0.738261	1.47013	1.58843	0.275957	1.90153	1.90036	ug/g
NEG1958		PS(37:3)-H	PS(37:3)-H	PS	(37:3)	(37:3)				C43 H77 O10 N1 P1	798.529	7.84295	0.410306	1.22713	0.551872	0.0812669	0.600115	0.365275	0.291144	0.445127	0.452511	0.506839	1.11493	0.114203	0.300972	0.168202	0.42435	1.14275	0.343566	0.39473	0.160817	ug/g
NEG1959		PS(37:3)-H	PS(37:3)-H	PS	(37:3)	(37:3)				C43 H77 O10 N1 P1	798.529	9.677	0.160712	0.873319	0.485398	0.267275	2.27169	3.00405	5.23843	2.93655	1.55132	2.71653	2.68339	1.72921	3.35352	1.86633	2.84519	2.99633	2.4324	3.26276	3.26478	ug/g
NEG196		CL(78:8)-H	CL(78:8)-H	CL	(78:8)	(78:8)				C87 H153 O17 P2	1532.06	11.9632	0.0387969	0.725655	0.0628935	0.151685	0.664236	0.6302	0.526311	0.952581	0.552496	0.736892	0.375549	0.307851	0.531633	0.883191	0.55705	0.292854	0.659987	0.692135	0.641156	ug/g
NEG1960		PS(17:0_20:4)-H	PS(37:4)-H	PS	(17:0_20:4)	(17:0)	(20:4)			C43 H75 O10 N1 P1	796.513	9.73444	0.0149058	0.621223	0.0107342	0.376049	3.89261	4.29659	3.89609	3.03492	2.80633	3.56351	2.43977	1.58474	2.18529	1.80692	2.53904	2.79435	3.078	3.16491	3.09334	ug/g
NEG1961		PS(37:5)-H	PS(37:5)-H	PS	(37:5)	(37:5)				C43 H73 O10 N1 P1	794.498	6.179	0.177361	0.967254	0.889627	0.081405	0.189373	0.269813	0.346726	0.283344	0.235032	0.442314	0.46671	0.117742	0.384557	0.114899	0.21794	0.406907	0.332754	0.470136	0.449242	ug/g
NEG1962		PS(38:2)-H	PS(38:2)-H	PS	(38:2)	(38:2)				C44 H81 O10 N1 P1	814.56	13.8817	0.0346657	0.719156	0.137145	0.133357	0.517118	0.308368	0.776495	0.396533	0.74723	0.306519	0.392326	0.422842	0.408409	0.345896	0.360263	0.265317	0.578956	0.620102	0.595087	ug/g
NEG1963		PS(38:2e)-H	PS(38:2e)-H	PS	(38:2e)	(38:2e)				C44 H83 O9 N1 P1	800.581	3.05469	0.0221122	0.13192	0.00329861	0.336293	2.29898	1.46211	3.3895	1.33843	3.26032	0.964922	0.343338	0.0575387	0.490373	0.129446	0.491156	0.165414	1.42128	1.47704	1.47725	ug/g
NEG1964		PS(38:3)-H	PS(38:3)-H	PS	(38:3)	(38:3)				C44 H79 O10 N1 P1	812.545	9.05517	0.0411783	0.371567	0.00214664	0.245888	1.38294	1.43837	1.20474	1.13598	1.81316	0.640443	0.347654	0.456255	0.365636	0.457785	0.739432	0.462959	1.16784	1.26153	1.18631	ug/g
NEG1965		PS(18:0_20:3)-H	PS(38:3)-H	PS	(18:0_20:3)	(18:0)	(20:3)			C44 H79 O10 N1 P1	812.545	10.8349	0.0424452	0.684676	0.0406459	0.642004	9.43077	10.1717	9.3061	12.3931	13.5585	12.6468	10.7502	6.69866	8.12519	6.44742	6.3146	7.8844	9.98216	10.8471	10.2738	ug/g
NEG1966		PS(20:1_18:2)-H	PS(38:3)-H	PS	(20:1_18:2)	(20:1)	(18:2)			C44 H79 O10 N1 P1	812.545	12.8612	0.0146801	1.03271	0.727927	0.603505	14.8061	13.7497	12.014	17.2846	15.1693	12.5417	18.0285	13.3625	15.0468	12.0613	16.5365	13.3286	19.6363	20.1768	20.1035	ug/g
NEG1968		PS(18:0_20:4)-H	PS(38:4)-H	PS	(18:0_20:4)	(18:0)	(20:4)			C44 H77 O10 N1 P1	810.529	10.4985	0.0146109	0.83123	0.123456	2.26867	150.951	182.807	149.613	191.011	126.956	150.667	142.074	102.595	159.286	129.744	120.443	137.194	158.054	161.67	162.458	ug/g
NEG197		CL(78:9)-H	CL(78:9)-H	CL	(78:9)	(78:9)				C87 H151 O17 P2	1530.04	10.6915	0.00666831	0.64667	0.0727165	0.410877	3.4242	6.28245	4.55363	4.18279	4.85665	3.45345	3.07939	2.22122	2.2244	1.99064	3.49848	4.28633	3.72923	3.68483	3.68836	ug/g
NEG198		CL(79:10)-H	CL(79:10)-H	CL	(79:10)	(79:10)				C88 H151 O17 P2	1542.04	9.47643	0.0176209	0.517046	0.00346996	0.262523	1.40569	1.92779	1.85447	1.15709	1.79464	1.37673	0.977782	0.640227	0.755638	0.561908	1.02075	0.964121	1.25887	1.22436	1.26529	ug/g
NEG1982		PS(38:4e)-H	PS(38:4e)-H	PS	(38:4e)	(38:4e)				C44 H79 O9 N1 P1	796.55	13.4507	0.0142824	1.02148	0.905453	0.159907	1.10383	1.01748	0.966399	1.03212	0.781296	0.738533	0.990786	0.617	0.9797	0.671887	1.2998	1.20166	1.29212	1.32765	1.32033	ug/g
NEG1983		PS(18:1_20:4)-H	PS(38:5)-H	PS	(18:1_20:4)	(18:1)	(20:4)			C44 H75 O10 N1 P1	808.513	9.23394	0.237524	0.459198	0.0144631	0.716966	9.38545	18.0975	10.5201	10.1999	14.782	8.3277	7.78942	3.95487	5.16313	4.30362	7.12773	4.40788	7.33989	11.4942	11.5073	ug/g
NEG1984		PS(18:1_20:4)-H	PS(38:5)-H	PS	(18:1_20:4)	(18:1)	(20:4)			C44 H75 O10 N1 P1	808.513	9.66925	0.0675022	0.738769	0.142369	0.41838	5.16856	8.6227	3.578	4.0831	5.98677	5.73093	4.65909	3.15465	3.43682	3.91993	5.05757	4.27695	6.07677	5.43058	5.40542	ug/g
NEG1985		PS(20:3_18:2)-H	PS(38:5)-H	PS	(20:3_18:2)	(20:3)	(18:2)			C44 H75 O10 N1 P1	808.513	10.9514	0.0306162	0.700823	0.0200226	0.688505	12.9173	11.7258	10.7644	18.6363	12.1993	13.4593	10.9611	7.61679	9.16123	9.07147	8.97416	10.0725	15.3641	16.3335	15.9056	ug/g
NEG1986		PS(38:5e)-H	PS(38:5e)-H	PS	(38:5e)	(38:5e)				C44 H77 O9 N1 P1	794.534	10.4795	0.688444	0.471638	0.0324687	0.429074	3.4759	3.89611	11.5629	6.72062	2.46151	6.48242	2.22677	1.96089	4.35568	2.52582	2.3992	2.85005	0.548899	3.74328	3.73837	ug/g
NEG1987		PS(18:2_20:4)-H	PS(38:6)-H	PS	(18:2_20:4)	(18:2)	(20:4)			C44 H73 O10 N1 P1	806.498	8.28659	0.014876	0.373475	0.00336924	0.305468	3.55942	1.89467	1.68945	1.62706	2.85529	1.3748	1.13318	0.592995	0.890162	0.545632	1.10283	0.590628	1.59128	1.55498	1.5479	ug/g
NEG1992		PS(38:6e)-H	PS(38:6e)-H	PS	(38:6e)	(38:6e)				C44 H75 O9 N1 P1	792.518	9.41578	0.32028	0.601788	0.150385	0.192897	0.834366	1.3186	1.67129	1.10484	0.531049	0.927424	0.246918	0.224166	0.79484	0.610247	1.14927	0.818511	1.00873	1.50254	0.81385	ug/g
NEG1993		PS(38:7)-H	PS(38:7)-H	PS	(38:7)	(38:7)				C44 H71 O10 N1 P1	804.482	8.115	0.0680777	0.814893	0.234597	0.0781046	0.153198	0.211066	0.260552	0.181388	0.157959	0.161095	0.168449	0.10783	0.16714	0.132117	0.217851	0.123578	0.201112	0.179036	0.202695	ug/g
NEG1994		PS(18:3_20:4)-H	PS(38:7)-H	PS	(18:3_20:4)	(18:3)	(20:4)			C44 H71 O10 N1 P1	804.482	9.30476	0.114254	0.688469	0.160697	0.369348	3.42352	6.98738	3.26443	6.11902	2.2021	4.82356	3.205	2.68898	3.45332	2.72962	3.07863	3.30918	4.66853	4.78643	5.72351	ug/g
NEG1995		PS(20:5_18:2)-H	PS(38:7)-H	PS	(20:5_18:2)	(20:5)	(18:2)			C44 H71 O10 N1 P1	804.482	9.7751	0.134867	1.35757	0.0346386	0.116103	1.37545	1.27127	0.489454	0.735131	1.42743	0.525962	1.6517	1.11151	0.800482	1.21788	2.15542	0.970407	2.23282	1.78994	1.77349	ug/g
NEG1996		PS(16:1e_22:6)-H	PS(38:7e)-H	PS	(16:1e_22:6)	(16:1e)	(22:6)			C44 H73 O9 N1 P1	790.503	9.02396	0.0461894	0.649484	0.0857443	0.449599	5.35677	6.36914	6.48242	4.55618	4.05879	4.7097	2.8537	1.91513	3.1512	2.69597	5.44675	4.41743	5.55929	6.02893	6.02927	ug/g
NEG1997		PS(38:7e)-H	PS(38:7e)-H	PS	(38:7e)	(38:7e)				C44 H73 O9 N1 P1	790.503	11.196	0.0407952	0.513299	0.00487783	0.368879	3.04083	3.04211	2.19702	3.90423	3.96885	3.61043	2.01117	1.4715	1.87691	1.61728	1.46767	1.70004	3.12619	3.386	3.21318	ug/g
NEG1998		PS(39:1e)-H	PS(39:1e)-H	PS	(39:1e)	(39:1e)				C45 H87 O9 N1 P1	816.612	3.78	0.0714977	0.200874	0.0201474	0.197981	0.890542	0.467714	1.381	0.330576	1.4025	0.207897	0.196922	0.05226	0.234861	0.0834787	0.24949	0.123124	0.531538	0.60597	0.543109	ug/g
NEG2		CL(59:0)-H	CL(59:0)-H	CL	(59:0)	(59:0)				C68 H131 O17 P2	1281.89	3.685	0.0213079	0.405728	0.00097955	0.202078	0.975592	0.849493	1.13623	0.71171	1.04615	0.472496	0.285106	0.213401	0.5341	0.41406	0.455921	0.203817	0.623342	0.642686	0.617014	ug/g
NEG20		CL(18:1_16:0_16:0_18:1)-H	CL(68:2)-H	CL	(18:1_16:0_16:0_18:1)	(18:1)	(16:0)	(16:0)	(18:1)	C77 H145 O17 P2	1404	17.375	0.00357591	0.706682	0.0243705	0.240221	1.58439	1.66086	1.41806	1.75563	1.46702	1.43918	0.78144	0.766404	1.34309	1.22529	1.11683	1.35686	1.14459	1.13707	1.13809	ug/g
NEG200		CL(79:10)-H	CL(79:10)-H	CL	(79:10)	(79:10)				C88 H151 O17 P2	1542.04	10.0245	0.0453051	0.51975	0.00432147	0.253663	1.48584	1.56085	1.55155	1.50244	1.37834	1.28803	0.782425	0.492313	0.709334	0.486152	1.16889	0.917565	1.14181	1.11485	1.21611	ug/g
NEG2000		PS(19:0_20:4)-H	PS(39:4)-H	PS	(19:0_20:4)	(19:0)	(20:4)			C45 H79 O10 N1 P1	824.545	10.8559	0.282912	0.33417	0.078352	0.407458	4.35116	2.51385	11.5733	0.0779499	3.69115	9.70562	2.07057	1.13856	1.69766	0.92485	1.69538	3.13733	1.83224	3.24145	2.42777	ug/g
NEG2003		PS(19:1_20:4)-H	PS(39:5)-H	PS	(19:1_20:4)	(19:1)	(20:4)			C45 H77 O10 N1 P1	822.529	9.793	0.145184	2.15518	0.154752	0.0558923	0.26924	0.611016	0.0612363	0.209973	0.280613	0.0646931	0.149768	0.446263	0.321606	0.475301	1.24802	0.584858	0.702301	0.524489	0.642216	ug/g
NEG2004		PS(17:0_22:6)-H	PS(39:6)-H	PS	(17:0_22:6)	(17:0)	(22:6)			C45 H75 O10 N1 P1	820.513	9.46234	0.00687443	0.527569	0.0643905	0.235281	1.51573	1.3565	1.0928	2.1045	0.77654	1.50265	0.201448	0.430181	0.96128	0.62295	0.965536	1.22313	1.29143	1.27624	1.27611	ug/g
NEG2005		PS(17:0_22:6)-H	PS(39:6)-H	PS	(17:0_22:6)	(17:0)	(22:6)			C45 H75 O10 N1 P1	820.513	11.279	0.0378204	0.560471	0.00145826	0.266627	1.81604	1.34204	1.53662	2.04568	1.42584	2.08432	1.17677	0.774974	0.758852	0.979656	1.06951	0.985367	1.90641	2.03682	2.03717	ug/g
NEG2006		PS(18:1_22:1)-H	PS(40:2)-H	PS	(18:1_22:1)	(18:1)	(22:1)			C46 H85 O10 N1 P1	842.592	12.5049	0.0583657	0.554892	0.087497	0.16821	0.411069	0.610393	0.706938	1.51515	0.422056	1.11654	0.423141	0.293389	0.429918	0.46502	0.483455	0.558651	0.596432	0.616956	0.667533	ug/g
NEG2007		PS(40:3)-H	PS(40:3)-H	PS	(40:3)	(40:3)				C46 H83 O10 N1 P1	840.576	10.128	0.403837	0.875477	0.631283	0.116636	0.382008	0.492918	0.45893	0.44491	0.351742	0.449969	0.641899	0.132549	0.130822	0.501127	0.514276	0.338476	0.406641	0.170928	0.37811	ug/g
NEG2008		PS(40:3)-H	PS(40:3)-H	PS	(40:3)	(40:3)				C46 H83 O10 N1 P1	840.576	13.8888	0.00579336	1.02122	0.789471	0.272614	3.72397	2.52107	2.76172	2.98079	3.35258	1.92288	4.44749	2.73761	2.92106	2.98135	2.45322	2.08866	3.91597	3.95498	3.95605	ug/g
NEG2009		PS(40:3e)-H	PS(40:3e)-H	PS	(40:3e)	(40:3e)				C46 H85 O9 N1 P1	826.597	3.55595	0.0210819	0.822219	0.081004	0.261018	2.30616	1.64612	2.94499	0.838362	3.4106	0.719307	1.66152	1.17148	2.50616	1.07593	2.61607	0.724907	2.22797	2.31091	2.31179	ug/g
NEG201		CL(79:11)-2H	CL(79:11)-2H	CL	(79:11)	(79:11)				C88 H148 O17 P2	769.51	15.4923	0.0361678	0.792744	0.0400476	0.105266	0.353201	0.352465	0.297533	0.302697	0.341418	0.268991	0.280929	0.214278	0.245976	0.204918	0.266311	0.306726	0.292741	0.272306	0.282453	ug/g
NEG2010		PS(40:3e)-H	PS(40:3e)-H	PS	(40:3e)	(40:3e)				C46 H85 O9 N1 P1	826.597	14.592	0.0879646	0.660298	0.267235	0.130727	0.779372	0.551272	0.46346	0.421838	0.331737	0.421927	0.212278	0.103071	0.233905	0.217942	0.566111	0.627518	0.528355	0.458335	0.541809	ug/g
NEG2011		PS(29:0_11:4)-H	PS(40:4)-H	PS	(29:0_11:4)	(29:0)	(11:4)			C46 H81 O10 N1 P1	838.56	9.712	0.0624766	0.951902	0.569324	0.560046	10.2968	11.5825	10.774	9.10319	12.6103	8.38273	13.3352	9.45676	10.028	6.49735	11.7119	8.70211	12.4022	13.8472	13.8501	ug/g
NEG2012		PS(18:0_22:4)-H	PS(40:4)-H	PS	(18:0_22:4)	(18:0)	(22:4)			C46 H81 O10 N1 P1	838.56	11.3038	0.0499613	0.723714	0.330127	0.403009	3.91212	5.77423	9.69035	6.37266	3.17797	4.48894	4.8147	3.38755	2.97643	2.55459	2.94949	7.50107	4.64896	4.78621	4.33848	ug/g
NEG2013		PS(18:0_22:4)-H	PS(40:4)-H	PS	(18:0_22:4)	(18:0)	(22:4)			C46 H81 O10 N1 P1	838.56	11.753	0.3281	0.431705	0.035013	0.0776113	0.236526	0.14836	0.199427	0.186181	0.0548064	0.110637	0.172819	0.0311973	0.021194	0.0257689	0.0631162	0.0899536	0.339524	0.18727	0.214888	ug/g
NEG2014		PS(20:2_20:2)-H	PS(40:4)-H	PS	(20:2_20:2)	(20:2)	(20:2)			C46 H81 O10 N1 P1	838.56	13.1253	0.0362266	0.822354	0.0117506	0.528576	11.2848	7.65461	8.80178	8.2997	8.75298	7.36731	9.80781	5.83145	8.53541	7.4122	5.59078	5.71729	10.3549	11.0312	11.0348	ug/g
NEG2015		PS(40:4e)-H	PS(40:4e)-H	PS	(40:4e)	(40:4e)				C46 H83 O9 N1 P1	824.581	14.4663	0.0390324	1.1738	0.72683	0.0864916	0.427201	0.320878	0.319277	0.293966	0.216805	0.271631	0.223824	0.131465	0.174078	0.138248	0.794843	0.708794	0.503934	0.544072	0.517918	ug/g
NEG2016		PS(18:0_22:5)-H	PS(40:5)-H	PS	(18:0_22:5)	(18:0)	(22:5)			C46 H79 O10 N1 P1	836.545	10.566	0.2485	0.658338	0.0537238	0.13422	0.773781	0.0190167	0.781444	0.451778	1.14	0.789958	0.478931	0.0435877	0.212334	0.432798	0.814697	0.622022	0.494152	0.301576	0.376339	ug/g
NEG2017		PS(18:0_22:5)-H	PS(40:5)-H	PS	(18:0_22:5)	(18:0)	(22:5)			C46 H79 O10 N1 P1	836.545	12.2865	0.0131328	1.26791	0.0489017	0.404477	11.2465	10.7093	7.15857	11.2698	10.6835	8.96294	15.4614	13.6583	13.3034	14.1179	11.8574	7.71492	14.7225	15.0771	14.7591	ug/g
NEG2018		PS(40:5)-H	PS(40:5)-H	PS	(40:5)	(40:5)				C46 H79 O10 N1 P1	836.545	12.7235	0.317166	0.479828	0.158763	0.184309	0.530098	0.66207	0.806795	0.896922	2.52549	0.871544	0.626141	0.182586	0.764204	0.411124	0.401529	0.633934	0.920557	0.973109	0.509191	ug/g
NEG202		CL(79:2)-2H	CL(79:2)-2H	CL	(79:2)	(79:2)				C88 H166 O17 P2	778.581	13.413	0.0318537	1.02333	0.862263	0.559492	12.1136	14.4528	11.2072	12.5692	9.96206	9.46698	12.8062	9.56512	10.8818	10.3938	12.9398	14.813	12.5042	11.842	11.8357	ug/g
NEG2020		PS(18:0_22:6)-H	PS(40:6)-H	PS	(18:0_22:6)	(18:0)	(22:6)			C46 H77 O10 N1 P1	834.529	10.0517	0.0202542	0.629725	0.0553938	1.97208	112.029	116.409	79.4146	151.908	60.0594	113.826	69.3361	40.4697	71.2545	60.0417	65.6995	92.22	88.6388	91.0868	92.2333	ug/g
NEG203		CL(79:5)-H	CL(79:5)-H	CL	(79:5)	(79:5)				C88 H161 O17 P2	1552.12	11.541	0.0450401	0.740831	0.0711951	0.326342	3.34256	2.77903	2.7254	3.28749	5.19239	2.7951	1.88604	3.04806	2.00733	1.55545	3.42281	2.98728	2.41382	2.61083	2.61404	ug/g
NEG2032		PS(20:3_20:4)-H	PS(40:7)-H	PS	(20:3_20:4)	(20:3)	(20:4)			C46 H75 O10 N1 P1	832.513	8.436	0.059196	0.530305	0.007678	0.186981	0.542992	1.04861	1.27578	1.08033	0.592226	1.07363	0.468238	0.329376	0.861707	0.547198	0.35866	0.411729	0.529919	0.554961	0.595622	ug/g
NEG2033		PS(18:1_22:6)-H	PS(40:7)-H	PS	(18:1_22:6)	(18:1)	(22:6)			C46 H75 O10 N1 P1	832.513	8.93489	0.0542508	0.441069	0.018991	0.474817	4.64082	7.43553	3.29498	7.12582	5.39476	4.35712	3.14669	1.48012	2.59959	1.83401	2.51441	2.64923	3.80237	4.18264	4.18443	ug/g
NEG2034		PS(18:1_22:6)-H	PS(40:7)-H	PS	(18:1_22:6)	(18:1)	(22:6)			C46 H75 O10 N1 P1	832.513	9.38503	0.307902	1.1288	0.520405	0.082053	0.203689	0.286278	0.440482	0.828369	0.173127	0.465272	0.126453	0.0822552	0.448423	0.909974	0.46073	0.678154	0.76497	0.706962	0.405943	ug/g
NEG2035		PS(20:3_20:4)-H	PS(40:7)-H	PS	(20:3_20:4)	(20:3)	(20:4)			C46 H75 O10 N1 P1	832.513	10.6918	0.0388568	0.89688	0.185689	0.503756	8.58595	8.5748	7.30892	9.87197	7.50081	7.99725	6.31338	6.85034	7.42593	7.63202	8.22583	8.25274	10.5599	11.3046	11.3033	ug/g
NEG2036		PS(40:7)-H	PS(40:7)-H	PS	(40:7)	(40:7)				C46 H75 O10 N1 P1	832.513	11.1261	0.0361781	1.10012	0.332437	0.406908	5.92141	7.71341	6.66433	6.88676	9.80149	7.07338	8.04311	6.32348	8.24181	7.3232	8.78541	9.75493	11.1527	11.7197	10.9288	ug/g
NEG2039		PS(40:7e)-H	PS(40:7e)-H	PS	(40:7e)	(40:7e)				C46 H77 O9 N1 P1	818.534	12.3542	0.0138144	1.5036	0.000778184	0.296863	10.2433	10.9832	8.18751	12.7804	8.50002	9.6038	17.1988	14.0645	13.9945	16.4568	15.3999	13.5497	17.1679	17.6423	17.4764	ug/g
NEG204		CL(79:6)-2H	CL(79:6)-2H	CL	(79:6)	(79:6)				C88 H158 O17 P2	774.549	11.4928	0.192503	0.227481	0.192743	0.311129	1.59588	1.56954	1.21269	0.611382	9.20098	0.660802	0.208991	0.197	0.846637	0.164071	1.06529	0.89639	1.1833	1.08301	0.80324	ug/g
NEG2040		PS(20:4_20:4)-H	PS(40:8)-H	PS	(20:4_20:4)	(20:4)	(20:4)			C46 H73 O10 N1 P1	830.498	8.04638	0.022212	0.450785	0.0109527	0.44659	7.40997	4.78124	3.85356	5.26452	3.89863	4.18803	2.57389	1.44803	3.44309	1.50832	2.83114	1.44677	3.98701	4.14365	4.14522	ug/g
NEG2041		PS(20:4_20:4)-H	PS(40:8)-H	PS	(20:4_20:4)	(20:4)	(20:4)			C46 H73 O10 N1 P1	830.498	9.76754	0.176037	0.735714	0.0590048	0.452078	5.45212	5.49349	6.3385	6.997	4.11482	5.7598	4.85751	2.59614	4.43851	3.67934	4.85516	4.7022	8.12663	8.35294	5.96688	ug/g
NEG2042		PS(40:8)-H	PS(40:8)-H	PS	(40:8)	(40:8)				C46 H73 O10 N1 P1	830.498	10.3037	0.0394847	0.848913	0.0267099	0.389324	5.39132	4.27813	4.13181	5.05756	4.86125	4.41627	4.26957	2.94095	3.24516	4.19909	4.8799	4.35064	6.62997	6.14918	6.53254	ug/g
NEG2046		PS(40:8e)-H	PS(40:8e)-H	PS	(40:8e)	(40:8e)				C46 H75 O9 N1 P1	816.518	11.2136	0.0238757	0.691108	0.0560925	0.174968	0.830154	0.796547	0.599961	1.1942	1.17343	0.875532	0.669284	0.67735	0.719674	0.612606	0.594635	0.506691	1.10429	1.12606	1.15791	ug/g
NEG2047		PS(20:5_20:4)-H	PS(40:9)-H	PS	(20:5_20:4)	(20:5)	(20:4)			C46 H71 O10 N1 P1	828.482	8.24103	0.14037	0.316065	0.0123829	0.139736	0.749086	0.465936	0.215629	0.424503	0.675116	0.198601	0.188381	0.115501	0.151245	0.109481	0.195899	0.101994	0.316167	0.327909	0.250274	ug/g
NEG2048		PS(18:3_22:6)-H	PS(40:9)-H	PS	(18:3_22:6)	(18:3)	(22:6)			C46 H71 O10 N1 P1	828.482	8.81004	0.140724	0.744162	0.0715058	0.403253	6.34661	5.83262	3.16476	5.84083	3.77557	5.06002	3.80254	2.99825	3.02855	4.14008	4.48098	3.88966	4.79936	4.9686	3.79206	ug/g
NEG2049		PS(18:3_22:6)-H	PS(40:9)-H	PS	(18:3_22:6)	(18:3)	(22:6)			C46 H71 O10 N1 P1	828.482	9.25465	0.126307	0.74142	0.0942023	0.414546	4.07128	3.62312	4.81866	6.52978	4.40333	6.25897	4.39183	3.45769	2.06876	3.45296	4.45207	4.20068	8.96394	7.24112	9.20088	ug/g
NEG205		CL(79:6)-2H	CL(79:6)-2H	CL	(79:6)	(79:6)				C88 H158 O17 P2	774.549	12.0222	0.00474641	1.33398	0.0790749	0.583215	19.324	19.4278	17.9126	20.433	17.9168	16.2776	22.639	18.2219	23.1687	20.9897	32.5619	30.8802	21.8185	21.9088	21.7023	ug/g
NEG2050		PS(18:3e_22:6)-H	PS(40:9e)-H	PS	(18:3e_22:6)	(18:3e)	(22:6)			C46 H73 O9 N1 P1	814.503	10.924	0.0371486	1.53708	0.130064	0.0913504	0.767777	0.56813	0.408043	0.972571	0.212916	0.998698	0.804105	0.576899	1.327	0.902391	1.19767	1.2298	0.993794	1.03556	1.07046	ug/g
NEG2054		PS(19:0_22:6)-H	PS(41:6)-H	PS	(19:0_22:6)	(19:0)	(22:6)			C47 H79 O10 N1 P1	848.545	10.606	0.176191	0.296794	0.032031	0.189477	0.813157	0.502954	1.46928	1.4046	0.0729597	1.08745	0.188434	0.058957	0.116434	0.490974	0.292294	0.440878	0.211352	0.155198	0.217384	ug/g
NEG2055		PS(19:0_22:6)-H	PS(41:6)-H	PS	(19:0_22:6)	(19:0)	(22:6)			C47 H79 O10 N1 P1	848.545	12.2203	0.373406	0.20688	0.0384577	0.616429	9.4286	6.52797	4.08941	4.67203	6.59209	19.7211	1.3059	1.77631	0.712184	0.89846	4.27825	1.58621	3.73019	8.34924	6.9502	ug/g
NEG2056		PS(19:1_22:6)-H	PS(41:7)-H	PS	(19:1_22:6)	(19:1)	(22:6)			C47 H77 O10 N1 P1	846.529	8.4058	0.281072	0.784547	0.221065	0.448705	6.11614	4.98574	8.12408	3.87497	7.8733	3.8801	7.1107	5.38745	4.45754	3.26276	3.58723	3.53917	5.45565	5.88651	3.32102	ug/g
NEG2057		PS(20:4_22:6)-H	PS(42:10)-H	PS	(20:4_22:6)	(20:4)	(22:6)			C48 H73 O10 N1 P1	854.498	7.73807	0.0265603	0.426339	0.00841017	0.323082	4.05632	2.51163	2.11635	2.37375	2.11994	2.03364	1.19517	0.72949	1.64438	0.848473	1.38155	0.686254	2.02565	1.97415	2.0818	ug/g
NEG2058		PS(20:4_22:6)-H	PS(42:10)-H	PS	(20:4_22:6)	(20:4)	(22:6)			C48 H73 O10 N1 P1	854.498	9.46049	0.0310453	0.591356	0.014412	0.425636	6.36947	3.35514	4.66217	5.81769	4.09195	4.33265	2.2925	1.63967	2.84525	3.22426	3.87247	3.05583	5.24218	4.99008	5.28855	ug/g
NEG206		CL(79:7)-2H	CL(79:7)-2H	CL	(79:7)	(79:7)				C88 H156 O17 P2	773.541	10.569	0.00318889	1.27929	0.133345	0.347249	10.7392	8.76151	9.33453	9.91793	3.6909	9.04539	9.44388	8.58564	13.436	11.5355	11.5613	11.3076	10.1881	10.2391	10.2488	ug/g
NEG2060		PS(42:11)-H	PS(42:11)-H	PS	(42:11)	(42:11)				C48 H71 O10 N1 P1	852.482	8.03366	0.22294	0.477851	0.0526374	0.16981	1.78234	0.865951	0.564656	0.795743	0.626874	0.582456	0.509733	0.420088	0.558392	0.31779	0.470744	0.216687	0.666417	0.689206	0.446671	ug/g
NEG2061		PS(20:5_22:6)-H	PS(42:11)-H	PS	(20:5_22:6)	(20:5)	(22:6)			C48 H71 O10 N1 P1	852.482	8.55507	0.168923	0.394884	0.00708649	0.254765	1.28356	1.00949	1.8933	1.70238	1.32786	1.32054	0.62049	0.26774	0.313131	0.384316	0.947943	0.837554	0.726769	0.905058	1.02386	ug/g
NEG2062		PS(42:4)-H	PS(42:4)-H	PS	(42:4)	(42:4)				C48 H85 O10 N1 P1	866.592	13.9128	0.0633446	0.528779	0.0164781	0.196429	0.935936	0.849669	0.943628	0.827863	1.34227	0.528226	0.555869	0.543329	0.479216	0.445621	0.383286	0.462672	0.951583	1.07864	1.03688	ug/g
NEG2063		PS(42:5)-H	PS(42:5)-H	PS	(42:5)	(42:5)				C48 H83 O10 N1 P1	864.576	13.3875	0.134512	0.953955	0.84805	0.115128	0.916433	0.470426	0.40039	0.294664	0.697334	0.182687	0.731836	0.467925	0.632811	0.563468	0.225091	0.204419	0.852244	0.680692	0.680072	ug/g
NEG2064		PS(20:0_22:6)-H	PS(42:6)-H	PS	(20:0_22:6)	(20:0)	(22:6)			C48 H81 O10 N1 P1	862.56	12.6494	0.121905	0.494289	0.0337752	0.537522	11.5873	4.83654	9.95109	7.13164	5.32782	6.56823	3.4071	2.46078	3.18148	2.70088	3.90556	6.7862	5.3516	6.66444	6.66891	ug/g
NEG2065		PS(20:0_22:6)-H	PS(42:6)-H	PS	(20:0_22:6)	(20:0)	(22:6)			C48 H81 O10 N1 P1	862.56	13.061	0.00871208	0.665436	0.0050129	0.765784	22.6218	12.7083	15.0798	17.096	13.6431	18.0346	12.0377	9.18586	9.52218	13.3052	10.6277	11.3218	20.4934	20.8016	20.8097	ug/g
NEG2066		PS(42:6e)-H	PS(42:6e)-H	PS	(42:6e)	(42:6e)				C48 H83 O9 N1 P1	848.581	13.3429	0.09354	0.576083	0.290929	0.14018	0.23965	0.393101	1.86936	1.22974	0.350332	0.833979	0.550668	0.403046	0.376726	0.26418	0.19952	1.03798	0.625086	0.667841	0.750417	ug/g
NEG2067		PS(20:2_22:5)-H	PS(42:7)-H	PS	(20:2_22:5)	(20:2)	(22:5)			C48 H79 O10 N1 P1	860.545	12.2503	0.0136283	0.742258	0.00744857	0.535574	10.0363	6.57776	6.69405	9.58188	8.89795	9.02309	6.09965	4.69145	5.02662	6.44704	6.80615	8.64404	10.2208	10.5031	10.3552	ug/g
NEG2068		PS(42:7e)-H	PS(42:7e)-H	PS	(42:7e)	(42:7e)				C48 H81 O9 N1 P1	846.565	13.1863	0.102487	1.00335	0.987883	0.342867	4.96929	5.25722	5.07155	4.66188	3.64051	3.16118	5.77324	3.51759	3.61748	2.87261	3.7568	7.31348	4.90747	5.05081	5.90983	ug/g
NEG2069		PS(42:8)-H	PS(42:8)-H	PS	(42:8)	(42:8)				C48 H77 O10 N1 P1	858.529	10.9988	0.100832	0.310473	0.00105733	0.24781	1.1877	1.2817	1.28396	0.79511	1.96583	1.3528	0.284619	0.178915	0.280055	0.298094	0.612357	0.78848	1.3012	1.34514	1.56538	ug/g
NEG207		CL(79:7)-H	CL(79:7)-H	CL	(79:7)	(79:7)				C88 H157 O17 P2	1548.09	11.129	0.522166	0.472603	0.0396666	0.132323	0.267631	0.351682	1.09942	0.67074	0.173368	0.822495	0.01517	0.0133537	0.506473	0.203695	0.353159	0.508071	0.0558952	0.187689	0.177051	ug/g
NEG2070		PS(20:2_22:6)-H	PS(42:8)-H	PS	(20:2_22:6)	(20:2)	(22:6)			C48 H77 O10 N1 P1	858.529	11.5493	0.0223632	0.705488	0.10406	0.492293	8.0214	5.25947	6.20618	8.66742	6.0392	6.42285	3.7375	2.83055	3.37536	4.32008	7.75218	6.63881	7.83515	7.50709	7.76206	ug/g
NEG2071		PS(42:8e)-H	PS(42:8e)-H	PS	(42:8e)	(42:8e)				C48 H79 O9 N1 P1	844.55	9.95503	0.806365	0.761169	0.551599	0.166318	1.01561	1.01791	1.70739	1.8105	0.367159	0.100611	0.496929	0.235693	1.01555	0.583174	1.01133	1.23893	0.0574403	1.22269	1.22124	ug/g
NEG2072		PS(42:8e)-H	PS(42:8e)-H	PS	(42:8e)	(42:8e)				C48 H79 O9 N1 P1	844.55	12.7592	0.714891	0.659498	0.139204	0.252971	1.1628	1.06542	3.12124	3.02492	1.2349	2.87025	1.0692	0.869823	1.11567	1.11691	1.50411	2.55451	0.210077	1.69469	1.70619	ug/g
NEG2073		PS(20:3_22:6)-H	PS(42:9)-H	PS	(20:3_22:6)	(20:3)	(22:6)			C48 H75 O10 N1 P1	856.513	10.1216	0.0640627	0.525201	0.0503745	0.250975	1.31803	1.67987	1.22403	2.44064	1.56191	1.48059	1.20371	1.03175	0.960891	0.285517	0.669302	0.945937	1.56524	1.77567	1.71187	ug/g
NEG2074		PS(42:9e)-H	PS(42:9e)-H	PS	(42:9e)	(42:9e)				C48 H77 O9 N1 P1	842.534	9.99146	0.0410202	0.898503	0.100218	0.26227	2.80975	1.91561	1.9879	2.24502	2.86449	2.4081	2.78749	2.00573	1.75039	2.08326	2.12626	2.03335	3.39877	3.49526	3.22247	ug/g
NEG2075		PS(42:9e)-H	PS(42:9e)-H	PS	(42:9e)	(42:9e)				C48 H77 O9 N1 P1	842.534	12.1087	0.00344179	1.40602	0.0234637	0.15143	1.8316	1.60253	1.35058	2.18532	1.90812	1.63821	2.46558	1.94509	1.88578	2.23021	3.35239	2.90711	2.90845	2.92799	2.92228	ug/g
NEG2076		PS(43:5)-H	PS(43:5)-H	PS	(43:5)	(43:5)				C49 H85 O10 N1 P1	878.592	14.845	0.485797	4.01683	0.0828218	0.050826	0.0913759	0.0336394	0.0243052	0.0293845	0.105562	0.0163748	0.143463	0.402994	0.124208	0.388443	0.0680169	0.0805021	0.0473564	0.0256374	0.0188828	ug/g
NEG2077		PS(43:5)-H	PS(43:5)-H	PS	(43:5)	(43:5)				C49 H85 O10 N1 P1	878.592	16.995	0.0852948	1.36088	0.457554	0.0508616	0.344109	0.224875	0.323384	0.060805	0.0122438	0.328966	0.0432291	0.235181	0.568874	0.081488	0.408134	0.424597	0.363746	0.423311	0.4234	ug/g
NEG2078		PS(22:6_22:6)-H	PS(44:12)-H	PS	(22:6_22:6)	(22:6)	(22:6)			C50 H73 O10 N1 P1	878.498	9.16234	0.0312149	0.950328	0.776226	0.127467	1.1537	0.127976	0.962775	0.802736	1.01774	0.464958	0.625541	0.432299	0.699044	0.80859	1.10724	0.632162	1.28668	1.28983	1.35913	ug/g
NEG2079		PS(44:6)-H	PS(44:6)-H	PS	(44:6)	(44:6)				C50 H85 O10 N1 P1	890.592	14.0169	0.0227289	0.186678	0.0036169	0.166453	0.911243	0.362524	0.512582	0.607289	0.575447	0.442349	0.0686165	0.0326215	0.0950919	0.0631629	0.131344	0.246004	0.51282	0.494281	0.492178	ug/g
NEG208		CL(79:7)-H	CL(79:7)-H	CL	(79:7)	(79:7)				C88 H157 O17 P2	1548.09	12.116	0.0160978	0.422146	0.0269009	0.121417	0.573629	0.363938	0.388272	0.132989	0.31185	0.519277	0.0897604	0.0504587	0.115969	0.111636	0.265919	0.332951	0.325748	0.31592	0.318162	ug/g
NEG2080		PS(44:8)-H	PS(44:8)-H	PS	(44:8)	(44:8)				C50 H81 O10 N1 P1	886.56	12.6736	0.0835589	0.759215	0.0662844	0.25937	3.43148	1.4019	2.51905	2.46437	1.75575	1.92079	1.88024	1.08519	1.69572	2.08709	1.76822	1.72789	2.54671	2.9682	2.6141	ug/g
NEG2081		SM(d32:1)+HCOO	SM(d32:1)+HCOO	SM	(d32:1)	(d32:1)				C38 H76 O8 N2 P1	719.534	8.61647	0.0200707	1.97814	0.00862179	0.100089	0.95507	1.34237	1.37695	0.913912	1.48915	1.17184	2.51189	1.93749	2.07923	1.327	3.50611	2.97838	1.63634	1.63609	1.69376	ug/g
NEG2083		SM(d33:1)+HCOO	SM(d33:1)+HCOO	SM	(d33:1)	(d33:1)				C39 H78 O8 N2 P1	733.55	9.31002	0.0224957	1.60881	0.0596817	0.224315	4.35761	4.10921	5.78544	3.71334	5.25461	5.43427	6.78828	5.86956	6.05954	3.68724	12.0356	11.6594	5.62914	5.62369	5.84847	ug/g
NEG2084		SM(d34:0)+HCOO	SM(d34:0)+HCOO	SM	(d34:0)	(d34:0)				C40 H82 O8 N2 P1	749.581	10.4789	0.0551524	0.958417	0.617468	0.325666	3.26937	4.02814	3.9572	3.32496	3.63574	3.27998	3.80353	2.95118	4.17936	2.36753	3.82298	3.47697	3.33225	3.71836	3.49468	ug/g
NEG2085		SM(d34:1)+HCOO	SM(d34:1)+HCOO	SM	(d34:1)	(d34:1)				C40 H80 O8 N2 P1	747.566	9.98462	0.0387093	0.892903	0.316747	1.57015	64.9056	93.7583	77.6179	77.1172	82.3261	81.408	68.1803	59.306	74.5074	47.4131	92.1086	84.5185	66.0595	67.9943	71.2995	ug/g
NEG2086		SM(d34:2)+HCOO	SM(d34:2)+HCOO	SM	(d34:2)	(d34:2)				C40 H78 O8 N2 P1	745.55	8.83564	0.0248973	0.78546	0.157562	0.427157	4.09409	6.70013	5.92457	5.62649	4.51939	6.43846	2.92854	3.7592	4.42568	2.43839	5.61419	6.99229	4.99676	5.05384	5.23946	ug/g
NEG2087		SM(d34:2)+HCOO	SM(d34:2)+HCOO	SM	(d34:2)	(d34:2)				C40 H78 O8 N2 P1	745.55	9.246	0.533149	1.09472	0.891717	0.0311112	0.410284	0.00474873	0.0440222	0.0716903	0.0779708	0.0533016	0.204287	0.342318	0.0299716	0.0845275	0.0179001	0.0457168	0.154116	0.101724	0.0466222	ug/g
NEG2088		SM(d35:1)+HCOO	SM(d35:1)+HCOO	SM	(d35:1)	(d35:1)				C41 H82 O8 N2 P1	761.581	10.6555	0.0706019	1.75323	0.0586528	0.123326	1.0455	1.29932	1.07418	1.2706	1.26723	1.10604	1.77706	1.35751	1.86979	1.13549	3.22757	3.01539	1.30416	1.18897	1.36832	ug/g
NEG2089		SM(d36:0)+HCOO	SM(d36:0)+HCOO	SM	(d36:0)	(d36:0)				C42 H86 O8 N2 P1	777.613	11.7497	0.0206861	1.58228	0.0327663	0.0965918	0.717664	1.00211	0.921335	0.718358	0.843793	0.744959	1.29345	1.01141	1.07665	1.05388	1.96263	1.43143	0.89762	0.92001	0.935368	ug/g
NEG209		CL(79:8)-2H	CL(79:8)-2H	CL	(79:8)	(79:8)				C88 H154 O17 P2	772.534	11.307	0.330187	1.62354	0.232967	0.0221322	0.0106131	0.0477333	0.0913333	0.139564	0.036194	0.110169	0.208661	0.110479	0.0790762	0.156832	0.0713657	0.0808144	0.17208	0.0960895	0.106384	ug/g
NEG2090		SM(d36:1)+HCOO	SM(d36:1)+HCOO	SM	(d36:1)	(d36:1)				C42 H84 O8 N2 P1	775.597	11.2784	0.0260878	1.52437	0.0484085	0.494328	14.7019	22.4827	18.3372	20.1504	17.7247	17.1164	25.0645	22.7958	25.4097	19.9614	37.1121	38.1195	21.441	21.438	22.4231	ug/g
NEG2091		SM(d36:2)+HCOO	SM(d36:2)+HCOO	SM	(d36:2)	(d36:2)				C42 H82 O8 N2 P1	773.581	10.1788	0.0586757	1.45891	0.414838	0.0821961	0.231748	0.289314	0.362879	0.255607	0.196833	0.548519	0.303841	0.1287	0.223448	0.101792	0.997353	0.994754	0.327052	0.342963	0.367335	ug/g
NEG2093		SM(d37:1)+HCOO	SM(d37:1)+HCOO	SM	(d37:1)	(d37:1)				C43 H86 O8 N2 P1	789.613	11.9183	0.0260488	1.54036	0.159822	0.175647	1.72231	2.02596	2.09129	2.19854	2.05863	1.75705	2.21313	2.16848	2.19094	1.73484	4.92381	5.02792	2.14183	2.12921	2.23272	ug/g
NEG2094		SM(d38:0)+HCOO	SM(d38:0)+HCOO	SM	(d38:0)	(d38:0)				C44 H90 O8 N2 P1	805.644	12.9736	0.041069	1.23333	0.185249	0.168924	1.246	1.72358	1.25345	1.41167	1.33024	1.4065	1.55593	1.32626	1.73609	1.33371	2.42498	1.94779	1.3924	1.37065	1.48036	ug/g
NEG2095		SM(d38:1)+HCOO	SM(d38:1)+HCOO	SM	(d38:1)	(d38:1)				C44 H88 O8 N2 P1	803.628	12.5077	0.0567814	1.47207	0.0765501	0.791164	40.8396	55.2049	47.7859	45.9817	32.6802	48.8546	60.4226	44.9892	72.5712	51.9156	92.2424	77.2995	51.3318	54.8339	57.5092	ug/g
NEG2096		SM(d38:2)+HCOO	SM(d38:2)+HCOO	SM	(d38:2)	(d38:2)				C44 H86 O8 N2 P1	801.613	11.4463	0.464619	0.837935	0.679811	0.218457	1.01468	1.54396	3.47388	2.01561	0.914581	2.61112	0.322164	0.934401	0.82272	0.82656	3.34021	3.45208	0.481576	1.28712	1.34235	ug/g
NEG2097		SM(d39:1)+HCOO	SM(d39:1)+HCOO	SM	(d39:1)	(d39:1)				C45 H90 O8 N2 P1	817.644	13.1013	0.0253227	1.35236	0.314209	0.764572	33.3683	32.1117	31.8337	27.4798	30.2727	23.8764	30.2616	25.2792	34.4276	25.5617	48.6897	77.7745	28.4668	28.1973	29.5711	ug/g
NEG2098		SM(d39:2)+HCOO	SM(d39:2)+HCOO	SM	(d39:2)	(d39:2)				C45 H88 O8 N2 P1	815.628	11.9431	0.1261	0.918973	0.766245	0.0951617	0.306147	0.629658	0.443068	0.170817	0.33791	0.535688	0.348515	0.202986	0.477823	0.0616603	0.693847	0.442107	0.190158	0.19585	0.238179	ug/g
NEG2099		SM(d40:1)+HCOO	SM(d40:1)+HCOO	SM	(d40:1)	(d40:1)				C46 H92 O8 N2 P1	831.66	13.6559	0.0236857	1.00843	0.931743	3.46384	423.762	466.001	476.212	463.927	394.509	383.478	366.532	418.739	442.153	373.124	479.603	549.733	382.502	391.134	401.036	ug/g
NEG21		CL(18:1_16:0_16:0_18:1)-H	CL(68:2)-H	CL	(18:1_16:0_16:0_18:1)	(18:1)	(16:0)	(16:0)	(18:1)	C77 H145 O17 P2	1404	17.8235	0.258193	0.634895	0.268524	0.0490938	0.0830186	0.079203	0.0364287	0.0393708	0.12406	0.0283531	0.0524453	0.0502037	0.038306	0.0711515	0.0171005	0.0186776	0.0435889	0.0437171	0.0266641	ug/g
NEG210		CL(79:9)-H	CL(79:9)-H	CL	(79:9)	(79:9)				C88 H153 O17 P2	1544.06	9.73799	0.117382	0.468796	0.0151382	0.20006	0.916186	1.13498	1.10341	1.0482	0.441629	1.11301	0.222791	0.181089	0.714498	0.331349	0.446496	0.80283	0.500123	0.623414	0.610926	ug/g
NEG2104		SM(d40:2)+HCOO	SM(d40:2)+HCOO	SM	(d40:2)	(d40:2)				C46 H90 O8 N2 P1	829.644	12.479	0.122449	0.843748	0.634037	0.898771	27.5215	42.7073	15.6474	35.4475	35.9416	13.5283	21.4243	18.5396	29.6127	10.6684	21.9457	41.916	27.5089	21.9603	22.9649	ug/g
NEG2105		SM(d40:3)+HCOO	SM(d40:3)+HCOO	SM	(d40:3)	(d40:3)				C46 H88 O8 N2 P1	827.628	11.4811	0.0396346	0.609975	0.0597029	0.237954	1.13199	2.11193	1.66735	0.993394	1.7969	1.10128	0.933151	0.585985	0.83298	0.419131	1.3345	1.26376	1.17545	1.13953	1.23247	ug/g
NEG2107		SM(d41:1)+HCOO	SM(d41:1)+HCOO	SM	(d41:1)	(d41:1)				C47 H94 O8 N2 P1	845.675	15.2812	0.242444	0.400812	0.00921087	0.338287	1.8142	1.88065	3.64765	3.07563	2.0555	3.5293	0.189073	0.464099	1.1668	0.227084	1.75415	2.61295	0.907879	1.39863	1.46685	ug/g
NEG2108		SM(d41:2)+HCOO	SM(d41:2)+HCOO	SM	(d41:2)	(d41:2)				C47 H92 O8 N2 P1	843.66	13.0448	0.17894	0.588192	0.0991232	0.875557	11.4029	16.2849	38.3762	25.6941	16.5445	34.4643	10.8291	7.43272	11.5521	3.74699	16.7889	33.6245	12.9817	18.013	13.9059	ug/g
NEG2109		SM(d41:2)+HCOO	SM(d41:2)+HCOO	SM	(d41:2)	(d41:2)				C47 H92 O8 N2 P1	843.66	13.774	0.918443	3.82016	0.393935	0.198825	1.3306	0.309437	0.0367995	0.0423387	0.675551	0.0514837		0.564345	0.033228	0.125743	0.112631	6.95148	2.55981	1.22755	0.152202	ug/g
NEG211		CL(22:6_20:4_18:0_20:0)-H	CL(80:10)-H	CL	(22:6_20:4_18:0_20:0)	(22:6)	(20:4)	(18:0)	(20:0)	C89 H153 O17 P2	1556.06	11.8619	0.0139871	0.848904	0.00134292	0.217288	1.32943	1.35553	1.42904	1.71162	1.37459	1.4617	1.09392	1.08372	1.11013	1.48061	1.29277	1.29197	1.43085	1.40054	1.43804	ug/g
NEG2110		SM(d41:3)+HCOO	SM(d41:3)+HCOO	SM	(d41:3)	(d41:3)				C47 H90 O8 N2 P1	841.644	12.079	0.215186	0.513194	0.17224	0.129658	0.173855	0.478388	1.11523	0.391009	0.348719	0.927579	0.193874	0.151264	0.0821631	0.106116	0.578415	0.650879	0.197566	0.256189	0.306529	ug/g
NEG212		CL(80:11)-2H	CL(80:11)-2H	CL	(80:11)	(80:11)				C89 H150 O17 P2	776.518	10.8186	0.00124915	0.940998	0.764555	0.610346	15.6139	10.8435	14.9757	13.8161	11.4987	10.7408	9.38852	7.09257	11.0513	9.6072	18.1595	17.6177	12.8176	12.8374	12.8494	ug/g
NEG2122		SM(d42:4)+HCOO	SM(d42:4)+HCOO	SM	(d42:4)	(d42:4)				C48 H90 O8 N2 P1	853.644	11.7418	0.0490577	0.311129	0.105907	0.164418	0.435762	0.456807	1.67509	0.821888	0.16975	1.04825	0.215023	0.028419	0.127265	0.0390915	0.612224	0.411522	0.35025	0.369573	0.3864	ug/g
NEG2123		SM(d42:5)+HCOO	SM(d42:5)+HCOO	SM	(d42:5)	(d42:5)				C48 H88 O8 N2 P1	851.628	10.953	0.0697126	0.806748	0.62016	0.0604245	0.0409772	0.217414	0.187359	0.0314402	0.271858	0.0688986	0.10093	0.0204273	0.0242086	0.116459	0.322892	0.0749603	0.127685	0.142062	0.146056	ug/g
NEG2124		SM(d43:1)+HCOO	SM(d43:1)+HCOO	SM	(d43:1)	(d43:1)				C49 H98 O8 N2 P1	873.707	15.128	0.0257822	0.409416	0.000513232	0.881675	15.5964	18.5881	15.5093	15.4399	16.2152	17.6137	7.46945	4.79972	5.0257	2.91311	9.75569	10.5531	10.2006	10.2519	9.77846	ug/g
NEG2125		SM(d43:2)+HCOO	SM(d43:2)+HCOO	SM	(d43:2)	(d43:2)				C49 H96 O8 N2 P1	871.691	14.116	0.00435468	0.454768	0.00469953	0.440562	3.2213	5.33355	4.57145	3.94473	4.0995	5.10002	1.93802	1.23744	1.67241	0.732617	3.08373	3.28278	3.02377	3.02307	3.04627	ug/g
NEG2126		SM(d44:1)+HCOO	SM(d44:1)+HCOO	SM	(d44:1)	(d44:1)				C50 H100 O8 N2 P1	887.722	15.6479	0.024346	0.579786	0.00875305	0.300291	2.02356	2.46393	1.78499	2.23203	2.5215	2.36041	1.103	0.775878	1.16026	0.725223	1.93404	2.06285	1.65774	1.69569	1.74033	ug/g
NEG2128		SM(d44:2)+HCOO	SM(d44:2)+HCOO	SM	(d44:2)	(d44:2)				C50 H98 O8 N2 P1	885.707	14.6162	0.0271004	0.564192	0.0105416	0.248915	1.06331	2.066	1.42034	1.35935	1.83487	1.74705	0.824402	0.606678	0.805771	0.557463	1.21756	1.34284	1.25244	1.24991	1.3108	ug/g
NEG2129		SM(d44:3)+HCOO	SM(d44:3)+HCOO	SM	(d44:3)	(d44:3)				C50 H96 O8 N2 P1	883.691	13.71	0.0345654	0.361829	0.00107178	0.136223	0.331643	0.50641	0.382079	0.320929	0.404445	0.371623	0.195163	0.108061	0.124193	0.0667138	0.224485	0.119788	0.27539	0.265452	0.284464	ug/g
NEG213		CL(80:12)-H	CL(80:12)-H	CL	(80:12)	(80:12)				C89 H149 O17 P2	1552.03	10.8011	0.13414	0.725855	0.303382	0.0515737	0.0646289	0.0650231	0.124245	0.0927107	0.0682497	0.129086	0.0295838	0.0360725	0.0167358	0.075352	0.0488684	0.188211	0.127203	0.0974311	0.118868	ug/g
NEG2130		SM(t34:0)+HCOO	SM(t34:0)+HCOO	SM	(t34:0)	(t34:0)				C40 H82 O9 N2 P1	765.576	9.33357	0.0174812	1.13526	0.441151	0.103205	0.360683	0.612836	0.722699	0.474108	0.46353	0.429984	0.649028	0.429401	0.637604	0.509273	0.495897	0.75705	0.490324	0.488564	0.504336	ug/g
NEG2131		SM(t34:1)+HCOO	SM(t34:1)+HCOO	SM	(t34:1)	(t34:1)				C40 H80 O9 N2 P1	763.561	9.60071	0.0441795	0.695204	0.021914	0.209232	0.814824	1.27564	1.73216	1.12986	1.34057	1.11515	0.652982	0.738217	0.931236	0.625902	1.18545	1.01643	1.01131	0.970924	1.0604	ug/g
NEG2132		SM(t40:0)+HCOO	SM(t40:0)+HCOO	SM	(t40:0)	(t40:0)				C46 H94 O9 N2 P1	849.67	13.0794	0.0383249	1.0249	0.876096	0.282836	2.16848	3.9662	3.50739	3.48899	3.13834	2.82609	3.54749	2.73517	2.6826	2.80374	3.43274	4.36921	3.11049	3.02411	3.26128	ug/g
NEG2133		SM(t41:0)+HCOO	SM(t41:0)+HCOO	SM	(t41:0)	(t41:0)				C47 H96 O9 N2 P1	863.686	13.6222	0.0435104	0.912106	0.538564	0.249944	1.71019	2.21271	2.30606	2.01649	2.46088	1.8856	2.28446	1.59225	1.40596	1.43058	2.13033	2.64158	1.78156	1.7132	1.86841	ug/g
NEG2134		SM(t42:0)+HCOO	SM(t42:0)+HCOO	SM	(t42:0)	(t42:0)				C48 H98 O9 N2 P1	877.702	14.156	0.0469788	0.647005	0.0387433	0.474063	4.58149	6.4164	6.04701	5.90438	6.11626	5.42051	4.50372	2.25824	2.61698	2.95824	4.41964	5.55584	4.14713	4.34709	4.55582	ug/g
NEG2135		SM(t42:1)+HCOO	SM(t42:1)+HCOO	SM	(t42:1)	(t42:1)				C48 H96 O9 N2 P1	875.686	13.0306	0.0244768	0.84749	0.313843	0.337233	2.85893	4.28662	3.5335	3.39735	3.81673	3.22181	3.41661	2.16027	2.64162	1.89207	3.71348	4.07063	3.13223	3.12177	3.26116	ug/g
NEG2136		SPHP(m20:1)+HCOO	SPHP(m20:1)+HCOO	SPHP	(m20:1)	(m20:1)				C21 H43 O6 N1 P1	436.283	2.581	0.0113193	0.187728	0.040313	0.622724	5.46994	3.91883	15.0084	3.85242	18.3871	2.4944	1.15256	0.808839	1.95257	0.760455	3.1767	1.37217	4.25301	4.33131	4.24287	ug/g
NEG2137		SPHP(m22:1)+HCOO	SPHP(m22:1)+HCOO	SPHP	(m22:1)	(m22:1)				C23 H47 O6 N1 P1	464.315	3.86324	0.0139115	0.342738	0.032602	0.594396	6.13903	4.62851	13.9998	4.46245	16.714	2.34796	1.87106	1.28252	3.3071	1.62797	6.04341	2.41939	5.05839	5.19209	5.08327	ug/g
NEG2138		ST(m42:7)-H	ST(m42:7)-H	ST	(m42:7)	(m42:7)				C48 H80 O10 N1 S1	862.551	10.187	0.26191	0.361657	0.00701728	0.482907	5.45429	5.27472	4.67172	4.33337	6.49092	2.59796	2.66912	2.20537	0.729512	3.08955	0.615385	1.11509	2.07357	2.93828	3.56478	ug/g
NEG2139		ST(m43:6)-H	ST(m43:6)-H	ST	(m43:6)	(m43:6)				C49 H84 O10 N1 S1	878.582	9.648	0.276915	1.21174	0.579208	0.253354	1.83902	3.76383	3.1316	0.802053	3.58221	2.5071	4.6695	4.57381	4.69241	3.37626	1.56093	0.0614547	1.46657	2.43262	2.55309	ug/g
NEG214		CL(80:13)-2H	CL(80:13)-2H	CL	(80:13)	(80:13)				C89 H146 O17 P2	774.502	9.84728	0.00466179	0.732698	0.116812	0.326494	3.44049	3.51255	2.984	2.3474	3.40389	1.99139	2.49776	1.3736	1.44524	1.54998	3.42944	2.65787	2.7706	2.74718	2.74973	ug/g
NEG2140		ST(t37:3)+HCOO	ST(t37:3)+HCOO	ST	(t37:3)	(t37:3)				C44 H80 O14 N1 S1	878.531	9.574	0.115497	1.04806	0.858269	0.0537017	0.149967	0.249482	0.00256061	0.258352	0.155785	0.34962	0.127417	0.187565	0.258261	0.219385	0.131799	0.297372	0.199479	0.200247	0.242696	ug/g
NEG2141		ST(t39:5)+HCOO	ST(t39:5)+HCOO	ST	(t39:5)	(t39:5)				C46 H80 O14 N1 S1	902.531	9.961	0.084251	0.317892	0.0262472	0.123025	0.397974	0.315525	0.232712	0.446797	0.540667	0.0964839	0.0921731	0.0943217	0.123043	0.154705	0.0480965	0.133032	0.234762	0.26222	0.222794	ug/g
NEG2143		phSM(d17:0_16:1)+HCOO	phSM(d33:1)+HCOO	phSM	(d17:0_16:1)	(d17:0)	(16:1)			C39 H78 O9 N2 P1	749.545	8.90194	0.021174	0.629768	0.0856218	0.0577922	0.0601409	0.120968	0.129156	0.0678748	0.093208	0.0774067	0.0436764	0.0507591	0.0479923	0.0215435	0.0843004	0.0973159	0.0724755	0.0699762	0.069795	ug/g
NEG2144		phSM(d33:2)+HCOO	phSM(d33:2)+HCOO	phSM	(d33:2)	(d33:2)				C39 H76 O9 N2 P1	747.529	4.14	0.0115345	0.427132	0.208236	0.0464214	0.00915163	0.165057	0.120966	0.040183	0.0473533	0.0265484	0.0290195	0.0072502	0.0529066	0.00621154	0.0531155	0.0263045	0.075366	0.0753551	0.0768762	ug/g
NEG2145		phSM(d18:0_16:0)+HCOO	phSM(d34:0)+HCOO	phSM	(d18:0_16:0)	(d18:0)	(16:0)			C40 H82 O9 N2 P1	765.576	9.359	0.00851833	0.948478	0.834132	0.0911647	0.244632	0.353847	0.482101	0.272503	0.312565	0.283226	0.388516	0.0356793	0.319223	0.284804	0.408454	0.411787	0.34197	0.347582	0.346303	ug/g
NEG2146		phSM(d18:0_16:1)+HCOO	phSM(d34:1)+HCOO	phSM	(d18:0_16:1)	(d18:0)	(16:1)			C40 H80 O9 N2 P1	763.561	9.52167	0.0241975	0.720596	0.055025	0.162267	0.51428	0.746493	0.976054	0.82293	0.78936	0.676706	0.406864	0.354865	0.663588	0.373653	0.696174	0.766148	0.644066	0.619132	0.647287	ug/g
NEG2147		phSM(d41:0)+HCOO	phSM(d41:0)+HCOO	phSM	(d41:0)	(d41:0)				C47 H96 O9 N2 P1	863.686	13.722	0.024213	0.868156	0.377672	0.199661	0.994059	1.31828	1.46031	1.25526	1.50022	1.18814	1.28675	0.747571	0.936903	0.829265	1.28526	1.61318	1.1746	1.12907	1.18043	ug/g
NEG2148		phSM(d41:7)-CH3	phSM(d41:7)-CH3	phSM	(d41:7)	(d41:7)				C45 H78 O7 N2 P1	789.555	11.35	0.825685	0.349582	0.0263766	0.377373	1.02527	2.89629	7.28891	5.24071	2.58755	4.49676	1.01576	0.86767	1.65076	1.13699	1.14138	2.41503	0.042405	1.34137	1.34693	ug/g
NEG2149		phSM(d43:0)+HCOO	phSM(d43:0)+HCOO	phSM	(d43:0)	(d43:0)				C49 H100 O9 N2 P1	891.717	14.6649	0.0180276	0.959957	0.74952	0.0783806	0.198745	0.182341	0.282284	0.219295	0.246484	0.220785	0.251698	0.135084	0.197435	0.1692	0.237695	0.304768	0.266168	0.275154	0.267451	ug/g
NEG215		CL(80:14)-2H	CL(80:14)-2H	CL	(80:14)	(80:14)				C89 H144 O17 P2	773.494	15.9465	0.0426554	0.783586	0.08497	0.0817343	0.140103	0.216303	0.205544	0.210894	0.258991	0.166718	0.150511	0.130411	0.178759	0.160914	0.146352	0.172224	0.197042	0.183219	0.183117	ug/g
NEG2150		phSM(d44:0)+HCOO	phSM(d44:0)+HCOO	phSM	(d44:0)	(d44:0)				C50 H102 O9 N2 P1	905.733	15.153	0.0698942	0.926161	0.742283	0.0497695	0.0594029	0.0764016	0.111936	0.107345	0.122636	0.117331	0.0789895	0.0240766	0.0772992	0.0374964	0.175765	0.157487	0.0821698	0.0825875	0.0927642	ug/g
NEG2151		phSM(t34:1)-CH3	phSM(t34:1)-CH3	phSM	(t34:1)	(t34:1)				C38 H76 O8 N2 P1	719.534	8.60346	0.00609345	1.9729	0.00879061	0.0774981	0.600331	0.785861	0.839712	0.550573	0.873419	0.712508	1.55954	1.06618	1.35158	0.78966	2.07286	1.76675	1.03796	1.04214	1.02972	ug/g
NEG2152		phSM(t36:1)-CH3	phSM(t36:1)-CH3	phSM	(t36:1)	(t36:1)				C40 H80 O8 N2 P1	747.566	10.0143	0.0181191	0.891873	0.33892	1.22513	40.7647	54.8553	47.4107	46.6013	48.0545	49.571	42.5911	32.5252	48.781	28.1285	53.9708	50.2006	41.7544	43.0752	43.1097	ug/g
NEG2153		phSM(t18:1_18:0)+HCOO	phSM(t36:1)+HCOO	phSM	(t18:1_18:0)	(t18:1)	(18:0)			C42 H84 O10 N2 P1	807.587	11.3785	0.0227722	0.995229	0.957769	0.68599	16.9247	20.6826	14.1369	15.6312	19.7507	15.0228	15.8911	14.3364	18.1848	15.1799	20.8668	17.2025	15.5517	14.9515	14.9565	ug/g
NEG2155		phSM(t38:6)-CH3	phSM(t38:6)-CH3	phSM	(t38:6)	(t38:6)				C42 H74 O8 N2 P1	765.519	14.969	0.0302791	1.31624	0.0399578	0.111409	0.683213	0.622898	0.704756	0.666781	0.802517	0.371516	0.82656	0.77943	1.00787	0.995727	0.696755	0.763399	0.751308	0.713321	0.713154	ug/g
NEG2156		phSM(t40:6)+HCOO	phSM(t40:6)+HCOO	phSM	(t40:6)	(t40:6)				C46 H82 O10 N2 P1	853.571	9.89957	0.852998	0.853698	0.403645	0.887787	20.0637	24.4943	66.0091	38.5288	21.8863	47.9414	26.2323	22.7763	39.1825	24.856	34.9262	38.9214	0.255426	25.3383	25.3475	ug/g
NEG216		CL(80:16)-H	CL(80:16)-H	CL	(80:16)	(80:16)				C89 H141 O17 P2	1543.96	16.1885	0.00809177	2.80824	0.000430648	0.0262054	0.0332547	0.052225	0.0370026	0.0243709	0.0271219	0.0169879	0.0909745	0.115977	0.0652129	0.0866317	0.107543	0.0699306	0.0633448	0.063572	0.0625952	ug/g
NEG217		CL(80:18)-2H	CL(80:18)-2H	CL	(80:18)	(80:18)				C89 H136 O17 P2	769.463	4.416	0.0549754	0.701031	0.280058	0.0382275	0.0318633	0.0379264	0.0728484	0.0115277	0.0883643	0.0416561	0.0246761	0.0167401	0.076201	0.0230231	0.020161	0.0384223	0.0272919	0.0300663	0.0300673	ug/g
NEG218		CL(80:5)-2H	CL(80:5)-2H	CL	(80:5)	(80:5)				C89 H162 O17 P2	782.565	12.321	0.108791	0.561159	0.00928803	0.430399	5.71564	4.16064	3.03927	3.73333	7.87293	7.61374	2.97515	1.72846	2.75048	2.49644	3.66045	4.42218	5.43317	5.44787	4.47601	ug/g
NEG219		CL(80:8)-2H	CL(80:8)-2H	CL	(80:8)	(80:8)				C89 H156 O17 P2	779.541	15.377	0.0340231	0.679817	0.00573468	0.164572	0.860629	0.636097	0.70196	0.695894	0.869202	0.583691	0.579081	0.379704	0.547729	0.375417	0.513498	0.560057	0.553	0.557881	0.523613	ug/g
NEG22		CL(18:2_16:0_16:0_18:1)-H	CL(68:3)-H	CL	(18:2_16:0_16:0_18:1)	(18:2)	(16:0)	(16:0)	(18:1)	C77 H143 O17 P2	1401.98	17.1724	0.00282855	0.897943	0.398864	0.249337	1.75767	2.72955	2.18257	1.88659	1.93038	1.62431	1.47007	1.46814	2.27901	1.90464	1.87271	1.88048	1.87306	1.86316	1.86491	ug/g
NEG220		CL(80:9)-2H	CL(80:9)-2H	CL	(80:9)	(80:9)				C89 H154 O17 P2	778.534	9.843	0.037185	0.91057	0.676728	0.0838639	0.238812	0.328193	0.310177	0.0526141	0.327809	0.105376	0.311485	0.172035	0.228194	0.040605	0.237957	0.250812	0.222876	0.223749	0.237991	ug/g
NEG221		CL(80:9)-H	CL(80:9)-H	CL	(80:9)	(80:9)				C89 H155 O17 P2	1558.07	11.8384	0.0779198	0.99255	0.970123	0.159772	1.20688	1.2178	0.585512	1.55614	1.05854	0.820149	0.787588	0.800895	0.984043	1.01956	1.43531	1.36961	0.934378	1.07269	1.07321	ug/g
NEG222		CL(81:1)-H	CL(81:1)-H	CL	(81:1)	(81:1)				C90 H173 O17 P2	1588.22	10.034	0.111458	1.12694	0.743892	0.0327101	0.0939077	0.0261856	0.0604267	0.084559	0.0529625	0.12407	0.0933447	0.0787793	0.111434	0.0466804	0.137013	0.030981	0.156877	0.158326	0.129042	ug/g
NEG223		CL(81:10)-H	CL(81:10)-H	CL	(81:10)	(81:10)				C90 H155 O17 P2	1570.07	10.4	0.00907498	0.801759	0.165271	0.43537	5.04658	6.96413	5.81387	4.78976	5.87456	4.3865	4.51892	3.49296	3.67785	3.12883	6.38906	5.15054	5.31447	5.33577	5.24391	ug/g
NEG224		CL(81:11)-H	CL(81:11)-H	CL	(81:11)	(81:11)				C90 H153 O17 P2	1568.06	9.72974	0.244235	0.416427	0.0365605	0.153711	0.437573	0.423624	0.441951	0.695875	0.507547	0.649062	0.0353488	0.0909133	0.143285	0.0222881	0.655998	0.366258	0.539133	0.701067	0.430759	ug/g
NEG225		CL(81:11)-H	CL(81:11)-H	CL	(81:11)	(81:11)				C90 H153 O17 P2	1568.06	10.292	0.523557	0.94103	0.864386	0.0389666	0.0573968	0.0468761	0.0461352	0.100353	0.0570842	0.108759	0.055871	0.0390051	0.116529	0.0506384	0.100514	0.0294794	0.0229449	0.035925	0.0652204	ug/g
NEG226		CL(81:11)-2H	CL(81:11)-2H	CL	(81:11)	(81:11)				C90 H152 O17 P2	783.526	15.9262	0.0266951	0.799908	0.0070552	0.103528	0.340912	0.298591	0.325547	0.322877	0.302736	0.279063	0.259736	0.20983	0.279818	0.247165	0.218638	0.280422	0.302053	0.288376	0.288637	ug/g
NEG227		CL(81:12)-H	CL(81:12)-H	CL	(81:12)	(81:12)				C90 H151 O17 P2	1566.04	9.50101	0.0178145	1.2371	0.216595	0.0815361	0.416142	0.377122	0.391859	0.241278	0.286097	0.194413	0.379276	0.320526	0.403087	0.320651	0.562662	0.372828	0.365925	0.355251	0.354509	ug/g
NEG228		CL(81:13)-2H	CL(81:13)-2H	CL	(81:13)	(81:13)				C90 H148 O17 P2	781.51	14.92	0.0597694	0.833017	0.0973431	0.0566978	0.0884653	0.0810114	0.099345	0.126712	0.0996786	0.142776	0.0654116	0.0848937	0.105106	0.0808159	0.0896923	0.105535	0.103869	0.104269	0.0936605	ug/g
NEG229		CL(81:3)-2H	CL(81:3)-2H	CL	(81:3)	(81:3)				C90 H168 O17 P2	791.588	5.37128	0.018443	0.708659	0.19782	0.0987211	0.31532	0.341564	0.172076	0.239121	0.436551	0.259585	0.226487	0.186063	0.333485	0.190191	0.173343	0.140658	0.240046	0.239236	0.232099	ug/g
NEG23		CL(68:4)-2H	CL(68:4)-2H	CL	(68:4)	(68:4)				C77 H140 O17 P2	699.479	9.863	0.429786	0.985344	0.969789	0.0187331	0.0450563	0.00606647	0.0110778	0.00883665	0.0514335	0.0248744	0.0424131	0.0203199	0.0106873	0.013534	0.0103196	0.0479117	0.0129226	0.0238095	0.0111402	ug/g
NEG230		CL(81:6)-H	CL(81:6)-H	CL	(81:6)	(81:6)				C90 H163 O17 P2	1578.14	11.94	0.0671892	2.14059	0.0138664	0.196908	2.90166	3.16115	1.89483	1.41003	2.80858	1.44537	6.30315	6.36346	6.21437	5.14098	3.07718	2.05914	4.11451	3.59837	3.91769	ug/g
NEG231		CL(81:6)-2H	CL(81:6)-2H	CL	(81:6)	(81:6)				C90 H162 O17 P2	788.565	12.659	0.0170106	0.572227	0.0331169	0.114985	0.432957	0.351934	0.25519	0.398135	0.277162	0.292185	0.159813	0.109882	0.175723	0.163533	0.270921	0.268911	0.311654	0.302502	0.302804	ug/g
NEG232		CL(21:0_16:0_22:6_22:1)-H	CL(81:7)-H	CL	(21:0_16:0_22:6_22:1)	(21:0)	(16:0)	(22:6)	(22:1)	C90 H161 O17 P2	1576.12	11.6249	0.169551	0.878866	0.404036	0.375878	5.43296	4.82872	4.38855	5.01279	4.17871	3.99774	4.41517	3.43066	2.25282	3.90678	4.33999	6.12176	4.26107	3.13269	4.29145	ug/g
NEG233		CL(81:8)-H	CL(81:8)-H	CL	(81:8)	(81:8)				C90 H159 O17 P2	1574.11	11.038	0.204257	0.823792	0.261469	0.199913	1.02638	1.3461	1.19657	1.77438	1.09332	1.22276	0.998423	0.753119	1.34813	0.854997	0.990154	1.36501	0.781174	1.14199	1.14369	ug/g
NEG234		CL(23:1_20:4_18:0_20:4)-H	CL(81:9)-H	CL	(23:1_20:4_18:0_20:4)	(23:1)	(20:4)	(18:0)	(20:4)	C90 H157 O17 P2	1572.09	10.3727	0.0219009	0.788654	0.198508	0.291279	2.03582	2.90455	2.82057	2.19482	2.54468	2.23686	1.75648	1.33377	1.65213	1.20983	3.09686	2.57356	2.02377	2.03832	2.10804	ug/g
NEG235		CL(82:0)-2H	CL(82:0)-2H	CL	(82:0)	(82:0)				C91 H176 O17 P2	801.62	13.763	0.0178205	1.10119	0.364834	0.106252	0.44471	0.568151	0.446976	0.397	0.444109	0.46041	0.600215	0.421313	0.582319	0.435086	0.557198	0.444633	0.529002	0.531322	0.514089	ug/g
NEG236		CL(82:10)-2H	CL(82:10)-2H	CL	(82:10)	(82:10)				C91 H156 O17 P2	791.541	9.467	0.182951	0.882707	0.454412	0.32014	2.77395	4.10377	5.27148	5.20423	2.22944	4.41559	3.09755	1.97417	5.68432	2.9274	3.3671	4.1331	4.28412	4.31398	5.82198	ug/g
NEG237		CL(82:10)-2H	CL(82:10)-2H	CL	(82:10)	(82:10)				C91 H156 O17 P2	791.541	14.8931	0.146993	0.578183	0.0980963	0.195762	1.19728	1.19514	1.00413	1.73131	0.157354	1.56319	0.864305	0.545642	0.978347	0.556192	0.481073	0.534062	0.781701	1.02158	1.02124	ug/g
NEG238		CL(82:11)-2H	CL(82:11)-2H	CL	(82:11)	(82:11)				C91 H154 O17 P2	790.534	10.3731	0.862944	0.621627	0.161962	0.986958	18.6402	20.8061	59.4826	32.6696	25.654	33.4864	13.3812	11.8049	16.6066	10.1933	30.448	36.1344	0.04795	20.1178	20.1993	ug/g
NEG239		CL(22:6_16:0_20:4_24:1)-2H	CL(82:11)-2H	CL	(22:6_16:0_20:4_24:1)	(22:6)	(16:0)	(20:4)	(24:1)	C91 H154 O17 P2	790.534	11.5075	0.00203347	0.890065	0.545894	3.34939	422.197	323.228	386.896	393.349	302.38	342.399	250.598	199.078	279.562	258.322	492.2	452.082	346.956	348.36	347.513	ug/g
NEG24		CL(18:2_16:0_16:1_18:1)-H	CL(68:4)-H	CL	(18:2_16:0_16:1_18:1)	(18:2)	(16:0)	(16:1)	(18:1)	C77 H141 O17 P2	1399.96	16.8996	0.00348812	0.869689	0.26534	0.248016	1.74465	2.62518	2.1841	1.41391	2.00015	1.41627	1.88018	1.57177	1.74371	1.68822	1.6325	1.38438	1.74948	1.75696	1.74486	ug/g
NEG243		CL(82:12)-H	CL(82:12)-H	CL	(82:12)	(82:12)				C91 H153 O17 P2	1580.06	10.544	0.105123	1.49301	0.584238	0.0527074	0.157291	0.160859	0.122088	0.116266	0.0125581	0.0438172	0.0543592	0.0149979	0.134121	0.0368247	0.386438	0.288293	0.169968	0.141183	0.170888	ug/g
NEG244		CL(82:13)-2H	CL(82:13)-2H	CL	(82:13)	(82:13)				C91 H150 O17 P2	788.518	8.629	0.186549	0.742868	0.263225	0.151372	0.548452	0.739872	0.852464	0.660342	0.538122	0.567989	0.34179	0.203745	0.512022	0.287816	0.839054	0.718135	0.361369	0.372856	0.499631	ug/g
NEG245		CL(82:13)-2H	CL(82:13)-2H	CL	(82:13)	(82:13)				C91 H150 O17 P2	788.518	10.3119	0.865415	0.775987	0.446909	2.35156	165.153	184.633	0.825746	335.346	181.16	327.652	94.6704	84.9539	132.241	83.7843	236.774	294.702	0.0783386	166.676	166.717	ug/g
NEG248		CL(82:2)-2H	CL(82:2)-2H	CL	(82:2)	(82:2)				C91 H172 O17 P2	799.604	13.9846	0.0543071	0.549957	0.0453179	0.238329	1.24261	1.48143	1.47552	0.949335	2.22727	0.721292	0.968309	0.765389	0.677282	0.706353	0.645566	0.690351	0.944726	1.04773	1.02803	ug/g
NEG249		CL(82:4)-2H	CL(82:4)-2H	CL	(82:4)	(82:4)				C91 H168 O17 P2	797.588	11.9664	0.00781849	2.2559	0.0254424	0.203735	2.3417	2.82362	2.22508	1.73305	2.88147	1.49964	6.67284	6.48148	7.90371	4.467	2.91674	2.02322	3.43617	3.4511	3.39904	ug/g
NEG25		CL(16:1_16:1_18:1_18:2)-H	CL(68:5)-H	CL	(16:1_16:1_18:1_18:2)	(16:1)	(16:1)	(18:1)	(18:2)	C77 H139 O17 P2	1397.95	16.5701	0.00826817	0.509285	0.000409977	0.349879	2.98667	3.74317	2.28462	2.26879	3.55085	2.51793	1.75802	1.6022	1.15319	1.00407	1.85617	1.46348	1.92597	1.9337	1.90315	ug/g
NEG250		CL(82:5)-2H	CL(82:5)-2H	CL	(82:5)	(82:5)				C91 H166 O17 P2	796.581	11.9	0.128893	2.47849	0.0395298	0.298651	4.04656	4.8482	3.88385	2.67898	5.55191	2.95661	11.5103	12.1159	18.1368	8.51873	5.81943	3.29853	5.43188	6.854	6.85915	ug/g
NEG251		CL(82:7)-2H	CL(82:7)-2H	CL	(82:7)	(82:7)				C91 H162 O17 P2	794.565	11.03	0.54254	0.842555	0.427092	0.145781	0.490841	1.35528	2.96071	1.17652	0.369495	1.41534	0.448497	1.22871	1.75347	1.00982	0.956657	1.14796	0.427751	1.17808	0.583618	ug/g
NEG252		CL(22:2_20:1_22:5_18:0)-H	CL(82:8)-H	CL	(22:2_20:1_22:5_18:0)	(22:2)	(20:1)	(22:5)	(18:0)	C91 H161 O17 P2	1588.12	10.1135	0.407379	0.812081	0.211109	0.0910974	0.169743	0.331074	0.497171	0.262149	0.271408	0.397288	0.214896	0.274031	0.363244	0.0651511	0.34199	0.307056	0.081106	0.189029	0.189302	ug/g
NEG253		CL(82:8)-2H	CL(82:8)-2H	CL	(82:8)	(82:8)				C91 H160 O17 P2	793.557	11.915	0.0229712	0.636584	0.00181239	0.775172	15.1419	16.3356	16.5873	11.7795	16.8167	12.9323	10.4332	7.68825	9.04504	7.40113	12.3087	10.1573	12.5841	13.0636	12.5341	ug/g
NEG254		CL(82:8)-2H	CL(82:8)-2H	CL	(82:8)	(82:8)				C91 H160 O17 P2	793.557	15.946	0.00333697	0.708723	0.00250742	0.183335	0.934114	0.8323	0.932863	0.93193	0.943446	0.791694	0.650079	0.468235	0.740374	0.569836	0.649676	0.725055	0.762994	0.762357	0.75831	ug/g
NEG255		CL(82:9)-2H	CL(82:9)-2H	CL	(82:9)	(82:9)				C91 H158 O17 P2	792.549	9.35057	0.01448	1.09927	0.324225	0.152491	0.935679	0.906717	1.0915	0.900577	1.02983	0.930783	1.26545	0.99123	1.31625	1.08074	0.738507	0.978163	1.01214	1.04179	1.02513	ug/g
NEG256		CL(82:9)-2H	CL(82:9)-2H	CL	(82:9)	(82:9)				C91 H158 O17 P2	792.549	10.389	0.0397844	0.891653	0.399691	0.49533	7.37228	11.4274	7.47216	5.54731	10.3802	5.87806	9.916	7.63115	6.45454	5.41016	7.34146	6.11505	7.6492	8.19799	8.20529	ug/g
NEG257		CL(83:1)-2H	CL(83:1)-2H	CL	(83:1)	(83:1)				C92 H176 O17 P2	807.62	13.1315	0.0544446	1.29488	0.180238	0.108219	0.824961	0.529071	0.890069	0.715045	0.682777	0.700171	0.764835	0.811372	0.689202	0.794697	1.19712	1.36524	0.642395	0.706736	0.645801	ug/g
NEG258		CL(23:0_22:6_20:4_18:0)-H	CL(83:10)-H	CL	(23:0_22:6_20:4_18:0)	(23:0)	(22:6)	(20:4)	(18:0)	C92 H159 O17 P2	1598.11	10.43	0.00977045	0.720714	0.218512	0.125472	0.42725	0.589739	0.484133	0.291595	0.591175	0.238978	0.407764	0.239632	0.220577	0.146286	0.389628	0.486453	0.401983	0.396005	0.403368	ug/g
NEG259		CL(21:0_22:6_18:1_22:4)-H	CL(83:11)-H	CL	(21:0_22:6_18:1_22:4)	(21:0)	(22:6)	(18:1)	(22:4)	C92 H157 O17 P2	1596.09	10.353	0.0145428	0.658807	0.125844	0.192978	0.735266	1.52826	1.10842	0.751669	1.2814	0.718821	0.923279	0.486576	0.451708	0.36394	0.977352	0.831573	0.88263	0.873413	0.898834	ug/g
NEG26		CL(18:2_16:1_16:1_18:2)-H	CL(68:6)-H	CL	(18:2_16:1_16:1_18:2)	(18:2)	(16:1)	(16:1)	(18:2)	C77 H137 O17 P2	1395.93	16.2266	0.0024769	0.33152	0.00232407	0.465944	3.83966	6.88788	4.23918	3.50932	5.21125	3.66174	1.96428	1.43286	1.01106	1.02473	2.00232	1.6315	3.3398	3.32424	3.32728	ug/g
NEG260		CL(83:13)-H	CL(83:13)-H	CL	(83:13)	(83:13)				C92 H153 O17 P2	1592.06	9.47028	0.0227631	0.481947	0.00440586	0.208907	1.16242	0.776899	1.33479	0.987542	1.08321	0.748342	0.601447	0.0924741	0.513916	0.438634	0.589793	0.700333	0.796859	0.825037	0.790704	ug/g
NEG261		CL(83:4)-H	CL(83:4)-H	CL	(83:4)	(83:4)				C92 H171 O17 P2	1610.2	11.2292	0.024339	4.51916	0.00231428	0.0697406	0.0527317	0.0506216	0.0787059	0.0851781	0.0247004	0.0654812	0.202523	0.195189	0.262165	0.22227	0.375885	0.357203	0.144822	0.145413	0.139106	ug/g
NEG262		CL(83:4)-2H	CL(83:4)-2H	CL	(83:4)	(83:4)				C92 H170 O17 P2	804.596	13.4134	0.124824	0.899273	0.846802	0.322391	2.561	4.45992	1.61695	1.71721	12.1713	1.79053	3.09526	1.79485	2.2759	8.32739	3.82338	2.55075	4.50363	3.68841	3.62035	ug/g
NEG263		CL(83:6)-2H	CL(83:6)-2H	CL	(83:6)	(83:6)				C92 H166 O17 P2	802.581	14.954	0.724183	0.944915	0.934318	0.0739672	0.123775	0.258407	1.42083	0.337056	0.0514306	0.0949601	0.313022	0.201948	0.327482	0.226024	0.337549	0.75448	0.0559071	0.262959	0.401355	ug/g
NEG264		CL(84:11)-2H	CL(84:11)-2H	CL	(84:11)	(84:11)				C93 H158 O17 P2	804.549	12.1343	0.00746876	0.431316	0.0372432	0.533993	10.3109	4.89756	7.59804	6.58445	5.05793	6.49681	1.92459	1.0253	1.5586	1.54919	5.35889	6.24395	4.85641	4.8767	4.80637	ug/g
NEG265		CL(85:1)-2H	CL(85:1)-2H	CL	(85:1)	(85:1)				C94 H180 O17 P2	821.635	5.077	0.0763336	0.383048	0.00868773	0.0979017	0.229385	0.184206	0.218646	0.130345	0.377075	0.129087	0.0752535	0.0664477	0.0994476	0.0666808	0.10887	0.0692901	0.221899	0.19775	0.192763	ug/g
NEG266		CL(85:10)-H	CL(85:10)-H	CL	(85:10)	(85:10)				C94 H163 O17 P2	1626.14	11.4922	0.256345	0.607265	0.0357834	0.133399	0.349595	0.372575	0.73295	0.466573	0.515287	0.453094	0.259294	0.203084	0.246852	0.213889	0.431753	0.400169	0.23346	0.395612	0.350669	ug/g
NEG267		CL(85:11)-H	CL(85:11)-H	CL	(85:11)	(85:11)				C94 H161 O17 P2	1624.12	11.1616	0.0148859	0.556986	0.00257214	0.124856	0.465521	0.378429	0.320781	0.350952	0.440461	0.354578	0.236419	0.209699	0.112529	0.163917	0.233167	0.331309	0.329106	0.320738	0.320789	ug/g
NEG268		CL(85:13)-2H	CL(85:13)-2H	CL	(85:13)	(85:13)				C94 H156 O17 P2	809.541	9.676	0.0399161	1.42662	0.00190178	0.0631093	0.325651	0.365686	0.469591	0.412281	0.455589	0.552436	0.411554	0.587123	0.670715	0.701192	0.652588	0.659272	0.457649	0.495198	0.482482	ug/g
NEG269		CL(85:14)-2H	CL(85:14)-2H	CL	(85:14)	(85:14)				C94 H154 O17 P2	808.534	9.70439	0.0108765	1.25728	0.00109391	0.145968	1.07535	1.45401	1.25506	1.25482	1.21566	1.64832	1.27332	1.65106	1.62498	1.68323	1.71883	1.98514	1.42506	1.45523	1.44762	ug/g
NEG27		CL(68:6)-H	CL(68:6)-H	CL	(68:6)	(68:6)				C77 H137 O17 P2	1395.93	16.7701	0.22052	0.123313	0.214783	0.210712	0.238769	5.85092	1.68936	1.1139	0.0777619	0.096661	0.10491	0.074717	0.226199	0.103335	0.285334	0.323633	0.0873993	0.109905	0.136405	ug/g
NEG270		CL(86:12)-2H	CL(86:12)-2H	CL	(86:12)	(86:12)				C95 H160 O17 P2	817.557	11.555	0.020885	0.502088	0.00435736	0.397408	3.80493	3.67541	3.93006	3.39685	3.96976	2.5819	2.03938	1.2942	1.27178	1.13854	2.6652	2.31496	2.66032	2.58878	2.69765	ug/g
NEG271		CL(86:13)-2H	CL(86:13)-2H	CL	(86:13)	(86:13)				C95 H158 O17 P2	816.549	11.498	0.008742	0.487317	0.00307309	0.561527	7.55896	7.5505	7.73365	6.62307	8.15824	4.45282	4.01842	2.63569	2.82218	2.51946	4.5164	3.9928	5.15669	5.16035	5.23696	ug/g
NEG272		CL(86:15)-2H	CL(86:15)-2H	CL	(86:15)	(86:15)				C95 H154 O17 P2	814.534	10.543	0.00869383	0.461645	0.0113017	0.377811	3.3937	3.51554	3.60053	2.45499	4.08042	1.87466	0.618253	1.11991	1.46952	0.882784	2.52119	2.12258	2.44678	2.48279	2.48509	ug/g
NEG273		CL(86:7)-2H	CL(86:7)-2H	CL	(86:7)	(86:7)				C95 H170 O17 P2	822.596	12.394	0.0637148	1.14161	0.34131	0.0603263	0.142628	0.217334	0.395034	0.161264	0.219748	0.286621	0.1575	0.196016	0.348778	0.336885	0.276763	0.308142	0.369902	0.413043	0.371299	ug/g
NEG274		CL(86:8)-2H	CL(86:8)-2H	CL	(86:8)	(86:8)				C95 H168 O17 P2	821.588	11.654	0.667747	1.14312	0.80053	0.105228	0.237848	0.26364	0.435842	0.22588	1.19673	0.149348	0.833506	0.888017	0.352391	0.205455	0.319876	0.269163	0.399478	0.401167	0.0661539	ug/g
NEG275		CL(86:9)-2H	CL(86:9)-2H	CL	(86:9)	(86:9)				C95 H166 O17 P2	820.581	15.895	0.0250116	0.739654	0.00365453	0.0997838	0.281577	0.237104	0.284245	0.300753	0.29786	0.252819	0.218452	0.149596	0.228062	0.204151	0.18655	0.236841	0.23021	0.240352	0.240603	ug/g
NEG276		CL(87:14)-H	CL(87:14)-H	CL	(87:14)	(87:14)				C96 H159 O17 P2	1646.11	9.843	0.215277	0.596085	0.365959	0.0462888	0.170245	0.053778	0.0230023	0.0188019	0.135187	0.00805867	0.0529479	0.0766528	0.0458317	0.0105997	0.0251378	0.0326719	0.110615	0.0738478	0.0827767	ug/g
NEG277		CL(87:17)-2H	CL(87:17)-2H	CL	(87:17)	(87:17)				C96 H152 O17 P2	819.526	9.081	0.115137	1.3336	0.227621	0.0492166	0.234983	0.172844	0.150178	0.166397	0.200066	0.0553242	0.294791	0.274601	0.103462	0.111379	0.404719	0.1177	0.235032	0.240432	0.193509	ug/g
NEG279		CL(88:8)-2H	CL(88:8)-2H	CL	(88:8)	(88:8)				C97 H172 O17 P2	835.604	12.006	0.313254	1.14225	0.781423	0.0577376	0.126741	0.278477	0.145628	0.129654	0.156506	0.0475641	0.150545	0.0334864	0.107426	0.0941275	0.318433	0.306379	0.13246	0.0692943	0.121509	ug/g
NEG28		CL(18:2_14:1_18:2_18:2)-H	CL(68:7)-H	CL	(18:2_14:1_18:2_18:2)	(18:2)	(14:1)	(18:2)	(18:2)	C77 H135 O17 P2	1393.92	15.8697	0.0522202	0.253923	0.00215432	0.158903	0.522402	0.798624	0.441496	0.318798	0.571597	0.426576	0.196359	0.110666	0.0794758	0.0520407	0.158866	0.184547	0.349284	0.31952	0.351173	ug/g
NEG280		CL(89:5)-2H	CL(89:5)-2H	CL	(89:5)	(89:5)				C98 H180 O17 P2	845.635	12.7522	0.11236	0.428319	0.00694395	0.115488	0.216928	0.344893	0.244147	0.382127	0.249671	0.350463	0.0514315	0.0577567	0.127311	0.101435	0.193876	0.234123	0.219798	0.179264	0.185233	ug/g
NEG281		Cer(d30:1)+HCOO	Cer(d30:1)+HCOO	Cer	(d30:1)	(d30:1)				C31 H60 O5 N1	526.448	8.86353	0.0371763	1.21904	0.0269572	0.0885329	0.353943	0.412924	0.456204	0.513693	0.384111	0.541844	0.477974	0.53747	0.593555	0.539375	0.572672	0.524926	0.473844	0.485962	0.509646	ug/g
NEG282		Cer(d32:1)+HCOO	Cer(d32:1)+HCOO	Cer	(d32:1)	(d32:1)				C33 H64 O5 N1	554.479	10.2266	0.043188	5.36386	0.00596659	0.0614055	0.0563966	0.0556732	4.23799e-09	0.0285852	0.115984	0.0280077	0.391012	0.238486	0.273341	0.0377895	0.31976	0.266417	0.067724	0.0651079	0.0709645	ug/g
NEG284		Cer(d17:1_16:0)+HCOO	Cer(d33:1)+HCOO	Cer	(d17:1_16:0)	(d17:1)	(16:0)			C34 H66 O5 N1	568.495	10.8945	0.00746126	2.15465	0.000376021	0.115175	1.52483	1.19069	2.09624	1.20605	1.87923	1.60511	3.35624	2.8507	3.42543	2.49079	4.52736	3.82332	2.11225	2.1043	2.13475	ug/g
NEG286		Cer(d18:0_16:0)+HCOO	Cer(d34:0)+HCOO	Cer	(d18:0_16:0)	(d18:0)	(16:0)			C35 H70 O5 N1	584.526	11.9903	0.0621029	0.912658	0.0212724	0.340547	3.53111	3.44524	4.24449	3.73603	4.33282	3.28147	3.02746	2.97933	4.33752	3.43132	3.76572	3.05839	3.25151	2.97031	3.35288	ug/g
NEG288		Cer(d18:1_16:0)+HCOO	Cer(d34:1)+HCOO	Cer	(d18:1_16:0)	(d18:1)	(16:0)			C35 H68 O5 N1	582.51	11.5386	0.0265333	1.20741	0.00232569	0.850429	32.1373	31.9935	37.7296	32.7	36.0079	30.1673	40.7371	36.7335	46.9931	35.4048	46.4723	36.0295	32.2853	32.1523	33.718	ug/g
NEG29		CL(68:8)-2H	CL(68:8)-2H	CL	(68:8)	(68:8)				C77 H132 O17 P2	695.448	5.22389	0.599294	0.584914	0.00620661	0.0773399	0.121244	0.106872	0.232492	0.167227	0.137055	0.214338	0.0705203	0.063104	0.117745	0.0748577	0.120334	0.126204	0.0196917	0.0859056	0.0862053	ug/g
NEG290		Cer(d34:1+O)+HCOO	Cer(d34:1+O)+HCOO	Cer	(d34:1+O)	(d34:1+O)				C35 H68 O6 N1	598.505	11.0269	0.0547412	0.905309	0.418971	0.140042	0.572815	0.674506	0.832894	0.608137	0.621715	0.484079	0.519724	0.462409	0.567473	0.794575	0.554256	0.536438	0.530831	0.508698	0.566774	ug/g
NEG291		Cer(d18:2_16:0)+HCOO	Cer(d34:2)+HCOO	Cer	(d18:2_16:0)	(d18:2)	(16:0)			C35 H66 O5 N1	580.495	10.3922	0.036606	1.52877	0.00089426	0.0790499	0.660702	0.583398	0.635226	0.610467	0.898843	0.769885	0.955831	0.892881	1.1936	0.808609	1.28342	1.22307	0.866504	0.838629	0.9021	ug/g
NEG292		Cer(d15:0_20:1)-H	Cer(d35:1)-H	Cer	(d15:0_20:1)	(d15:0)	(20:1)			C35 H68 O3 N1	550.52	12.1646	0.00895326	2.6586	0.000425264	0.0448972	0.114203	0.0682795	0.154735	0.106764	0.0884396	0.106467	0.245518	0.271236	0.321316	0.224963	0.351486	0.284029	0.171934	0.171953	0.174624	ug/g
NEG293		Cer(d35:5)+HCOO	Cer(d35:5)+HCOO	Cer	(d35:5)	(d35:5)				C36 H62 O5 N1	588.463	8.72	0.0937557	2.08334	0.0116821	0.281768	9.32705	11.6672	8.6729	7.51532	11.971	8.54375	18.821	24.267	21.1327	11.1577	32.9271	11.8974	13.4285	11.716	14.0926	ug/g
NEG295		Cer(d36:0)+HCOO	Cer(d36:0)+HCOO	Cer	(d18:0_18:0)	(d18:0)	(18:0)			C37 H74 O5 N1	612.557	13.196	0.0319197	0.818954	0.459378	0.271012	1.73822	5.32414	2.53715	3.90917	1.98068	2.27862	2.54144	1.93748	2.59088	2.47465	2.94747	2.05922	2.45636	2.34873	2.49968	ug/g
NEG296		Cer(d36:0+O)+HCOO	Cer(d36:0+O)+HCOO	Cer	(d36:0+O)	(d36:0+O)				C37 H74 O6 N1	628.552	12.134	0.0237919	2.67896	0.000268649	0.0904979	0.316515	0.361228	0.402067	0.415954	0.315518	0.383929	0.904904	0.880443	1.00095	0.835167	1.22566	1.03376	0.477087	0.487728	0.500299	ug/g
NEG298		Cer(d18:1_18:0)+HCOO	Cer(d36:1)+HCOO	Cer	(d18:1_18:0)	(d18:1)	(18:0)			C37 H72 O5 N1	610.542	12.7759	0.0228833	2.06044	0.00113234	0.381043	16.31	17.9195	19.0399	21.5796	17.1364	17.431	35.6308	32.9454	40.1263	30.7005	47.5165	38.5257	24.6457	25.3311	25.7945	ug/g
NEG299		Cer(d14:2_22:0)+HCOO	Cer(d36:2)+HCOO	Cer	(d14:2_22:0)	(d14:2)	(22:0)			C37 H70 O5 N1	608.526	11.6986	0.0548327	1.62999	0.0418015	0.0727975	0.447772	0.466733	0.658989	0.677829	0.573683	0.623356	0.665829	0.82951	0.899743	0.603381	1.45951	1.16283	0.571384	0.536848	0.599138	ug/g
NEG3		CL(61:12)-2H	CL(61:12)-2H	CL	(61:12)	(61:12)				C70 H110 O17 P2	642.361	3.01195	0.0141911	1.22369	0.171673	0.200172	1.31944	0.891846	3.58433	0.652368	3.21524	0.407265	1.28284	1.34021	3.7197	1.54457	2.85992	1.57588	1.15198	1.18027	1.18125	ug/g
NEG30		CL(68:8)-H	CL(68:8)-H	CL	(68:8)	(68:8)				C77 H133 O17 P2	1391.9	16.164	0.0578594	0.244681	0.00160266	0.0713494	0.102736	0.148438	0.0997261	0.054236	0.116254	0.0847684	0.0364578	0.0207606	0.0173408	0.015318	0.0320916	0.0263472	0.0660424	0.0730614	0.0663643	ug/g
NEG301		Cer(d17:1_20:0)+HCOO	Cer(d37:1)+HCOO	Cer	(d17:1_20:0)	(d17:1)	(20:0)			C38 H74 O5 N1	624.557	13.3675	0.044252	2.18954	0.000384402	0.188462	3.31948	2.9459	3.79772	2.97876	3.22379	2.15462	6.21004	6.09243	6.47309	6.35673	8.67845	6.52121	4.28175	4.09849	4.47775	ug/g
NEG303		Cer(d38:0)+HCOO	Cer(d38:0)+HCOO	Cer	(d20:0_18:0)	(d20:0)	(18:0)			C39 H78 O5 N1	640.589	14.3028	0.00826925	0.554595	0.224733	0.319063	1.43822	9.15069	3.62196	5.1564	1.83697	1.77042	1.76665	2.01766	2.1457	2.18975	2.83234	1.78953	2.77032	2.76199	2.8053	ug/g
NEG304		Cer(d18:1_20:0)+HCOO	Cer(d38:1)+HCOO	Cer	(d18:1_20:0)	(d18:1)	(20:0)			C39 H76 O5 N1	638.573	13.9297	0.0271234	2.19073	3.03657e-05	0.626245	34.5773	34.6428	38.3453	33.3689	33.725	22.3615	66.8642	67.3554	84.9339	78.6671	77.225	56.5732	46.8202	46.3293	48.7559	ug/g
NEG306		Cer(d18:2_20:0)+HCOO	Cer(d38:2)+HCOO	Cer	(d18:2_20:0)	(d18:2)	(20:0)			C39 H74 O5 N1	636.557	12.9385	0.0239898	2.32473	0.000527531	0.206908	3.9798	3.47015	5.03996	4.51535	3.74903	3.33579	8.26135	9.58655	9.21769	9.03445	12.11	7.7929	5.92902	5.93142	6.18008	ug/g
NEG308		Cer(d39:0)+HCOO	Cer(d39:0)+HCOO	Cer	(d39:0)	(d39:0)				C40 H80 O5 N1	654.604	13.645	0.689947	3.64185	0.00665935	0.0271621	0.0339316	0.0281219	5.17747e-06	0.0419493	0.0319225	1.78158e-07	0.1032	0.0871147	0.0749649	0.110402	0.0282178	0.09114	0.00697989	0.049311	0.0431607	ug/g
NEG31		CL(69:1)-2H	CL(69:1)-2H	CL	(69:1)	(69:1)				C78 H148 O17 P2	709.51	11.219	0.00392482	0.647255	0.196699	0.172466	0.899241	0.624039	0.910607	0.809074	0.595673	0.904826	0.282847	0.285171	0.287769	0.289034	1.17942	0.745991	0.565942	0.568536	0.570382	ug/g
NEG310		Cer(d17:1_22:0)+HCOO	Cer(d39:1)+HCOO	Cer	(d17:1_22:0)	(d17:1)	(22:0)			C40 H78 O5 N1	652.589	14.4733	0.0377385	1.79754	0.000699101	0.439166	29.7182	20.7862	29.5973	25.035	25.4871	16.7106	43.7797	37.9616	42.7669	49.309	44.2967	46.7251	29.891	29.547	31.6819	ug/g
NEG312		Cer(d17:1_22:1)+HCOO	Cer(d39:2)+HCOO	Cer	(d17:1_22:1)	(d17:1)	(22:1)			C40 H76 O5 N1	650.573	13.3331	0.0692136	1.33909	0.10356	0.158278	1.36248	1.40196	1.71276	1.33234	1.99911	1.03008	2.39725	2.03048	1.96077	1.19546	1.86941	2.38247	1.44261	1.26156	1.31692	ug/g
NEG313		Cer(d18:0_22:0)+HCOO	Cer(d40:0)+HCOO	Cer	(d18:0_22:0)	(d18:0)	(22:0)			C41 H82 O5 N1	668.62	15.336	0.047526	0.901473	0.18181	0.556436	11.5573	8.83798	14.526	11.7122	9.40919	7.72679	8.63562	8.0278	11.6293	10.5168	9.99274	8.68432	9.57509	9.13135	10.0421	ug/g
NEG317		Cer(d16:1_24:0)+HCOO	Cer(d40:1)+HCOO	Cer	(d16:1_24:0)	(d16:1)	(24:0)			C41 H80 O5 N1	666.604	15.5155	0.0270406	1.02434	0.933527	1.96649	317.368	266.283	72.6067	297.128	275.511	194.626	13.7747	312.648	48.6756	422.632	342.316	318.133	287.722	287.08	301.064	ug/g
NEG318		Cer(d40:1+O)+HCOO	Cer(d40:1+O)+HCOO	Cer	(d40:1+O)	(d40:1+O)				C41 H80 O6 N1	682.599	13.2485	0.0393605	1.53869	0.00364655	0.0569851	0.20774	0.264886	0.24235	0.190185	0.253646	0.161262	0.388821	0.349807	0.374232	0.371373	0.29426	0.252679	0.256964	0.249918	0.270007	ug/g
NEG319		Cer(d40:1+O)+HCOO	Cer(d40:1+O)+HCOO	Cer	(d40:1+O)	(d40:1+O)				C41 H80 O6 N1	682.599	14.8407	0.0540782	0.798916	0.00985712	0.865373	19.128	23.2232	20.1084	22.7521	25.1317	21.0002	18.8036	17.8541	17.7514	15.3542	18.5444	16.6247	17.7024	18.8112	19.727	ug/g
NEG32		CL(69:11)-2H	CL(69:11)-2H	CL	(69:11)	(69:11)				C78 H128 O17 P2	699.432	7.884	0.235406	0.1351	0.0211983	0.10129	0.0903912	0.326894	0.482031	0.279222	0.0896692	0.18163	0.0310956	0.0232315	0.026787	0.033879	0.00551318	0.0753668	0.0613232	0.0926446	0.0648051	ug/g
NEG320		Cer(d18:1_22:1)+HCOO	Cer(d40:2)+HCOO	Cer	(d18:1_22:1)	(d18:1)	(22:1)			C41 H78 O5 N1	664.589	13.8862	0.0401139	0.915982	0.725915	1.04648	29.43	35.5209	33.1028	68.9384	36.0989	53.7429	34.6681	30.8249	33.8339	22.6467	33.1428	80.1388	25.0357	26.4405	27.0912	ug/g
NEG323		Cer(d40:3)+HCOO	Cer(d40:3)+HCOO	Cer	(d18:1_22:2)	(d18:1)	(22:2)			C41 H76 O5 N1	662.573	12.929	0.0229032	1.36453	0.0231926	0.270335	3.41095	4.87839	3.62997	2.62595	5.2537	2.10948	6.6016	5.59266	4.64743	4.2431	5.56741	3.24251	3.80544	3.70835	3.88195	ug/g
NEG324		Cer(d14:1_26:2)+HCOO	Cer(d40:3)+HCOO	Cer	(d14:1_26:2)	(d14:1)	(26:2)			C41 H76 O5 N1	662.573	13.3513	0.0203855	1.30774	0.142512	0.0806718	0.415782	0.240714	0.472438	0.423393	4.92242	2.55335	1.74205	0.235249	0.305547	0.288168	5.62893	3.60648	3.80814	3.80769	3.94397	ug/g
NEG325		Cer(d41:0)+HCOO	Cer(d41:0)+HCOO	Cer	(d41:0)	(d41:0)				C42 H84 O5 N1	682.635	15.7738	0.0229323	0.882046	0.0682324	0.257964	2.32122	1.77977	2.35555	2.227	2.26437	1.84675	2.03922	1.58763	2.20419	1.50124	2.02057	1.93262	1.66167	1.64377	1.71739	ug/g
NEG326		Cer(d41:0+O)+HCOO	Cer(d41:0+O)+HCOO	Cer	(d41:0+O)	(d41:0+O)				C42 H84 O6 N1	698.63	14.9476	0.0447319	1.56781	0.00232328	0.12115	1.5103	1.51022	2.00335	1.45826	1.74767	1.63189	2.87591	2.56966	2.87096	2.36548	1.95355	2.82569	1.91875	1.91835	1.77365	ug/g
NEG327		Cer(d18:1_23:0)+HCOO	Cer(d41:1)+HCOO	Cer	(d18:1_23:0)	(d18:1)	(23:0)			C42 H82 O5 N1	680.62	15.4045	0.0360119	0.795266	0.0713664	1.97216	111.499	99.424	141.499	117.896	110.082	103.281	96.6702	70.501	95.6544	61.2518	110.522	109.11	85.0183	90.0791	90.9226	ug/g
NEG33		CL(69:11)-2H	CL(69:11)-2H	CL	(69:11)	(69:11)				C78 H128 O17 P2	699.432	8.36	0.381515	0.0963845	0.0138355	0.182808	0.540638	1.24988	0.561937	0.408525	0.844188	0.244837	0.0191656	0.00901797	0.106429	0.0551866	0.0793778	0.101904	0.129326	0.129687	0.0593766	ug/g
NEG330		Cer(d17:1_24:1)+HCOO	Cer(d41:2)+HCOO	Cer	(d17:1_24:1)	(d17:1)	(24:1)			C42 H80 O5 N1	678.604	14.4105	0.0515182	0.865914	0.527782	0.85465	19.2805	19.4577	36.8958	29.972	24.8477	27.8777	24.6222	16.8938	17.568	11.6612	26.4205	39.9356	18.2162	17.1011	18.9521	ug/g
NEG332		Cer(d20:0_21:3)+HCOO	Cer(d41:3)+HCOO	Cer	(d20:0_21:3)	(d20:0)	(21:3)			C42 H78 O5 N1	676.589	13.4914	0.0237211	0.960021	0.781808	0.195918	1.20553	1.28033	1.7577	1.11395	1.82288	1.00212	1.5393	1.11575	0.996636	0.81575	1.88452	1.50341	1.18892	1.15592	1.21187	ug/g
NEG334		Cer(d42:0)+HCOO	Cer(d42:0)+HCOO	Cer	(d18:0_24:0)	(d18:0)	(24:0)			C43 H86 O5 N1	696.651	16.1393	0.224003	0.613228	0.000811316	0.484471	5.57546	5.70458	7.10953	6.32964	5.32321	4.89969	3.6841	2.9063	4.5602	2.98576	3.83648	3.45465	6.35014	4.32154	6.74566	ug/g
NEG335		Cer(d19:0_23:0+O)+HCOO	Cer(d42:0+O)+HCOO	Cer	(d19:0_23:0+O)	(d19:0)	(23:0+O)			C43 H86 O6 N1	712.646	15.4062	0.0237073	1.0495	0.671194	0.341119	4.1977	4.28423	5.06424	4.15749	5.5083	3.48821	4.75485	4.18444	6.08177	4.39772	3.58346	5.0197	4.15016	4.05399	4.25082	ug/g
NEG337		Cer(d42:1)+HCOO	Cer(d42:1)+HCOO	Cer	(d18:0_24:1)	(d18:0)	(24:1)			C43 H84 O5 N1	694.635	15.282	0.739453	0.292862	0.0583415	0.790183	8.8568	8.46873	43.9583	17.9684	10.0233	21.3318	4.38199	3.72579	6.9158	2.6755	8.23054	6.46308	0.699082	6.63615	6.93775	ug/g
NEG34		CL(69:12)-2H	CL(69:12)-2H	CL	(69:12)	(69:12)				C78 H126 O17 P2	698.424	2.43	0.00718324	1.28622	0.646202	0.0320915	0.0894391	0.151122	3.28109e-07	0.162142	0.119104	0.0149914	0.0706817	0.109949	0.267456	0.0836401	0.0744294	0.0842828	0.305331	0.301516	0.301612	ug/g
NEG340		Cer(d42:1+O)+HCOO	Cer(d42:1+O)+HCOO	Cer	(d42:1+O)	(d42:1+O)				C43 H84 O6 N1	710.63	14.3337	0.0238278	1.06841	0.472857	0.325872	3.7066	4.18921	4.55397	3.61682	4.7963	3.24039	5.15514	3.40362	4.92624	3.58167	4.36236	4.3231	3.65837	3.57816	3.75254	ug/g
NEG344		Cer(d23:2_19:0)+HCOO	Cer(d42:2)+HCOO	Cer	(d23:2_19:0)	(d23:2)	(19:0)			C43 H82 O5 N1	692.62	14.4307	0.302788	91.0609	0.364493	0.759168	0.769264	0.474628	0.14551	0.160584	0.545242	0.0784448	0.611861	196.711	0.0760686	0.297912	0.16294	0.0764805	0.328361	0.199425	0.202137	ug/g
NEG347		Cer(d18:2_24:0)+HCOO	Cer(d42:2)+HCOO	Cer	(d18:2_24:0)	(d18:2)	(24:0)			C43 H82 O5 N1	692.62	15.4414	0.0244109	0.753257	0.0736358	2.97027	266.879	321.974	324.622	78.7561	340.296	241.759	231.844	162.63	221.76	126.662	252.511	190.435	225.384	225.351	235.032	ug/g
NEG348		Cer(d42:2+O)+HCOO	Cer(d42:2+O)+HCOO	Cer	(d42:2+O)	(d42:2+O)				C43 H82 O6 N1	708.615	13.9365	0.0822021	0.691436	0.0566995	0.123256	0.44063	0.570084	0.61765	0.428102	0.250277	0.391462	0.392298	0.290772	0.285432	0.419321	0.223831	0.253981	0.441104	0.45325	0.513143	ug/g
NEG35		CL(69:4)-H	CL(69:4)-H	CL	(69:4)	(69:4)				C78 H143 O17 P2	1413.98	17.0216	0.00500397	0.66986	0.0208529	0.080959	0.191486	0.199648	0.187111	0.136968	0.182173	0.106045	0.1433	0.0831991	0.128476	0.106502	0.102791	0.107891	0.136178	0.135161	0.134894	ug/g
NEG351		Cer(d18:2_24:2)+HCOO	Cer(d42:4)+HCOO	Cer	(d18:2_24:2)	(d18:2)	(24:2)			C43 H78 O5 N1	688.589	13.0971	0.0278444	0.726132	0.0839339	0.326993	2.46275	3.04642	3.52474	2.65057	3.35262	2.44268	2.70023	1.99835	1.15799	1.65305	3.06668	2.11633	2.32595	2.32726	2.44064	ug/g
NEG352		Cer(d42:5)+HCOO	Cer(d42:5)+HCOO	Cer	(d42:5)	(d42:5)				C43 H76 O5 N1	686.573	12.3828	0.0239994	1.41841	0.118692	0.0472279	0.156042	0.407311	0.0212466	0.115361	0.500413	0.171525	0.304095	0.290481	0.212402	0.200736	0.727511	0.210695	0.278021	0.283167	0.291537	ug/g
NEG353		Cer(d18:0_24:5)+HCOO	Cer(d42:5)+HCOO	Cer	(d18:0_24:5)	(d18:0)	(24:5)			C43 H76 O5 N1	686.573	14.177	0.135274	3.55441	0.000211456	0.120868	0.376378	0.2542	0.419519	0.285961	0.346789	0.364484	1.26535	0.717294	1.2672	1.32037	1.23735	1.46949	0.749439	0.603683	0.786003	ug/g
NEG354		Cer(d18:0_25:0)+HCOO	Cer(d43:0)+HCOO	Cer	(d18:0_25:0)	(d18:0)	(25:0)			C44 H88 O5 N1	710.667	16.4	0.166767	0.562131	0.298814	0.10938	0.170785	1.50717	0.666299	0.170088	0.17219	0.483572	0.140676	0.438024	0.120634	0.171559	0.154561	0.756558	0.339653	0.250405	0.266312	ug/g
NEG357		Cer(d18:1_25:0)+HCOO	Cer(d43:1)+HCOO	Cer	(d18:1_25:0)	(d18:1)	(25:0)			C44 H86 O5 N1	708.651	16.1139	0.0225909	0.595132	0.00923899	0.684174	10.4765	13.1768	10.8558	11.2341	12.3355	10.0501	7.07592	4.74782	6.8244	3.76446	9.66742	8.46562	8.06855	8.10298	8.40492	ug/g
NEG359		Cer(d18:1_25:1)+HCOO	Cer(d43:2)+HCOO	Cer	(d18:1_25:1)	(d18:1)	(25:1)			C44 H84 O5 N1	706.635	15.3919	0.0399899	0.426614	0.00195817	0.491197	4.88671	6.0267	5.12209	5.06456	5.29315	4.63085	2.42648	1.23044	2.65561	1.05638	2.62293	3.24344	3.23133	3.01512	3.23671	ug/g
NEG36		CL(18:2_15:0_18:1_18:2)-H	CL(69:5)-H	CL	(18:2_15:0_18:1_18:2)	(18:2)	(15:0)	(18:1)	(18:2)	C78 H141 O17 P2	1411.96	16.7696	0.0129645	0.537135	0.0033026	0.123771	0.382625	0.452806	0.391987	0.315799	0.338386	0.254964	0.251243	0.166469	0.177653	0.167172	0.192377	0.192712	0.276719	0.277825	0.271166	ug/g
NEG360		Cer(d17:0_26:3)+HCOO	Cer(d43:3)+HCOO	Cer	(d17:0_26:3)	(d17:0)	(26:3)			C44 H82 O5 N1	704.62	14.5248	0.0257552	0.622558	0.0149798	0.119527	0.31199	0.387853	0.368286	0.325381	0.398141	0.349223	0.254218	0.147022	0.21685	0.0846621	0.360806	0.26926	0.268792	0.257275	0.269392	ug/g
NEG361		Cer(d19:0_25:0+O)+HCOO	Cer(d44:0+O)+HCOO	Cer	(d19:0_25:0+O)	(d19:0)	(25:0+O)			C45 H90 O6 N1	740.677	16.1655	0.0240252	1.69704	0.0559899	0.038358	0.120059	0.32484	0.148199	0.138592	0.189426	0.131267	0.282493	0.253994	0.368991	0.383443	0.21813	0.278887	0.241979	0.234768	0.24622	ug/g
NEG362		Cer(d18:1_26:0)+HCOO	Cer(d44:1)+HCOO	Cer	(d18:1_26:0)	(d18:1)	(26:0)			C45 H88 O5 N1	722.667	16.5284	0.0253619	0.709671	0.272888	0.208181	1.10686	2.68455	1.03047	1.27292	1.41322	0.953814	0.937422	0.655716	1.18489	0.937893	1.23618	1.05302	1.08155	1.07074	1.12318	ug/g
NEG364		Cer(d44:1+O)+HCOO	Cer(d44:1+O)+HCOO	Cer	(d44:1+O)	(d44:1+O)				C45 H88 O6 N1	738.662	15.351	0.0837667	1.16683	0.48701	0.0688068	0.144693	0.542815	0.368719	0.261699	0.241798	0.249982	0.359619	0.27763	0.426381	0.391161	0.324903	0.331926	0.440415	0.391157	0.461515	ug/g
NEG365		Cer(d44:1+O)+HCOO	Cer(d44:1+O)+HCOO	Cer	(d44:1+O)	(d44:1+O)				C45 H88 O6 N1	738.662	16.226	0.705142	5.19393	0.476205	0.111978		0.097721	0.0020167	0.100732	0.564055	0.0646315	1.38409	0.0146525	0.00464971	3.67191	0.00606256	0.0865327	0.0689589	0.0225881	0.0224832	ug/g
NEG366		Cer(d23:2_21:0)+HCOO	Cer(d44:2)+HCOO	Cer	(d23:2_21:0)	(d23:2)	(21:0)			C45 H86 O5 N1	720.651	15.8028	0.0126527	0.642532	0.0520491	0.206596	0.829665	1.46408	1.13408	0.988477	1.67689	0.742566	0.695656	0.620569	0.73711	0.458547	0.930512	0.949807	0.905965	0.906275	0.886408	ug/g
NEG367		Cer(d21:2_23:0+O)+HCOO	Cer(d44:2+O)+HCOO	Cer	(d21:2_23:0+O)	(d21:2)	(23:0+O)			C45 H86 O6 N1	736.646	14.871	0.0942222	0.605473	0.00554513	0.237219	1.341	1.45591	1.08057	1.60501	1.84217	1.52011	0.915934	0.970527	0.772272	0.485061	1.08042	1.13105	1.37715	1.19944	1.44367	ug/g
NEG368		Cer(d44:4)+HCOO	Cer(d44:4)+HCOO	Cer	(d44:4)	(d44:4)				C45 H82 O5 N1	716.62	15.98	0.0558597	0.745817	0.066287	0.109021	0.331484	0.39107	0.298487	0.354919	0.345584	0.274148	0.275251	0.195172	0.313909	0.259082	0.169377	0.27563	0.286067	0.268139	0.299854	ug/g
NEG369		Cer(d44:5)+HCOO	Cer(d44:5)+HCOO	Cer	(d44:5)	(d44:5)				C45 H80 O5 N1	714.604	15.199	0.060228	1.40051	0.195337	0.0544886	0.16974	0.374982	0.192135	0.197901	0.1881	0.190636	0.255016	0.192338	0.340085	0.269245	0.398459	0.384421	0.208725	0.198447	0.223634	ug/g
NEG37		CL(18:2_15:0_18:2_18:2)-H	CL(69:6)-H	CL	(18:2_15:0_18:2_18:2)	(18:2)	(15:0)	(18:2)	(18:2)	C78 H139 O17 P2	1409.95	16.442	0.0133322	0.393305	0.000365535	0.130469	0.402556	0.442132	0.391807	0.284681	0.330437	0.310494	0.159714	0.124905	0.140361	0.105213	0.173735	0.146438	0.233795	0.23917	0.239381	ug/g
NEG370		Cer(d24:0_22:0)+HCOO	Cer(d46:0)+HCOO	Cer	(d24:0_22:0)	(d24:0)	(22:0)			C47 H94 O5 N1	752.714	17.147	0.0467721	0.42826	0.362601	0.0278252	0.0107554	0.12592	0.0161977	0.0262753	0.0184601	0.00892409	0.00288898	0.0112345	0.0116723	0.0495277	0.00723004	0.00589607	0.0424361	0.0415319	0.0453882	ug/g
NEG371		Cer(m33:1+O)+HCOO	Cer(m33:1+O)+HCOO	Cer	(m33:1+O)	(m33:1+O)				C34 H66 O5 N1	568.495	10.867	0.00597388	2.05079	0.0006154	0.105938	1.45263	1.13138	1.93731	1.0868	1.71245	1.43812	2.92885	2.5198	3.01526	2.1341	4.02798	3.33631	1.8682	1.86823	1.88761	ug/g
NEG372		Cer(m34:0+O)+HCOO	Cer(m34:0+O)+HCOO	Cer	(m34:0+O)	(m34:0+O)				C35 H70 O5 N1	584.526	11.973	0.0445976	0.930385	0.198179	0.312665	3.14175	2.9966	3.31648	3.3051	3.91512	2.94565	2.66752	2.70991	3.80613	3.04252	3.33191	2.69682	2.91468	2.74761	3.00091	ug/g
NEG373		Cer(m20:1_14:0+O)+HCOO	Cer(m34:1+O)+HCOO	Cer	(m20:1_14:0+O)	(m20:1)	(14:0+O)			C35 H68 O5 N1	582.51	11.594	0.0265381	1.18789	0.00396549	0.8132	27.7375	29.1112	33.1506	28.6112	31.4951	26.4341	35.1896	31.6818	40.0094	30.9591	40.4142	31.4554	28.2	28.3075	29.5693	ug/g
NEG374		Cer(m17:0_18:0)+HCOO	Cer(m35:0)+HCOO	Cer	(m17:0_18:0)	(m17:0)	(18:0)			C36 H72 O4 N1	582.547	12.1628	0.0246801	2.33176	0.000690526	0.0447222	0.154345	0.103195	0.142097	0.146082	0.482598	0.144453	0.438883	0.435352	0.449546	0.324579	0.611828	0.474426	0.194957	0.204655	0.201488	ug/g
NEG375		Cer(m35:1+O)+HCOO	Cer(m35:1+O)+HCOO	Cer	(m35:1+O)	(m35:1+O)				C36 H70 O5 N1	596.526	12.2055	0.0253366	2.12797	0.00102458	0.0944182	0.946342	0.787282	0.94975	0.990589	0.89684	0.810549	1.70277	1.5841	1.98732	1.62109	2.49413	2.06196	1.23497	1.22364	1.28316	ug/g
NEG376		Cer(m36:0+O)+HCOO	Cer(m36:0+O)+HCOO	Cer	(m36:0+O)	(m36:0+O)				C37 H74 O5 N1	612.557	13.1927	0.023718	0.825195	0.463252	0.251144	1.50233	4.55549	2.1692	3.34321	1.75072	1.94649	2.12881	1.69178	2.21445	2.21543	2.58875	1.75941	2.11155	2.04867	2.14715	ug/g
NEG377		Cer(m36:1+O)+HCOO	Cer(m36:1+O)+HCOO	Cer	(m36:1+O)	(m36:1+O)				C37 H72 O5 N1	610.542	12.696	0.0202821	2.0725	0.000925853	0.354345	14.3985	15.2586	16.389	18.4658	15.2558	14.8501	31.8883	28.8152	35.0223	26.2529	40.8793	33.2378	21.334	21.636	22.2019	ug/g
NEG378		Cer(m17:0_20:1+O)+HCOO	Cer(m37:1+O)+HCOO	Cer	(m17:0_20:1+O)	(m17:0)	(20:1+O)			C38 H74 O5 N1	624.557	13.2894	0.00768521	2.18505	0.000503979	0.171392	2.92238	2.54245	3.47476	2.86544	2.69239	2.14241	5.57693	5.59708	5.91302	5.50619	7.76689	5.99866	3.81399	3.81398	3.86498	ug/g
NEG379		Cer(m38:0+O)+HCOO	Cer(m38:0+O)+HCOO	Cer	(m38:0+O)	(m38:0+O)				C39 H78 O5 N1	640.589	14.3156	0.0228753	0.567631	0.243172	0.290301	1.24515	7.97598	2.93941	4.22012	1.63907	1.4243	1.58422	1.80284	1.80136	1.90055	2.3555	1.59255	2.47926	2.39877	2.50724	ug/g
NEG38		CL(69:7)-H	CL(69:7)-H	CL	(69:7)	(69:7)				C78 H137 O17 P2	1407.93	16.0748	0.0250621	0.230121	0.000103612	0.0834291	0.165823	0.161291	0.127673	0.0919325	0.13435	0.132709	0.0455466	0.0238974	0.015409	0.0122231	0.0377055	0.0524858	0.0837037	0.0875877	0.0841148	ug/g
NEG380		Cer(m38:1+O)+HCOO	Cer(m38:1+O)+HCOO	Cer	(m38:1+O)	(m38:1+O)				C39 H76 O5 N1	638.573	13.9236	0.0247401	2.2035	3.0769e-05	0.582626	29.7038	29.3017	32.8163	28.5347	29.137	18.9566	57.7631	57.9049	72.4623	68.4892	66.6273	47.9325	40.3423	40.0762	41.9417	ug/g
NEG381		Cer(m38:2+O)+HCOO	Cer(m38:2+O)+HCOO	Cer	(m38:2+O)	(m38:2+O)				C39 H74 O5 N1	636.557	12.9181	0.0245385	2.34465	0.000732903	0.193385	3.50715	2.92013	4.38608	3.93444	3.22331	2.93597	7.2288	8.31126	8.03009	7.87168	10.8077	6.7703	5.14332	5.14283	5.36481	ug/g
NEG382		Cer(m17:0_22:0)+HCOO	Cer(m39:0)+HCOO	Cer	(m17:0_22:0)	(m17:0)	(22:0)			C40 H80 O4 N1	638.609	14.4177	0.029316	1.8512	0.00134985	0.100033	1.18007	1.13404	1.34903	1.16387	1.24107	0.863288	2.19894	2.0472	2.71663	2.39327	1.53323	1.94207	1.45647	1.45626	1.53159	ug/g
NEG383		Cer(m39:0+O)+HCOO	Cer(m39:0+O)+HCOO	Cer	(m39:0+O)	(m39:0+O)				C40 H80 O5 N1	654.604	14.8384	0.0498232	1.03118	0.746313	0.0823436	0.262333	0.244511	0.277868	0.319492	0.223587	0.236303	0.270337	0.197869	0.319095	0.24502	0.266795	0.313749	0.250385	0.237619	0.262547	ug/g
NEG384		Cer(m39:1+O)+HCOO	Cer(m39:1+O)+HCOO	Cer	(m39:1+O)	(m39:1+O)				C40 H78 O5 N1	652.589	14.4683	0.0367973	1.78265	0.000642429	0.405762	25.4898	17.9232	25.2509	21.9213	21.9539	14.6465	37.4584	32.4681	36.5034	42.1988	38.1049	39.9941	25.4993	25.496	27.158	ug/g
NEG385		Cer(m39:2+O)+HCOO	Cer(m39:2+O)+HCOO	Cer	(m39:2+O)	(m39:2+O)				C40 H76 O5 N1	650.573	13.516	0.117838	1.24159	0.36113	0.183656	2.14841	2.00912	1.32799	1.01491	2.58011	0.7567	3.48278	2.91723	1.59933	1.08968	1.27064	1.85414	1.06403	0.856229	0.894636	ug/g
NEG386		Cer(m40:0)+HCOO	Cer(m40:0)+HCOO	Cer	(m40:0)	(m40:0)				C41 H82 O4 N1	652.625	14.95	0.0290137	1.43679	0.00529762	0.099043	0.610109	0.677721	0.745447	0.660059	0.846201	0.571722	0.98202	0.973049	1.11919	0.940729	0.857092	1.03493	0.717213	0.756751	0.751732	ug/g
NEG387		Cer(m40:0+O)+HCOO	Cer(m40:0+O)+HCOO	Cer	(m40:0+O)	(m40:0+O)				C41 H82 O5 N1	668.62	15.322	0.0435663	0.890751	0.152081	0.528825	10.3376	7.85208	13.0544	10.4634	8.38148	6.96513	7.66626	6.9928	10.2552	9.3263	8.8187	7.76178	8.51208	8.18327	8.9258	ug/g
NEG391		Cer(m40:5)+HCOO	Cer(m40:5)+HCOO	Cer	(m40:5)	(m40:5)				C41 H72 O4 N1	642.547	14.0529	0.000489972	14.9304	0.000508467	0.223145	0.097258	0.0545146	0.0895731	0.078856	0.311259	0.13931	2.07661	1.72211	1.7324	1.9735	2.93539	1.06794	0.782098	0.782799	0.782719	ug/g
NEG392		Cer(m17:0_24:0)+HCOO	Cer(m41:0)+HCOO	Cer	(m17:0_24:0)	(m17:0)	(24:0)			C42 H84 O4 N1	666.641	15.4128	0.0241515	1.07626	0.519812	0.194989	1.4328	1.5425	1.68603	1.34388	1.72372	1.15679	1.71543	1.44867	2.12126	1.46137	1.15237	1.66425	1.41377	1.39322	1.46027	ug/g
NEG393		Cer(m41:0+O)+HCOO	Cer(m41:0+O)+HCOO	Cer	(m41:0+O)	(m41:0+O)				C42 H84 O5 N1	682.635	15.7567	0.118293	0.993126	0.928344	0.209787	2.42622	1.77316	1.34104	1.44493	2.10657	1.11225	2.08081	1.62914	1.7192	1.54621	1.7898	1.36887	1.91399	1.53818	1.60953	ug/g
NEG394		Cer(m17:0_24:1)+HCOO	Cer(m41:1)+HCOO	Cer	(m17:0_24:1)	(m17:0)	(24:1)			C42 H82 O4 N1	664.625	14.3535	0.0133247	1.01541	0.855696	0.192425	1.35533	1.43774	1.49024	1.16014	1.44383	1.08638	1.62815	1.16504	1.68412	0.885805	1.36735	1.36608	1.21795	1.21825	1.24643	ug/g
NEG395		Cer(m41:1+O)+HCOO	Cer(m41:1+O)+HCOO	Cer	(m41:1+O)	(m41:1+O)				C42 H82 O5 N1	680.62	15.4106	0.0248908	0.814548	0.11417	1.79594	92.9755	85.6373	116.663	101.6	91.021	86.9499	80.3572	57.9487	84.3432	52.6024	97.4743	95.5147	84.7046	84.512	88.3053	ug/g
NEG396		Cer(m42:0+O)+HCOO	Cer(m42:0+O)+HCOO	Cer	(m42:0+O)	(m42:0+O)				C43 H86 O5 N1	696.651	16.11	0.0306714	0.608666	0.00124479	0.452716	4.80515	4.78123	6.37565	5.60956	4.76372	4.2398	3.23132	2.58947	3.87378	2.50984	3.21929	3.18634	3.61975	3.6744	3.83845	ug/g
NEG399		Cer(m22:0_20:5)+HCOO	Cer(m42:5)+HCOO	Cer	(m22:0_20:5)	(m22:0)	(20:5)			C43 H76 O4 N1	670.578	15.0738	0.0608204	13.2421	0.000994058	0.330335	0.321581	0.184821	0.349723	0.212403	0.466686	0.393152	4.30031	3.51036	4.3079	3.52	7.03088	2.86609	1.50361	1.6193	1.6979	ug/g
NEG4		CL(62:0)-H	CL(62:0)-H	CL	(62:0)	(62:0)				C71 H137 O17 P2	1323.93	3.146	0.0475368	0.267587	0.0627912	0.120475	0.289771	0.207781	0.819627	0.120455	0.451298	0.107082	0.123706	8.69767e-09	0.142502	0.14951	0.085597	0.0327926	0.159043	0.16276	0.174127	ug/g
NEG40		CL(20:2_16:0_16:0_18:1)-H	CL(70:3)-H	CL	(20:2_16:0_16:0_18:1)	(20:2)	(16:0)	(16:0)	(18:1)	C79 H147 O17 P2	1430.01	17.4034	0.00841081	0.64625	0.0429861	0.174001	0.716887	0.921733	0.857069	0.712632	0.822995	0.561428	0.356761	0.300443	0.616519	0.515768	0.48656	0.692011	0.527726	0.536542	0.53083	ug/g
NEG400		Cer(m43:0+O)+HCOO	Cer(m43:0+O)+HCOO	Cer	(m43:0+O)	(m43:0+O)				C44 H88 O5 N1	710.667	16.438	0.0621591	0.38253	0.297768	0.100648	0.148978	1.39559	0.227679	0.30257	0.178146	0.194889	0.127564	0.0664487	0.19498	0.151329	0.191178	0.204875	0.27741	0.256961	0.290925	ug/g
NEG401		Cer(m43:1+O)+HCOO	Cer(m43:1+O)+HCOO	Cer	(m43:1+O)	(m43:1+O)				C44 H86 O5 N1	708.651	16.067	0.102445	0.73222	0.158822	0.481009	5.39241	6.40296	6.34668	7.53221	6.90408	6.21549	3.85182	2.38527	5.55755	2.09959	8.37368	6.13771	4.54089	3.73948	3.93866	ug/g
NEG402		Cer(m43:4)+HCOO	Cer(m43:4)+HCOO	Cer	(m43:4)	(m43:4)				C44 H80 O4 N1	686.609	15.2	0.0286027	0.800601	0.00191873	0.180471	0.941684	0.811315	1.03514	0.978447	1.07828	0.870858	0.698381	0.748618	0.795582	0.703402	0.919498	0.710531	1.03977	0.982912	1.02145	ug/g
NEG403		Cer(m44:0+O)+HCOO	Cer(m44:0+O)+HCOO	Cer	(m44:0+O)	(m44:0+O)				C45 H90 O5 N1	724.682	16.7116	0.139906	0.315334	0.361933	0.0776705	0.0282727	1.25765	0.10978	0.226515	0.0477911	0.0862627	0.116109	0.0659965	0.114296	0.12376	0.064231	0.0694198	0.168926	0.16822	0.213007	ug/g
NEG404		Cer(t16:1_18:0)-H	Cer(t34:1)-H	Cer	(t16:1_18:0)	(t16:1)	(18:0)			C34 H66 O4 N1	552.5	11.0041	0.0513821	0.873648	0.244762	0.100825	0.304323	0.322645	0.462859	0.357162	0.292827	0.260971	0.260926	0.237229	0.294087	0.394095	0.263073	0.298574	0.246858	0.246829	0.269483	ug/g
NEG406		Cer(t18:0_18:0)+HCOO	Cer(t36:0)+HCOO	Cer	(t18:0_18:0)	(t18:0)	(18:0)			C37 H74 O6 N1	628.552	12.1224	0.0193647	2.91796	0.000286364	0.119924	0.455463	0.469334	0.535694	0.557584	0.430979	0.537225	1.3929	1.31813	1.45196	1.18773	1.85554	1.50758	0.685654	0.698792	0.712724	ug/g
NEG407		Cer(t17:0_21:0)+HCOO	Cer(t38:0)+HCOO	Cer	(t17:0_21:0)	(t17:0)	(21:0)			C39 H78 O6 N1	656.583	13.29	0.0241348	2.40326	6.51732e-05	0.086161	0.491656	0.604378	0.553208	0.490458	0.460607	0.398572	1.23589	1.17373	1.48132	1.25389	1.01456	1.04769	0.759309	0.745158	0.781637	ug/g
NEG409		Cer(t39:0)+HCOO	Cer(t39:0)+HCOO	Cer	(t39:0)	(t39:0)				C40 H80 O6 N1	670.599	13.908	0.00542048	1.93869	0.00655216	0.0420242	0.182697	0.247088	0.168112	0.204086	0.239169	0.132008	0.399192	0.372566	0.40519	0.390627	0.260957	0.445858	0.229191	0.229678	0.231553	ug/g
NEG41		CL(18:2_18:1_16:0_18:1)-H	CL(70:4)-H	CL	(18:2_18:1_16:0_18:1)	(18:2)	(18:1)	(16:0)	(18:1)	C79 H145 O17 P2	1428	17.1689	0.0187205	0.838865	0.148257	0.35421	3.80182	4.9406	3.717	3.42696	3.78016	3.00459	3.13441	2.79601	3.46712	3.53354	2.85142	3.23553	3.31483	3.32824	3.21561	ug/g
NEG411		Cer(t18:0_22:0)+HCOO	Cer(t40:0)+HCOO	Cer	(t18:0_22:0)	(t18:0)	(22:0)			C41 H82 O6 N1	684.615	14.4028	0.017366	1.80057	0.00282337	0.198512	4.35964	4.19246	4.78024	4.06092	4.57624	3.05264	7.65353	7.49006	9.28872	8.87787	5.14827	6.59567	5.17358	5.17263	5.33028	ug/g
NEG413		Cer(t40:0+O)+HCOO	Cer(t40:0+O)+HCOO	Cer	(t40:0+O)	(t40:0+O)				C41 H82 O7 N1	700.61	13.644	0.230715	2.44451	0.0148115	0.0303657	0.0362579	0.0813648	0.135776	0.177663	0.0624403	0.0503569	0.174667	0.1812	0.369495	0.2967	0.0486123	0.258794	0.11281	0.0744991	0.116924	ug/g
NEG414		Cer(t17:0_24:0)+HCOO	Cer(t41:0)+HCOO	Cer	(t17:0_24:0)	(t17:0)	(24:0)			C42 H84 O6 N1	698.63	14.8758	0.0266985	1.42346	0.0246834	0.191996	2.26603	2.4964	3.00093	2.45561	2.9681	2.16506	3.45533	3.08159	4.6323	3.13345	3.00656	4.54395	2.81614	2.8079	2.94389	ug/g
NEG416		Cer(t41:0)-H	Cer(t41:0)-H	Cer	(t41:0)	(t41:0)				C41 H82 O4 N1	652.625	15.741	0.024914	3.53382	0.00602627	0.0876977	0.179982	0.269529	0.169666	0.188666	0.210586	0.208972	0.833947	1.1848	0.732308	0.757372	0.48429	0.344701	0.371083	0.366837	0.384684	ug/g
NEG417		Cer(t16:1_25:0)+HCOO	Cer(t41:1)+HCOO	Cer	(t16:1_25:0)	(t16:1)	(25:0)			C42 H82 O6 N1	696.615	13.8303	0.02413	1.08672	0.46351	0.096294	0.348488	0.416937	0.447753	0.379925	0.323516	0.283949	0.400109	0.2966	0.472018	0.358781	0.411597	0.452302	0.406788	0.420357	0.426493	ug/g
NEG418		Cer(t41:1+O)-H	Cer(t41:1+O)-H	Cer	(t41:1+O)	(t41:1+O)				C41 H80 O5 N1	666.604	15.656	0.0269074	0.995018	0.986248	1.85722	316.381	265.862	10.0515	299.132	274.633	246.328	2.2768	311.584	7.48269	421.57	342.743	319.694	286.338	286.989	300.222	ug/g
NEG419		Cer(t18:0_24:0)+HCOO	Cer(t42:0)+HCOO	Cer	(t18:0_24:0)	(t18:0)	(24:0)			C43 H86 O6 N1	712.646	15.4073	0.0237231	1.05484	0.637034	0.393589	5.63051	5.82673	6.75027	5.50137	7.23201	4.64337	6.47028	5.63342	8.15295	5.85944	4.73583	6.68395	5.56393	5.44721	5.71109	ug/g
NEG42		CL(18:2_18:1_16:1_18:1)-H	CL(70:5)-H	CL	(18:2_18:1_16:1_18:1)	(18:2)	(18:1)	(16:1)	(18:1)	C79 H143 O17 P2	1425.98	16.9173	0.00176706	0.829708	0.113181	0.509806	7.7109	10.6598	7.62716	6.2074	8.06947	6.84208	7.52653	6.09793	5.84634	6.30962	7.21979	6.09294	7.1198	7.09582	7.10134	ug/g
NEG421		Cer(t42:0)-H	Cer(t42:0)-H	Cer	(t42:0)	(t42:0)				C42 H84 O4 N1	666.641	16.094	0.0379595	1.17519	0.337409	0.0535617	0.138188	0.256339	0.12397	0.164351	0.19797	0.225454	0.260327	0.241963	0.223196	0.123073	0.271259	0.18026	0.160464	0.15617	0.168272	ug/g
NEG422		Cer(t17:0_25:0+O)-H	Cer(t42:0+O)-H	Cer	(t17:0_25:0+O)	(t17:0)	(25:0+O)			C42 H84 O5 N1	682.635	14.97	0.123647	2.0879	0.200105	0.0320839	0.0357434	0.114778	0.0760466	0.0452053	0.0894416	0.0476336	0.231533	0.0941526	0.0833687	0.309299	0.0801629	0.0551175	0.145868	0.120423	0.15345	ug/g
NEG423		Cer(t18:0_24:1)+HCOO	Cer(t42:1)+HCOO	Cer	(t18:0_24:1)	(t18:0)	(24:1)			C43 H84 O6 N1	710.63	14.3556	0.0209099	1.04476	0.591173	0.381496	5.0898	5.61661	5.99974	4.74926	6.30166	4.30208	6.47512	4.60272	6.59479	4.46666	5.70303	5.65175	4.84461	4.77027	4.97134	ug/g
NEG425		Cer(t20:0_22:1)+HCOO	Cer(t42:1)+HCOO	Cer	(t20:0_22:1)	(t20:0)	(22:1)			C43 H84 O6 N1	710.63	14.8	0.829504	0.639442	0.495053	0.0760097	0.263934	0.143841	0.057922	0.0662533	0.510983	0.0639042	0.232172	0.198472	0.0215548	0.10064	0.00335456	0.151566	0.363779	0.0108628	0.381931	ug/g
NEG426		Cer(t17:0_25:1)+HCOO	Cer(t42:1)+HCOO	Cer	(t17:0_25:1)	(t17:0)	(25:1)			C43 H84 O6 N1	710.63	15.4889	0.0505905	1.06552	0.751086	0.0902193	0.401143	0.296024	0.383094	0.328957	0.377449	0.337696	0.389489	0.240435	0.281131	0.65775	0.255438	0.439318	0.433306	0.410747	0.454538	ug/g
NEG427		Cer(t18:1_24:0+O)+HCOO	Cer(t42:1+O)+HCOO	Cer	(t18:1_24:0+O)	(t18:1)	(24:0+O)			C43 H84 O7 N1	726.625	13.8997	0.0345921	1.208	0.478383	0.0654165	0.202305	0.216738	0.275481	0.187136	0.212147	0.25331	0.275469	0.153861	0.213981	0.517804	0.245914	0.220291	0.320497	0.299514	0.314239	ug/g
NEG428		Cer(t17:1_25:0+O)-H	Cer(t42:1+O)-H	Cer	(t17:1_25:0+O)	(t17:1)	(25:0+O)			C42 H82 O5 N1	680.62	15.519	0.0166346	0.897948	0.367604	1.58174	75.5171	73.4911	101.091	88.7495	72.9502	76.9838	75.2454	54.2919	78.6769	53.3771	90.6987	86.6112	71.8953	71.939	69.8651	ug/g
NEG429		Cer(t42:2)+HCOO	Cer(t42:2)+HCOO	Cer	(t42:2)	(t42:2)				C43 H82 O6 N1	708.615	14.4751	0.0845244	0.775413	0.104818	0.121456	0.489834	0.437828	0.376468	0.434832	0.514063	0.44499	0.426241	0.298143	0.209369	0.310633	0.276343	0.571347	0.436414	0.368473	0.40113	ug/g
NEG43		CL(70:5)-H	CL(70:5)-H	CL	(70:5)	(70:5)				C79 H143 O17 P2	1425.98	17.3846	0.0057788	19.0145	0.0256965	0.335468	0.309412	0.471505	0.244705	0.227801	0.348451	0.0514704	8.76135	6.84465	0.146461	7.62777	7.83344	0.223818	8.35014	8.38414	8.28902	ug/g
NEG430		Cer(t18:1_24:2)-H	Cer(t42:3)-H	Cer	(t18:1_24:2)	(t18:1)	(24:2)			C42 H78 O4 N1	660.594	15.3248	0.0141841	1.37477	0.00390754	0.107872	0.783016	0.645413	0.986212	0.947299	0.831212	0.47636	0.929504	1.11317	1.17609	1.39022	1.00782	0.802709	0.853509	0.85416	0.874976	ug/g
NEG431		Cer(t18:0_25:0)+HCOO	Cer(t43:0)+HCOO	Cer	(t18:0_25:0)	(t18:0)	(25:0)			C44 H88 O6 N1	726.662	15.799	0.0300069	1.34679	0.0160142	0.0814223	0.388285	0.501427	0.437172	0.329721	0.371078	0.354544	0.641318	0.47664	0.595931	0.508598	0.464977	0.520903	0.502354	0.49861	0.52675	ug/g
NEG432		Cer(t43:1)+HCOO	Cer(t43:1)+HCOO	Cer	(t43:1)	(t43:1)				C44 H86 O6 N1	724.646	15.882	0.0239059	0.620944	0.00903873	0.139614	0.429645	0.514365	0.466287	0.535331	0.579984	0.385041	0.311558	0.252881	0.267662	0.484925	0.230344	0.259984	0.391511	0.403528	0.410503	ug/g
NEG433		Cer(t43:2)+HCOO	Cer(t43:2)+HCOO	Cer	(t43:2)	(t43:2)				C44 H84 O6 N1	722.63	14.3512	0.0291456	1.08641	0.50358	0.0635836	0.222995	0.25661	0.118929	0.092176	0.269637	0.110421	0.234673	0.181844	0.16464	0.103054	0.284955	0.194125	0.328533	0.326902	0.344484	ug/g
NEG435		Cer(t18:0_26:1)+HCOO	Cer(t44:1)+HCOO	Cer	(t18:0_26:1)	(t18:0)	(26:1)			C45 H88 O6 N1	738.662	15.3345	0.0247364	1.06006	0.726612	0.0859798	0.369628	0.512836	0.309553	0.220699	0.268111	0.209822	0.379003	0.301283	0.369432	0.383542	0.288092	0.282848	0.371394	0.357131	0.374028	ug/g
NEG436		Cer(t18:1_26:0+O)+HCOO	Cer(t44:1+O)+HCOO	Cer	(t18:1_26:0+O)	(t18:1)	(26:0+O)			C45 H88 O7 N1	754.657	14.925	0.261542	1.39494	0.754848	0.0412928	0.10142	0.0293008	0.073533	0.0154483	0.167662	0.0707792	0.0307658	0.0749817	0.011064	0.485491	0.0227642	0.0140173	0.150414	0.150586	0.0912673	ug/g
NEG437		Cer(t44:2)+HCOO	Cer(t44:2)+HCOO	Cer	(t44:2)	(t44:2)				C45 H86 O6 N1	736.646	14.8713	0.0333631	0.559674	0.00185555	0.248082	1.46218	1.32692	1.46832	1.48476	1.80171	1.36933	0.867196	0.935288	0.716406	0.446462	0.98801	1.03514	1.36286	1.34062	1.42898	ug/g
NEG438		Cer(t45:5)-H	Cer(t45:5)-H	Cer	(t45:5)	(t45:5)				C45 H80 O4 N1	698.609	15.984	0.16092	0.981773	0.922951	0.183058	2.06931	1.8892	0.637693	0.812687	2.34556	0.69092	1.59296	1.03872	1.44381	0.602403	2.40772	1.20583	0.597864	0.450312	0.465389	ug/g
NEG439		Cer(t46:0)+HCOO	Cer(t46:0)+HCOO	Cer	(t46:0)	(t46:0)				C47 H94 O6 N1	768.709	16.738	0.0340018	2.13358	0.38284	0.00699889	0.0222175	0.0345467	0.0106276	0.0226131	0.00499083	0.0151664	0.00975205	0.0192146	0.0197601	0.149811	0.0165448	0.0199584	0.0761093	0.0813605	0.0797362	ug/g
NEG44		CL(18:2_16:1_18:1_18:2)-H	CL(70:6)-H	CL	(18:2_16:1_18:1_18:2)	(18:2)	(16:1)	(18:1)	(18:2)	C79 H141 O17 P2	1423.96	16.6043	0.0150234	0.55818	0.00167582	0.800336	14.0891	20.6014	14.3748	12.5943	17.1728	13.3475	9.74739	8.78285	6.81308	7.14594	10.6696	8.29404	12.0679	12.4113	12.1283	ug/g
NEG440		Cer(t46:0+O)+HCOO	Cer(t46:0+O)+HCOO	Cer	(t46:0+O)	(t46:0+O)				C47 H94 O7 N1	784.704	16.512	0.00865089	1.47745	0.689155	0.0153576	0.00494436	0.0288026	0.020127	0.00960946	0.0246425	0.0107968	0.00594709	0.0062161	0.00884813	0.108854	0.0106738	0.00561427	0.0390029	0.0389983	0.0395879	ug/g
NEG441		CerG2GNAc1(d32:1)-H	CerG2GNAc1(d32:1)-H	CerG2GNAc1	(d32:1)	(d32:1)				C52 H95 O18 N2	1035.66	2.09086	0.00438793	0.826683	0.221221	0.799466	16.0721	16.9228	32.5848	10.9015	33.7115	8.10654	13.1431	12.4705	19.115	11.0689	29.3486	12.6498	17.2671	17.1293	17.1454	ug/g
NEG442		CerG2GNAc1(d34:2)-H	CerG2GNAc1(d34:2)-H	CerG2GNAc1	(d34:2)	(d34:2)				C54 H97 O18 N2	1061.67	2.07967	0.0785849	0.706467	0.163396	0.468223	5.08129	5.39544	7.55985	3.34277	13.4685	2.78371	4.80416	4.01932	5.24573	2.61678	6.39123	3.50826	4.731	4.74896	4.123	ug/g
NEG443		CerG2GNAc1(d36:1)-H	CerG2GNAc1(d36:1)-H	CerG2GNAc1	(d36:1)	(d36:1)				C56 H103 O18 N2	1091.72	3.10185	0.00954751	1.83434	0.000212563	0.320224	4.90751	4.40709	8.6242	2.60865	9.40264	2.09011	9.26528	9.04285	14.9396	6.55176	12.2113	6.76189	7.61358	7.64432	7.50632	ug/g
NEG444		CerG2GNAc1(d36:2)+HCOO	CerG2GNAc1(d36:2)+HCOO	CerG2GNAc1	(d36:2)	(d36:2)				C57 H103 O20 N2	1135.71	3.073	0.0445419	0.451811	0.171637	0.104087	0.30086	0.108572	0.712169	0.0405005	0.49626	0.255142	0.0552393	0.0348469	0.0755447	0.177563	0.263781	0.257566	0.0155073	0.0143852	0.0155976	ug/g
NEG445		CerG2GNAc1(d36:3)-H	CerG2GNAc1(d36:3)-H	CerG2GNAc1	(d36:3)	(d36:3)				C56 H99 O18 N2	1087.69	2.21443	0.267335	0.573955	0.252232	0.134867	0.18106	0.534091	0.538246	0.0480201	1.63144	0.189988	0.364295	0.249649	0.30581	0.0351947	0.627926	0.2095	0.407968	0.24581	0.412785	ug/g
NEG446		CerG2GNAc1(d36:6)-H	CerG2GNAc1(d36:6)-H	CerG2GNAc1	(d36:6)	(d36:6)				C56 H93 O18 N2	1081.64	1.60993	0.134079	0.41544	0.289039	0.114067	0.295617	0.213497	0.26887	0.0409088	1.06031	0.0279637	0.17246	0.13571	0.046343	0.172207	0.140249	0.125341	0.156271	0.150373	0.120642	ug/g
NEG447		CerG2GNAc1(d38:4)+HCOO	CerG2GNAc1(d38:4)+HCOO	CerG2GNAc1	(d38:4)	(d38:4)				C59 H103 O20 N2	1159.71	3.13257	0.013233	1.99774	8.7082e-05	0.121912	1.86988	1.79657	2.39292	1.13494	1.02568	1.11782	3.0821	3.08188	3.87927	2.76959	3.16848	2.67319	2.57381	2.5843	2.52109	ug/g
NEG448		CerG2GNAc1(d38:8)-H	CerG2GNAc1(d38:8)-H	CerG2GNAc1	(d38:8)	(d38:8)				C58 H93 O18 N2	1105.64	1.557	0.0154061	0.766735	0.681904	0.0716932	0.153963	0.0982945	0.105569	0.038456	0.541633	0.0604141	0.148498	0.14093	0.1377	0.152456	0.063614	0.122255	0.0700721	0.0693199	0.0679704	ug/g
NEG449		CerG2GNAc1(d40:1)-2H	CerG2GNAc1(d40:1)-2H	CerG2GNAc1	(d40:1)	(d40:1)				C60 H110 O18 N2	573.388	2.19839	0.0264951	1.0572	0.271739	0.72575	20.12	20.3954	19.8884	25.1828	22.0955	20.2821	21.6333	22.3495	23.041	23.2274	20.7016	24.3307	21.9103	22.0012	20.9665	ug/g
NEG45		CL(70:6)-H	CL(70:6)-H	CL	(70:6)	(70:6)				C79 H141 O17 P2	1423.96	17.104	0.763316	0.538108	0.0772293	0.974332	28.176	50.417	18.1284	20.8314	23.0351	20.763	16.7973	13.4168	0.478145	15.3535	24.7773	16.0011	16.1118	1.32947	16.1858	ug/g
NEG451		CerG2GNAc1(d42:1)+HCOO	CerG2GNAc1(d42:1)+HCOO	CerG2GNAc1	(d42:1)	(d42:1)				C63 H117 O20 N2	1221.82	14.152	0.0109068	0.193707	3.58797e-06	0.145273	0.422767	0.382717	0.373522	0.358317	0.417093	0.383065	0.134363	0.048648	0.0420662	0.0510211	0.0569434	0.119745	0.2188	0.219684	0.223338	ug/g
NEG452		CerG2GNAc1(d45:4)-2H	CerG2GNAc1(d45:4)-2H	CerG2GNAc1	(d45:4)	(d45:4)				C65 H114 O18 N2	605.404	7.05	0.0108347	0.917526	0.473993	0.429151	5.95916	6.42463	6.25333	4.47079	8.26408	4.72231	7.8885	3.46874	5.36178	4.4603	7.69548	4.24266	6.46732	6.60266	6.49967	ug/g
NEG453		CerG2GNAc1(m30:0)-H	CerG2GNAc1(m30:0)-H	CerG2GNAc1	(m30:0)	(m30:0)				C50 H93 O17 N2	993.648	13.5375	0.0390724	0.697573	0.012228	0.25162	1.57766	1.58325	1.50929	1.93437	2.06756	1.79132	1.27583	1.26335	1.34443	0.990736	1.12932	1.29536	1.57804	1.68756	1.57853	ug/g
NEG454		CerG2GNAc1(t33:2)-H	CerG2GNAc1(t33:2)-H	CerG2GNAc1	(t33:2)	(t33:2)				C53 H95 O19 N2	1063.65	14.689	0.0342626	0.855532	0.393367	0.219144	2.62353	1.27005	0.828723	2.66569	2.5317	2.24744	1.68748	1.51267	1.77333	1.81712	1.59913	2.01966	2.30484	2.44978	2.31563	ug/g
NEG455		CerG2GNAc1(t34:0)-H	CerG2GNAc1(t34:0)-H	CerG2GNAc1	(t34:0)	(t34:0)				C54 H101 O19 N2	1081.7	3.08498	0.0396558	1.31144	0.230425	0.0848654	0.379031	0.349539	0.481472	0.212823	0.544269	0.177743	0.542177	0.55375	0.235495	0.481892	0.552343	0.44722	0.431507	0.441411	0.408405	ug/g
NEG456		CerG2GNAc1(t34:2)-H	CerG2GNAc1(t34:2)-H	CerG2GNAc1	(t34:2)	(t34:2)				C54 H97 O19 N2	1077.67	15.2064	0.0181319	0.511094	0.00162579	0.092583	0.21655	0.208171	0.150904	0.188073	0.207214	0.248322	0.118183	0.072613	0.0968307	0.0325198	0.140588	0.162409	0.159003	0.154099	0.154125	ug/g
NEG457		CerG3GNAc1(d29:2)+HCOO	CerG3GNAc1(d29:2)+HCOO	CerG3GNAc1	(d29:2)	(d29:2)				C56 H99 O25 N2	1199.65	1.58	0.0125105	1.98423	0.0124556	0.0251504	0.302803	0.329507	0.0948299	0.14763	0.0964988	0.189265	0.568508	0.646688	0.292143	0.360485	0.0578592	0.37708	0.157175	0.154665	0.158531	ug/g
NEG458		CerG3GNAc1(d33:6)+HCOO	CerG3GNAc1(d33:6)+HCOO	CerG3GNAc1	(d33:6)	(d33:6)				C60 H99 O25 N2	1247.65	1.525	0.039884	1.30095	0.00455057	0.0992801	0.47228	0.487287	0.75389	0.302909	0.811179	0.494697	0.645643	0.635631	0.972855	0.554942	0.823625	0.689364	0.62646	0.607022	0.656884	ug/g
NEG459		CerG3GNAc1(d39:6)-2H	CerG3GNAc1(d39:6)-2H	CerG3GNAc1	(d39:6)	(d39:6)				C65 H108 O23 N2	642.368	3.00847	0.0348975	1.21386	0.217773	0.239441	1.77289	1.28666	4.96414	0.914598	4.62996	0.565723	1.74512	2.05698	4.83298	2.19224	4.08562	2.24376	1.53386	1.56499	1.64104	ug/g
NEG460		CerG3GNAc1(m43:6)-2H	CerG3GNAc1(m43:6)-2H	CerG3GNAc1	(m43:6)	(m43:6)				C69 H116 O22 N2	662.402	3.10661	0.328089	1.54732	0.183325	0.0579789	0.173397	0.476723	0.121704	0.150664	0.251509	0.0537539	0.106818	0.449779	0.368211	0.436413	0.197253	0.341242	0.166636	0.0897936	0.175962	ug/g
NEG461		CerG3GNAc1(t41:6)-2H	CerG3GNAc1(t41:6)-2H	CerG3GNAc1	(t41:6)	(t41:6)				C67 H112 O24 N2	664.381	4.882	0.0280825	0.924198	0.719192	0.13903	0.717901	0.466643	0.880006	0.275909	0.951863	0.224255	0.6146	0.548147	0.824554	0.549629	0.389978	0.323105	0.4756	0.473512	0.497948	ug/g
NEG462		CerG3GNAc2(d38:0)-H	CerG3GNAc2(d38:0)-H	CerG3GNAc2	(d38:0)	(d38:0)				C72 H132 O28 N3	1486.9	3.30301	0.211125	0.854801	0.305282	0.177181	1.03555	1.32305	1.0154	1.00164	0.874527	0.628664	0.705706	0.813472	0.690153	0.88055	1.04088	0.894473	0.615793	0.427185	0.647009	ug/g
NEG463		CerG3GNAc2(d41:4)-H	CerG3GNAc2(d41:4)-H	CerG3GNAc2	(d41:4)	(d41:4)				C75 H130 O28 N3	1520.88	1.681	0.052451	0.693249	0.471035	0.0517778	0.0335197	0.272704	0.0235807	0.0616761	0.254695	0.1024	0.0203603	0.0230403	0.0756539	0.0406974	0.167789	0.191408	0.058299	0.058532	0.0638843	ug/g
NEG464		CerG3GNAc2(d42:1)-H	CerG3GNAc2(d42:1)-H	CerG3GNAc2	(d42:1)	(d42:1)				C76 H138 O28 N3	1540.95	16.651	0.0398486	0.677384	0.0378994	0.266471	1.73174	1.84785	1.79321	2.03091	2.46826	1.51185	1.18075	1.11685	1.3327	1.74379	0.873022	1.46411	1.49725	1.54468	1.62004	ug/g
NEG465		CerG3GNAc2(d42:2)-H	CerG3GNAc2(d42:2)-H	CerG3GNAc2	(d42:2)	(d42:2)				C76 H136 O28 N3	1538.93	16.4716	0.049726	0.949114	0.511756	0.237877	1.64803	2.13002	2.01846	2.48963	2.03241	1.74818	1.82179	1.66564	2.2186	2.32948	1.45338	1.96381	1.67891	1.66774	1.82138	ug/g
NEG467		CerG3GNAc2(m39:1)-H	CerG3GNAc2(m39:1)-H	CerG3GNAc2	(m39:1)	(m39:1)				C73 H132 O27 N3	1482.91	11.879	0.0372327	0.254681	0.000883562	0.427089	2.77777	4.52292	3.16822	3.58856	3.94156	3.45134	1.39031	0.660135	0.963509	0.171422	0.930941	1.34667	1.55356	1.59456	1.67139	ug/g
NEG468		CerG3GNAc2(m39:3)-H	CerG3GNAc2(m39:3)-H	CerG3GNAc2	(m39:3)	(m39:3)				C73 H128 O27 N3	1478.87	10.885	0.0422893	0.268525	0.000581495	0.196959	0.619117	0.878118	0.81686	0.684626	0.815713	0.714109	0.284944	0.040611	0.24726	0.0662176	0.275167	0.301828	0.346228	0.319016	0.339429	ug/g
NEG469		CerG3GNAc2(m40:4)+HCOO	CerG3GNAc2(m40:4)+HCOO	CerG3GNAc2	(m40:4)	(m40:4)				C75 H130 O29 N3	1536.88	12.3657	0.0306502	0.44689	0.006737	0.13797	0.33288	0.416234	0.350224	0.666787	0.385729	0.498322	0.220776	0.135427	0.19873	0.175549	0.154166	0.29969	0.221917	0.223937	0.234845	ug/g
NEG470		CerP(d28:2+O)+HCOO	CerP(d28:2+O)+HCOO	CerP	(d28:2+O)	(d28:2+O)				C29 H55 O9 N1 P1	592.362	2.201	0.072954	1.15853	0.402534	0.168036	0.963829	1.08148	1.91518	0.735202	1.49771	0.505642	1.48255	1.47941	2.03861	0.947867	0.767353	1.04526	1.04149	1.18447	1.18592	ug/g
NEG471		CerP(d38:2+O)-H	CerP(d38:2+O)-H	CerP	(d38:2+O)	(d38:2+O)				C38 H73 O7 N1 P1	686.513	14.511	0.0809493	2.12107	0.00107914	0.0293798	0.158016	0.0999056	0.127935	0.141833	0.125496	0.0744554	0.244076	0.227538	0.294972	0.355026	0.209899	0.211867	0.197824	0.171706	0.198679	ug/g
NEG472		CerP(d42:2)-H	CerP(d42:2)-H	CerP	(d42:2)	(d42:2)				C42 H81 O6 N1 P1	726.581	13.8958	0.00395137	0.906772	0.215154	0.602352	12.7701	11.649	12.4598	11.2639	12.9394	7.58361	12.1664	8.57633	11.7505	10.4318	9.8887	9.45053	11.1407	11.0688	11.1486	ug/g
NEG474		CerP(d44:2)+HCOO	CerP(d44:2)+HCOO	CerP	(d44:2)	(d44:2)				C45 H87 O8 N1 P1	800.617	14.8561	0.0141177	0.664326	0.139318	0.233371	1.5208	1.42272	1.81276	1.20341	1.96214	0.193673	1.18063	0.908523	0.855422	1.07061	0.671562	0.704591	1.24915	1.24249	1.27598	ug/g
NEG475		CerP(d44:3)+HCOO	CerP(d44:3)+HCOO	CerP	(d44:3)	(d44:3)				C45 H85 O8 N1 P1	798.602	13.505	0.0659058	0.512591	0.331389	0.0709101	0.0046236	0.0424599	0.943813	0.153286	0.143961	0.404587	0.0111904	0.0324179	0.199233	0.0084297	0.292483	0.323924	0.145048	0.150689	0.164694	ug/g
NEG476		CerP(m41:0)+HCOO	CerP(m41:0)+HCOO	CerP	(m41:0)	(m41:0)				C42 H85 O7 N1 P1	746.607	15.9106	0.0403304	0.556894	0.0185411	0.0699033	0.129084	0.123075	0.10906	0.159555	0.0963328	0.116742	0.07525	0.034425	0.116772	0.0638781	0.0667923	0.0515589	0.0819013	0.0810293	0.0872414	ug/g
NEG477		CerP(m42:0)-H	CerP(m42:0)-H	CerP	(m42:0)	(m42:0)				C42 H85 O5 N1 P1	714.617	15.466	0.185871	0.22751	0.446735	0.0332546	5.20641e-07	0.306025	3.91813e-07	0.0146687	0.00200142	0.0128262	9.39908e-07	0.00254582	0.0260666	0.00586371	0.00686183	0.0349957	0.0523056	0.038724	0.0381735	ug/g
NEG478		CerP(m47:6)-H	CerP(m47:6)-H	CerP	(m47:6)	(m47:6)				C47 H83 O5 N1 P1	772.601	13.8327	0.00698486	0.885967	0.133568	0.46825	7.83137	7.03559	7.56751	6.62768	7.27719	4.47168	7.59997	4.94747	6.62435	6.32149	5.45789	5.20606	6.40006	6.42614	6.48764	ug/g
NEG479		CerP(t39:2)-H	CerP(t39:2)-H	CerP	(t39:2)	(t39:2)				C39 H75 O7 N1 P1	700.529	15.0297	0.0023904	1.29037	0.0913731	0.0827832	0.534721	0.431493	0.396928	0.516407	0.44157	0.332124	0.497708	0.572264	0.603648	0.886324	0.424153	0.43957	0.49728	0.499286	0.497174	ug/g
NEG480		CerP(t40:2)-H	CerP(t40:2)-H	CerP	(t40:2)	(t40:2)				C40 H77 O7 N1 P1	714.544	15.4546	0.017882	0.989108	0.854842	0.11229	0.498212	0.452926	0.426832	0.458941	0.471963	0.36584	0.489061	0.381927	0.443204	0.444689	0.417622	0.469078	0.451228	0.446776	0.462509	ug/g
NEG481		CerP(t41:2)-H	CerP(t41:2)-H	CerP	(t41:2)	(t41:2)				C41 H79 O7 N1 P1	728.56	15.8854	0.0221402	0.724009	0.00357905	0.194576	1.15461	1.02125	0.973991	1.08906	1.10613	0.821817	0.817029	0.613065	0.841681	0.83659	0.665005	0.691486	0.911058	0.879041	0.915725	ug/g
NEG482		CerP(t41:3)-H	CerP(t41:3)-H	CerP	(t41:3)	(t41:3)				C41 H77 O7 N1 P1	726.544	14.902	0.0461175	0.770618	0.173526	0.122495	0.414148	0.531615	0.338578	0.44137	0.527603	0.427617	0.466344	0.32743	0.385232	0.372483	0.166162	0.348324	0.414264	0.383126	0.416513	ug/g
NEG483		CerP(t42:6)+HCOO	CerP(t42:6)+HCOO	CerP	(t42:6)	(t42:6)				C43 H75 O9 N1 P1	780.518	8.648	0.0941925	0.436516	0.0177513	0.251302	0.86633	1.49772	2.76158	2.07899	0.787042	2.23158	0.588327	0.33658	1.20473	0.839422	0.821987	0.671557	1.17889	1.40029	1.38857	ug/g
NEG484		FA(18:0)-H	FA(18:0)-H	FA	(18:0)	(18:0)				O2 H35 C18	283.264	11.887	0.076005	0.853352	0.286965	0.174923	1.03507	1.36825	1.12209	0.647712	0.856392	1.20929	0.870333	0.782712	1.16587	0.883289	0.863499	0.758194	1.48437	1.38583	1.27449	ug/g
NEG486		FA(18:3)-H	FA(18:3)-H	FA	(18:3)	(18:3)				O2 H29 C18	277.217	3.044	0.0532984	0.151517	0.000645732	0.957791	17.899	12.0363	21.454	14.5151	25.3739	11.7264	2.00515	0.986356	3.68077	2.32839	3.77677	2.82957	8.8178	8.09281	8.94393	ug/g
NEG487		FA(18:4)-H	FA(18:4)-H	FA	(18:4)	(18:4)				O2 H27 C18	275.202	2.37409	0.0964064	0.147386	0.00154429	0.294053	1.89242	1.15698	1.86306	1.70766	1.63991	1.44075	0.0405419	0.763463	0.126941	0.0331259	0.186303	0.279387	0.965531	0.812691	0.965255	ug/g
NEG49		CL(70:7)-H	CL(70:7)-H	CL	(70:7)	(70:7)				C79 H139 O17 P2	1421.95	17.525	0.956643	0.279128	0.236838	0.327356	0.162175	0.208127	0.460523	4.49777	0.0261221	7.09827	0.0764423	0.0603088	0.00941245	0.00720112	1.517	1.80561	0.482518	2.2082	0.457039	ug/g
NEG492		FA(20:5)-H	FA(20:5)-H	FA	(20:5)	(20:5)				O2 H29 C20	301.217	1.65856	0.0431	0.749086	0.541752	0.132414	0.52863	0.864283	0.0694869	0.740393	0.20626	1.72604	0.608466	0.536276	0.643205	0.774781	0.160761	0.37405	0.473835	0.481209	0.513502	ug/g
NEG493		FA(20:5)-H	FA(20:5)-H	FA	(20:5)	(20:5)				O2 H29 C20	301.217	2.74401	0.0456233	0.286051	0.00498644	0.769441	11.4105	8.03535	19.7465	9.76711	20.1643	6.49323	1.98887	1.46301	2.89457	1.93588	9.87836	3.46963	7.37095	6.85431	7.46806	ug/g
NEG494		FA(22:4)-H	FA(22:4)-H	FA	(22:4)	(22:4)				O2 H35 C22	331.264	5.0298	0.041798	0.369518	0.0150021	0.956486	19.9038	20.0417	22.1365	9.48486	38.6918	8.20778	5.53452	5.22584	10.3807	5.79202	12.4306	4.4118	14.3539	13.204	13.7397	ug/g
NEG496		FA(22:5)-H	FA(22:5)-H	FA	(22:5)	(22:5)				O2 H33 C22	329.249	3.86267	0.0440637	0.253632	0.0066434	0.936766	18.6807	14.7558	23.3143	8.78153	33.607	7.06754	3.18234	2.2606	5.27393	3.16154	10.4211	2.63793	10.7037	9.82342	10.4648	ug/g
NEG5		CL(63:1)-2H	CL(63:1)-2H	CL	(63:1)	(63:1)				C72 H136 O17 P2	667.463	7.065	0.0257839	0.853138	0.190216	0.0945848	0.272248	0.224158	0.458688	0.363631	0.303188	0.238958	0.210298	0.158135	0.371019	0.227134	0.31143	0.309564	0.382864	0.385475	0.367414	ug/g
NEG502		GD1a(d33:2)-2H	GD1a(d33:2)-2H	GD1a	(d33:2)	(d33:2)				C81 H138 O39 N4	895.447	7.851	0.777992	0.255881	0.0159051	0.101422	0.118974	0.112459	0.258041	0.254066	0.163158	0.435032	0.0639534	0.0162224	0.100819	0.0105297	0.0723732	0.0794252	0.0077456	0.105007	0.0861184	ug/g
NEG503		GD1a(d33:2)-2H	GD1a(d33:2)-2H	GD1a	(d33:2)	(d33:2)				C81 H138 O39 N4	895.447	8.66305	0.0569198	1.09994	0.285978	0.0707903	0.205983	0.212565	0.188346	0.284439	0.227692	0.249857	0.254992	0.215621	0.292766	0.289955	0.201032	0.251329	0.221373	0.200762	0.222475	ug/g
NEG504		GD1a(d38:1)-2H	GD1a(d38:1)-2H	GD1a	(d38:1)	(d38:1)				C86 H150 O39 N4	931.494	8.695	0.0315135	1.38069	0.0767854	0.046141	0.21396	0.240125	0.152197	0.23455	0.307227	0.335693	0.365744	0.32371	0.427374	0.264473	0.321678	0.345616	0.277061	0.278141	0.262748	ug/g
NEG505		GD1a(d43:1)-2H	GD1a(d43:1)-2H	GD1a	(d43:1)	(d43:1)				C91 H160 O39 N4	966.534	7.941	0.11053	1.64469	0.137085	0.0341271	0.0628699	0.184895	0.21154	0.070594	0.0180932	0.0543675	0.116884	0.120612	0.21955	0.131948	0.192833	0.20887	0.242143	0.29355	0.245426	ug/g
NEG506		GD1b(d33:2)-2H	GD1b(d33:2)-2H	GD1b	(d33:2)	(d33:2)				C81 H138 O39 N4	895.447	7.928	0.0244412	0.336828	0.0249218	0.087907	0.169492	0.0776247	0.164677	0.238084	0.0889369	0.285802	0.081126	0.00318319	0.0985569	0.00669777	0.0794762	0.0760797	0.124441	0.130361	0.125803	ug/g
NEG507		GD2(m47:2)-2H	GD2(m47:2)-2H	GD2	(m47:2)	(m47:2)				C89 H156 O33 N4	904.533	9.287	0.0255789	1.45811	0.0381701	0.0517703	0.278831	0.18176	0.225207	0.197043	0.200535	0.159029	0.231906	0.234682	0.370838	0.340837	0.291766	0.34154	0.294777	0.280161	0.286233	ug/g
NEG508		GD3(d37:4)-2H	GD3(d37:4)-2H	GD3	(d37:4)	(d37:4)				C71 H119 O29 N3	738.897	10.5861	0.875465	0.496761	0.0686741	0.167647	0.345024	0.65125	1.64019	0.932603	0.463411	1.23428	0.237912	0.264235	0.408139	0.278439	0.57502	0.852571	5.35171e-08	0.430061	0.362331	ug/g
NEG509		GD3(d41:2)-2H	GD3(d41:2)-2H	GD3	(d41:2)	(d41:2)				C75 H131 O29 N3	768.944	12.273	0.15954	0.908961	0.758179	0.0486236	0.0674708	0.176142	0.0364862	0.0928126	0.180838	0.0354087	0.159726	0.0663637	0.0413235	0.100183	0.130814	0.0371123	0.115477	0.0887047	0.0883605	ug/g
NEG51		CL(18:3_18:2_16:1_18:2)-H	CL(70:8)-H	CL	(18:3_18:2_16:1_18:2)	(18:3)	(18:2)	(16:1)	(18:2)	C79 H137 O17 P2	1419.93	15.9688	0.00137721	0.314284	0.000525344	0.287688	1.67227	2.13442	1.38836	1.31938	2.15304	1.5014	0.631221	0.413229	0.40945	0.386923	0.659333	0.695755	1.03073	1.02809	1.02852	ug/g
NEG510		GD3(d41:3)-H	GD3(d41:3)-H	GD3	(d41:3)	(d41:3)				C75 H130 O29 N3	1536.88	12.366	0.00790439	0.450778	0.00709892	0.116011	0.247739	0.27296	0.252877	0.475608	0.267867	0.358743	0.162293	0.0882364	0.152953	0.123685	0.107916	0.210483	0.166667	0.168887	0.169044	ug/g
NEG511		GD3(d41:4)-2H	GD3(d41:4)-2H	GD3	(d41:4)	(d41:4)				C75 H127 O29 N3	766.928	11.8394	0.146944	0.959922	0.882347	0.209703	3.15231	3.01349	7.34549	0.954648	0.286926	4.43516	2.36023	2.76765	3.76708	2.10084	2.62964	4.79357	2.51493	3.2931	3.27827	ug/g
NEG512		GD3(d41:6)-2H	GD3(d41:6)-2H	GD3	(d41:6)	(d41:6)				C75 H123 O29 N3	764.913	10.7157	0.0299441	0.689394	0.090144	0.185587	0.875642	1.24328	0.623245	1.46627	0.993912	0.90568	0.836153	0.614801	0.409653	0.556059	0.886147	0.908017	0.882363	0.88604	0.930757	ug/g
NEG513		GD3(d41:8)-2H	GD3(d41:8)-2H	GD3	(d41:8)	(d41:8)				C75 H119 O29 N3	762.897	10.2959	0.0284544	0.984235	0.86714	0.177743	1.47852	1.4104	0.871095	1.11123	1.5347	0.746967	1.31298	1.04985	0.870623	1.09681	1.53133	1.17856	1.23432	1.18	1.1717	ug/g
NEG514		GD3(d45:8)-2H	GD3(d45:8)-2H	GD3	(d45:8)	(d45:8)				C79 H127 O29 N3	790.928	11.5562	0.0832581	0.830317	0.31985	0.124486	0.518426	0.431356	0.679266	0.378205	0.61182	0.508848	0.421162	0.396917	0.427215	0.256173	0.325327	0.77037	0.638497	0.716791	0.611744	ug/g
NEG515		GD3(m39:6)-2H	GD3(m39:6)-2H	GD3	(m39:6)	(m39:6)				C73 H119 O28 N3	742.9	11.9666	0.0907398	1.35724	0.216951	0.0734931	0.305796	0.440406	0.291508	0.410617	0.505918	0.247279	0.737358	0.616004	0.248401	0.716135	0.313106	0.356995	0.378568	0.386799	0.325957	ug/g
NEG516		GD3(m42:5)-2H	GD3(m42:5)-2H	GD3	(m42:5)	(m42:5)				C76 H127 O28 N3	764.931	10.7249	0.0447105	0.696701	0.473505	0.138699	0.796189	1.06802	0.631728	0.915114	0.142567	0.267684	0.167156	0.0905898	0.667982	0.392292	0.725319	0.61897	0.744619	0.805631	0.74814	ug/g
NEG517		GD3(m42:7)-2H	GD3(m42:7)-2H	GD3	(m42:7)	(m42:7)				C76 H123 O28 N3	762.915	10.293	0.0899674	1.10777	0.831825	0.107916	0.213288	0.910896	0.719349	0.756185	0.533643	0.182906	0.171138	0.0182047	0.600184	0.561321	1.2779	1.04491	0.696875	0.600284	0.710884	ug/g
NEG518		GD3(t36:1)-2H	GD3(t36:1)-2H	GD3	(t36:1)	(t36:1)				C70 H123 O30 N3	742.91	12.0183	0.059406	0.887062	0.456589	0.138341	0.706453	0.628974	0.807631	0.888463	0.375879	0.689148	0.558622	0.43531	0.775541	0.547091	0.726934	0.590394	0.527209	0.529244	0.584479	ug/g
NEG519		GD3(t36:3)-2H	GD3(t36:3)-2H	GD3	(t36:3)	(t36:3)				C70 H119 O30 N3	740.894	10.9	0.0784271	0.463481	0.153399	0.113202	0.111547	0.398725	0.416862	0.807746	0.153058	0.521466	0.23563	0.212295	0.323112	0.0995189	0.182246	0.0639118	0.35636	0.408673	0.359293	ug/g
NEG52		CL(18:4_18:1_16:1_18:2)-H	CL(70:8)-H	CL	(18:4_18:1_16:1_18:2)	(18:4)	(18:1)	(16:1)	(18:2)	C79 H137 O17 P2	1419.93	16.5592	0.0291765	0.519223	0.000534677	0.123845	0.371387	0.366874	0.243652	0.36231	0.420249	0.44891	0.241201	0.168435	0.13637	0.198771	0.161006	0.243456	0.282614	0.285123	0.269926	ug/g
NEG520		GD3(t36:5)-2H	GD3(t36:5)-2H	GD3	(t36:5)	(t36:5)				C70 H115 O30 N3	738.879	10.5919	0.0376947	0.653039	0.0551261	0.198098	1.19392	1.28466	0.637299	1.15491	1.07553	1.23686	0.743566	0.63616	0.845181	0.287897	0.895387	0.890876	0.927974	0.99227	0.932656	ug/g
NEG522		GM1(d35:1)-2H	GM1(d35:1)-2H	GM1	(d35:1)	(d35:1)				C72 H127 O31 N3	764.923	10.685	0.0221755	0.60338	0.0471514	0.192882	0.884175	1.20877	0.772383	1.04494	1.09844	0.683832	0.159791	0.48247	0.736244	0.45253	0.853532	0.750194	0.912133	0.911577	0.947329	ug/g
NEG523		GM1(d39:5)-2H	GM1(d39:5)-2H	GM1	(d39:5)	(d39:5)				C76 H127 O31 N3	788.923	10.3858	0.202092	0.715956	0.325594	0.0767022	0.188089	0.22557	0.159813	0.137924	0.268868	0.0903214	0.099157	1.78281e-09	0.0452572	0.148837	0.296034	0.177207	0.130428	0.181665	0.129792	ug/g
NEG524		GM1(m38:0)-2H	GM1(m38:0)-2H	GM1	(m38:0)	(m38:0)				C75 H135 O30 N3	778.957	11.3031	0.0346659	0.707649	0.0534378	0.0887787	0.256046	0.25843	0.293575	0.143767	0.192213	0.194088	0.129732	0.119659	0.224046	0.0839223	0.162065	0.227494	0.188582	0.19095	0.201207	ug/g
NEG525		GM1(t34:0)-2H	GM1(t34:0)-2H	GM1	(t34:0)	(t34:0)				C71 H127 O32 N3	766.921	11.8283	0.222705	1.01299	0.945992	0.261416	3.24863	3.80048	3.95927	0.961097	2.47416	2.70437	1.75006	2.51544	3.79994	1.87294	2.9403	4.49215	2.45038	1.61891	2.46834	ug/g
NEG526		GM1(t34:2)-2H	GM1(t34:2)-2H	GM1	(t34:2)	(t34:2)				C71 H123 O32 N3	764.905	10.6737	0.00708154	0.681319	0.241091	0.156951	0.808823	0.603651	0.393587	1.26771	1.2614	0.92496	0.611783	0.668283	0.716964	0.539689	0.208838	0.838272	0.748649	0.740868	0.750964	ug/g
NEG528		GM2(d46:1)-H	GM2(d46:1)-H	GM2	(d46:1)	(d46:1)				C77 H140 O26 N3	1522.97	16.554	0.00869847	1.73099	0.00827929	0.042974	0.128153	0.196259	0.164085	0.147366	0.198923	0.123568	0.311167	0.376655	0.28516	0.26675	0.297621	0.121549	0.261978	0.25803	0.258112	ug/g
NEG529		GM2(m39:2)+HCOO	GM2(m39:2)+HCOO	GM2	(m39:2)	(m39:2)				C71 H126 O27 N3	1452.86	10.7816	0.140443	0.399878	0.00335179	0.198633	0.967029	1.13127	1.06373	0.807155	0.504295	0.905322	0.320882	0.480646	0.323295	0.175365	0.45754	0.393137	0.439715	0.440607	0.556677	ug/g
NEG53		CL(20:5_16:1_16:1_18:2)-H	CL(70:9)-H	CL	(20:5_16:1_16:1_18:2)	(20:5)	(16:1)	(16:1)	(18:2)	C79 H135 O17 P2	1417.92	16.208	0.0124995	0.278915	0.00140459	0.205194	0.76448	1.15496	0.72566	0.60678	1.1638	0.690974	0.302578	0.213249	0.170634	0.183315	0.284476	0.270068	0.570936	0.582227	0.568912	ug/g
NEG530		GM2(t42:1)-H	GM2(t42:1)-H	GM2	(t42:1)	(t42:1)				C73 H132 O27 N3	1482.91	12.961	0.00737914	0.304671	0.000108058	0.984557	17.3129	21.0473	18.8922	21.3917	17.5552	18.6432	6.50135	3.75966	6.20932	4.8022	5.27923	8.43742	9.29877	9.43461	9.34499	ug/g
NEG531		GM3(d33:4)-H	GM3(d33:4)-H	GM3	(d33:4)	(d33:4)				C56 H95 O21 N2	1131.64	14.873	0.0815963	1.24277	0.0317754	0.078741	0.413038	0.402033	0.375483	0.902765	0.536956	0.46477	0.524817	0.525747	0.643172	0.916208	0.552218	0.684264	0.807621	0.813658	0.701346	ug/g
NEG532		GM3(d34:1)-H	GM3(d34:1)-H	GM3	(d34:1)	(d34:1)				C57 H103 O21 N2	1151.71	8.5247	0.0108432	1.58773	0.00770586	0.0543087	0.239748	0.373931	0.347243	0.395905	0.276152	0.307799	0.446495	0.509483	0.492373	0.465371	0.473012	0.6947	0.384012	0.385558	0.377728	ug/g
NEG533		GM3(d40:1)-H	GM3(d40:1)-H	GM3	(d40:1)	(d40:1)				C63 H115 O21 N2	1235.8	12.0306	0.0787732	1.30669	0.0550647	0.0410965	0.09535	0.195938	0.129452	0.305809	0.108565	0.191613	0.203188	0.244443	0.135727	0.28454	0.182966	0.290745	0.186316	0.160104	0.16762	ug/g
NEG534		GM3(d42:1)-H	GM3(d42:1)-H	GM3	(d42:1)	(d42:1)				C65 H119 O21 N2	1263.83	13.0136	0.0228737	0.940268	0.636811	0.114745	0.361878	0.554927	0.524803	0.703688	0.373604	0.510267	0.391386	0.478059	0.364055	0.480958	0.489987	0.643785	0.443351	0.427211	0.445612	ug/g
NEG535		GM3(d42:2)-H	GM3(d42:2)-H	GM3	(d42:2)	(d42:2)				C65 H117 O21 N2	1261.82	11.975	0.919393	0.198298	0.103462	0.083898	0.0426947	0.110683	0.719602	0.240816	0.0967453	0.209207	0.0203864	0.0516347	0.0752697	0.0116108	0.0208829	0.101749	1.04146e-07	0.0334493	0.0220315	ug/g
NEG536		GM3(m36:0)-2H	GM3(m36:0)-2H	GM3	(m36:0)	(m36:0)				C59 H108 O20 N2	582.375	3.66199	0.0548721	0.407643	0.0130455	0.230906	1.04546	1.02402	1.76132	0.62679	1.98446	0.678291	0.624571	0.42611	0.432263	0.232669	0.765117	0.421824	0.708038	0.728028	0.786276	ug/g
NEG537		GM3(m36:2)-2H	GM3(m36:2)-2H	GM3	(m36:2)	(m36:2)				C59 H104 O20 N2	580.36	2.65218	0.0461646	0.340963	0.0199926	0.172095	0.503262	0.569936	0.913419	0.304563	1.29367	0.301559	0.259114	0.144467	0.236442	0.0981525	0.385654	0.201295	0.406679	0.388125	0.425687	ug/g
NEG538		GM3(m38:0)-2H	GM3(m38:0)-2H	GM3	(m38:0)	(m38:0)				C61 H112 O20 N2	596.391	4.76047	0.0304708	0.978153	0.912545	0.304786	3.20651	2.44493	4.5955	1.63986	4.68508	1.13051	3.54227	2.6377	4.7125	2.83021	1.94308	1.64987	2.77646	2.63904	2.78943	ug/g
NEG539		GM3(m38:2)-2H	GM3(m38:2)-2H	GM3	(m38:2)	(m38:2)				C61 H108 O20 N2	594.375	3.18264	0.0242853	0.438706	0.0707092	0.468456	3.33337	4.48301	8.06804	2.19489	10.2701	1.98345	3.23464	2.08393	2.77004	1.12635	2.57534	1.51688	3.36738	3.51233	3.51388	ug/g
NEG54		CL(71:12)-2H	CL(71:12)-2H	CL	(71:12)	(71:12)				C80 H130 O17 P2	712.44	2.81101	0.0110275	1.22004	0.616364	0.0215121	0.0249777	0.0987467	0.0378051	0.0959756	0.00575169	0.0143154	0.0425616	0.031637	0.0945906	0.0731265	0.0399668	0.0567663	0.199131	0.199971	0.203317	ug/g
NEG540		GM3(m42:0)-2H	GM3(m42:0)-2H	GM3	(m42:0)	(m42:0)				C65 H120 O20 N2	624.422	6.79187	0.0121332	0.682736	0.0309335	0.128583	0.516978	0.47331	0.505192	0.282581	0.520732	0.316547	0.312619	0.196478	0.361036	0.240354	0.326935	0.348164	0.364205	0.363527	0.371544	ug/g
NEG541		GM3(m42:2)-2H	GM3(m42:2)-2H	GM3	(m42:2)	(m42:2)				C65 H116 O20 N2	622.407	4.85898	0.00647645	0.436551	0.0553412	0.113028	0.270667	0.241139	0.41743	0.132509	0.574108	0.0911892	0.137181	0.103499	0.152455	0.085361	0.155379	0.120067	0.195191	0.192681	0.19387	ug/g
NEG542		GM3(m46:0)-2H	GM3(m46:0)-2H	GM3	(m46:0)	(m46:0)				C69 H128 O20 N2	652.454	8.38722	0.00891194	0.667729	0.0403706	0.161274	0.725417	0.837787	0.650631	0.615581	0.69585	0.509663	0.514293	0.323078	0.474042	0.268195	0.523265	0.591369	0.579841	0.572713	0.582728	ug/g
NEG543		GM3(m46:2)-2H	GM3(m46:2)-2H	GM3	(m46:2)	(m46:2)				C69 H124 O20 N2	650.438	6.78644	0.0302374	0.444914	0.00223217	0.0785195	0.127883	0.142792	0.159679	0.0907941	0.21978	0.100044	0.0535344	0.0383885	0.0725195	0.0275644	0.104507	0.0776464	0.11129	0.117509	0.111876	ug/g
NEG544		GM3(t32:2+O)+HCOO	GM3(t32:2+O)+HCOO	GM3	(t32:2+O)	(t32:2+O)				C56 H99 O25 N2	1199.65	1.541	0.0170495	1.95445	0.0128081	0.0183803	0.223704	0.214932	0.0680884	0.105818	0.0689046	0.142993	0.417095	0.421292	0.22474	0.243272	0.039763	0.265167	0.11827	0.116873	0.114351	ug/g
NEG545		GM3(t39:6)-H	GM3(t39:6)-H	GM3	(t39:6)	(t39:6)				C62 H103 O22 N2	1227.7	3.10419	0.0294815	1.9357	0.00312767	0.0643939	0.748907	0.740404	0.249654	0.474848	0.678479	0.382692	1.0744	1.15793	1.0752	1.08333	0.882022	1.06652	0.869631	0.82629	0.827093	ug/g
NEG546		GM3(t40:6)-2H	GM3(t40:6)-2H	GM3	(t40:6)	(t40:6)				C63 H104 O22 N2	620.355	3.335	0.603802	0.341356	0.0851814	0.0834569	0.103193	0.319223	0.306028	0.276352	0.0118651	0.151936	0.0711763	0.044821	0.0277455	0.0723686	0.0950464	0.0877497	0.0309156	0.13793	0.137456	ug/g
NEG547		GT3(d48:5)-2H	GT3(d48:5)-2H	GT3	(d48:5)	(d48:5)				C93 H156 O37 N4	960.523	9.232	0.165114	1.11409	0.741186	0.0864511	0.53625	0.481869	0.286541	1.16199	0.488418	1.02259	0.627837	0.913467	1.19293	0.837915	0.395485	0.463858	0.569564	0.771489	0.770147	ug/g
NEG548		Hex1Cer(d30:0)+HCOO	Hex1Cer(d30:0)+HCOO	Hex1Cer	(d30:0)	(d30:0)				C37 H72 O10 N1	690.516	11.654	0.0106782	0.357035	0.0120218	0.274499	1.27428	1.47676	2.35114	1.21864	2.58477	0.729838	0.47028	0.430709	0.621218	0.516195	0.762213	0.639568	1.08353	1.08813	1.10564	ug/g
NEG549		Hex1Cer(d33:0)+HCOO	Hex1Cer(d33:0)+HCOO	Hex1Cer	(d33:0)	(d33:0)				C40 H78 O10 N1	732.563	9.5931	0.00724911	0.789298	0.107699	0.0829371	0.175579	0.231948	0.258913	0.165211	0.20502	0.163548	0.136564	0.13381	0.176263	0.122419	0.161337	0.216937	0.170559	0.168361	0.168518	ug/g
NEG55		CL(71:4)-H	CL(71:4)-H	CL	(71:4)	(71:4)				C80 H147 O17 P2	1442.01	17.2818	0.00883389	0.742759	0.172567	0.0656104	0.13568	0.153035	0.122365	0.109463	0.123525	0.0700209	0.0958458	0.0582586	0.0867977	0.0807947	0.0865653	0.122133	0.0911562	0.0922076	0.0906218	ug/g
NEG550		Hex1Cer(d16:0_18:1)-H	Hex1Cer(d34:1)-H	Hex1Cer	(d16:0_18:1)	(d16:0)	(18:1)			C40 H76 O8 N1	698.558	10.494	0.07282	2.03146	0.0250646	0.0467583	0.152663	0.144165	0.289569	0.13864	0.298166	0.241354	0.341348	0.315651	0.742613	0.219232	0.323974	0.626077	0.239492	0.271904	0.241103	ug/g
NEG552		Hex1Cer(d34:4)+HCOO	Hex1Cer(d34:4)+HCOO	Hex1Cer	(d34:4)	(d34:4)				C41 H72 O10 N1	738.516	11.3041	0.033436	0.817966	0.219273	0.3825	6.15751	7.064	3.25008	2.75679	6.31906	7.03003	4.36988	3.73424	4.4451	3.65143	4.91325	5.53336	5.52738	5.8571	5.86349	ug/g
NEG553		Hex1Cer(d35:1)+HCOO	Hex1Cer(d35:1)+HCOO	Hex1Cer	(d35:1)	(d35:1)				C42 H80 O10 N1	758.579	12.013	0.0366323	0.928968	0.556808	0.127311	0.515634	0.505394	0.615497	0.602498	0.574298	0.570928	0.416346	0.336817	0.678164	0.413942	0.506531	0.79206	0.494138	0.526963	0.526787	ug/g
NEG554		Hex1Cer(d35:2)+HCOO	Hex1Cer(d35:2)+HCOO	Hex1Cer	(d35:2)	(d35:2)				C42 H78 O10 N1	756.563	11.102	0.0502464	0.874899	0.171252	0.211309	1.71213	1.36157	1.52407	1.46424	1.22377	1.38038	1.26536	0.768004	1.56619	1.30915	1.25618	1.41713	1.44244	1.46109	1.33002	ug/g
NEG555		Hex1Cer(d36:6)+HCOO	Hex1Cer(d36:6)+HCOO	Hex1Cer	(d36:6)	(d36:6)				C43 H72 O10 N1	762.516	15.444	0.126651	1.205	0.623628	0.086154	0.472843	0.354255	0.845473	0.275651	0.451772	0.273291	0.73923	0.0102638	0.488115	0.137002	1.03996	0.806744	0.727972	0.730347	0.580118	ug/g
NEG556		Hex1Cer(d14:0_22:6)+HCOO	Hex1Cer(d36:6)+HCOO	Hex1Cer	(d14:0_22:6)	(d14:0)	(22:6)			C43 H72 O10 N1	762.516	15.976	0.648244	0.498715	0.0436521	0.117505	0.349397	0.443107	0.489734	0.227055	0.194549	0.436115	0.10355	0.142901	0.141452	0.240706	0.229857	0.208763	0.170609	0.0308825	0.166578	ug/g
NEG557		Hex1Cer(d19:0_18:1)+HCOO	Hex1Cer(d37:1)+HCOO	Hex1Cer	(d19:0_18:1)	(d19:0)	(18:1)			C44 H84 O10 N1	786.61	12.444	0.154582	1.70969	0.105055	0.0724447	0.302035	0.467813	0.294257	0.468119	0.21513	0.225833	0.414077	0.375636	0.677363	0.415257	0.632903	0.858302	0.387401	0.514917	0.51236	ug/g
NEG559		Hex1Cer(d18:1_20:0)-H	Hex1Cer(d38:1)-H	Hex1Cer	(d18:1_20:0)	(d18:1)	(20:0)			C44 H84 O8 N1	754.62	12.9046	0.00543267	2.98507	0.000607064	0.316506	2.90162	4.03417	3.70486	3.47215	3.74673	3.12365	9.48228	11.8922	14.1065	10.516	9.91191	6.72738	6.50232	6.56225	6.49954	ug/g
NEG56		CL(17:1_18:1_18:1_18:2)-H	CL(71:5)-H	CL	(17:1_18:1_18:1_18:2)	(17:1)	(18:1)	(18:1)	(18:2)	C80 H145 O17 P2	1440	17.0468	0.0173261	0.653077	0.0305561	0.119522	0.366681	0.496566	0.386681	0.297252	0.378905	0.263735	0.272591	0.195501	0.22374	0.212636	0.249513	0.276142	0.279687	0.28955	0.284685	ug/g
NEG560		Hex1Cer(d38:2)-H	Hex1Cer(d38:2)-H	Hex1Cer	(d38:2)	(d38:2)				C44 H82 O8 N1	752.605	14.4039	0.00272826	2.06798	0.00382273	0.0332138	0.124026	0.121923	0.128135	0.119662	0.121936	0.0823124	0.25972	0.231956	0.317835	0.297038	0.144854	0.192036	0.160035	0.160847	0.160725	ug/g
NEG561		Hex1Cer(d38:3)+HCOO	Hex1Cer(d38:3)+HCOO	Hex1Cer	(d38:3)	(d38:3)				C45 H82 O10 N1	796.594	12.032	0.0548876	2.1966	0.0272768	0.269484	4.37827	5.17348	5.05076	3.59358	4.47652	2.35758	11.3714	11.2563	15.9748	8.27232	5.28582	2.82072	5.80357	6.46462	6.03995	ug/g
NEG562		Hex1Cer(d18:0_20:4)+HCOO	Hex1Cer(d38:4)+HCOO	Hex1Cer	(d18:0_20:4)	(d18:0)	(20:4)			C45 H80 O10 N1	794.579	10.9677	0.625234	2.24723	0.192099	0.0938938	0.172536	2.28767	0.502088	1.52384	1.78218	0.804092	3.71046	1.07898	5.52865	2.93762	2.17141	0.466224	1.87287	0.379727	1.84292	ug/g
NEG563		Hex1Cer(d18:0_20:4)+HCOO	Hex1Cer(d38:4)+HCOO	Hex1Cer	(d18:0_20:4)	(d18:0)	(20:4)			C45 H80 O10 N1	794.579	11.5377	0.00433917	1.29883	0.00741824	0.806245	41.3559	45.1083	36.1667	32.7628	34.2993	32.7366	50.5694	47.8686	57.5847	46.9281	44.4509	41.4974	41.0532	41.2186	40.8627	ug/g
NEG564		Hex1Cer(d38:4+2O)+HCOO	Hex1Cer(d38:4+2O)+HCOO	Hex1Cer	(d38:4+2O)	(d38:4+2O)				C45 H80 O12 N1	826.569	10.965	0.188657	1.17172	0.68275	0.593066	19.3299	26.364	10.6552	25.885	16.2972	10.0828	19.8145	15.6013	31.6613	2.4181	32.3149	25.4549	13.254	9.97706	14.6037	ug/g
NEG565		Hex1Cer(d38:4+2O)+HCOO	Hex1Cer(d38:4+2O)+HCOO	Hex1Cer	(d38:4+2O)	(d38:4+2O)				C45 H80 O12 N1	826.569	12.2984	0.358005	0.71334	0.401595	0.244185	0.622521	2.30342	2.98524	3.34109	0.252051	2.91038	0.691553	0.826268	1.36301	0.640277	1.66367	3.67114	0.960089	0.46683	0.960503	ug/g
NEG566		Hex1Cer(d18:1_20:4)+HCOO	Hex1Cer(d38:5)+HCOO	Hex1Cer	(d18:1_20:4)	(d18:1)	(20:4)			C45 H78 O10 N1	792.563	10.329	0.0566046	0.814309	0.155883	0.57803	7.97025	11.9568	10.6592	9.40464	11.4592	8.00996	10.0021	7.76029	8.38391	5.85715	7.42215	8.99327	7.78688	8.60038	8.60699	ug/g
NEG567		Hex1Cer(d18:1_20:4)+HCOO	Hex1Cer(d38:5)+HCOO	Hex1Cer	(d18:1_20:4)	(d18:1)	(20:4)			C45 H78 O10 N1	792.563	10.768	0.308478	1.73405	0.107598	0.13965	2.48159	1.00763	0.625143	0.708054	2.39367	0.598462	3.05771	3.09513	1.80157	3.02984	1.44487	1.12166	0.722364	0.482505	0.404845	ug/g
NEG568		Hex1Cer(d18:2_20:4)+HCOO	Hex1Cer(d38:6)+HCOO	Hex1Cer	(d18:2_20:4)	(d18:2)	(20:4)			C45 H76 O10 N1	790.547	9.39586	0.0293584	0.892768	0.4909	0.540789	9.0735	9.65765	10.7906	8.15158	10.1884	7.75011	12.1434	9.00775	11.4956	8.40285	3.847	4.75183	8.65172	9.17139	8.97279	ug/g
NEG569		Hex1Cer(d18:2_20:4)+HCOO	Hex1Cer(d38:6)+HCOO	Hex1Cer	(d18:2_20:4)	(d18:2)	(20:4)			C45 H76 O10 N1	790.547	10.013	0.0111896	1.18465	0.052316	0.952376	39.2978	43.5762	41.464	39.2831	37.4221	40.1947	43.6079	39.8713	52.034	46.784	55.5265	47.9586	42.9211	42.2183	43.1321	ug/g
NEG57		CL(17:1_18:2_18:2_18:1)-H	CL(71:6)-H	CL	(17:1_18:2_18:2_18:1)	(17:1)	(18:2)	(18:2)	(18:1)	C80 H143 O17 P2	1437.98	16.7782	0.00437194	0.713688	0.0271811	0.190047	1.04359	1.25159	0.922328	0.826334	0.994838	0.805521	0.804477	0.570577	0.581934	0.616746	0.823522	0.773679	0.859426	0.852587	0.85339	ug/g
NEG570		Hex1Cer(d16:1_22:5)+HCOO	Hex1Cer(d38:6)+HCOO	Hex1Cer	(d16:1_22:5)	(d16:1)	(22:5)			C45 H76 O10 N1	790.547	11.1081	0.192255	0.50595	0.010127	0.650848	9.15302	7.12394	11.3848	11.3255	11.9387	9.25435	6.94508	5.20584	4.76855	4.25624	2.84962	6.42286	6.18433	8.55352	6.26265	ug/g
NEG571		Hex1Cer(d16:1_22:6)+HCOO	Hex1Cer(d38:7)+HCOO	Hex1Cer	(d16:1_22:6)	(d16:1)	(22:6)			C45 H74 O10 N1	788.532	8.79724	0.183853	0.59533	0.00943411	0.350689	3.25974	4.45843	2.4892	3.01108	4.20805	1.45051	1.85218	2.9436	1.34572	1.84264	1.82448	1.42945	3.09103	2.20163	3.09232	ug/g
NEG573		Hex1Cer(d39:1)-H	Hex1Cer(d39:1)-H	Hex1Cer	(d39:1)	(d39:1)				C45 H86 O8 N1	768.636	13.4764	0.00520139	2.50925	0.000282973	0.156182	1.38506	1.3593	1.53646	1.30617	1.6624	1.13647	3.59177	3.75495	4.07445	3.97665	2.84447	2.79995	2.33043	2.33718	2.31367	ug/g
NEG575		Hex1Cer(d18:1_22:0)-H	Hex1Cer(d40:1)-H	Hex1Cer	(d18:1_22:0)	(d18:1)	(22:0)			C46 H88 O8 N1	782.652	13.9968	0.00104889	1.97434	0.00202155	0.533987	29.434	33.7041	32.4788	29.9627	33.4724	24.1966	59.492	60.6562	76.401	74.1653	47.878	43.202	44.487	44.5579	44.5752	ug/g
NEG576		Hex1Cer(d22:1_18:1)+HCOO	Hex1Cer(d40:2)+HCOO	Hex1Cer	(d22:1_18:1)	(d22:1)	(18:1)			C47 H88 O10 N1	826.641	12.867	0.191858	1.7217	0.0873964	0.146982	0.880321	2.84129	1.79831	0.847554	2.69621	1.45284	3.54548	2.214	4.16488	3.49237	2.83726	1.85233	2.10633	1.47807	2.11168	ug/g
NEG577		Hex1Cer(d40:2)-H	Hex1Cer(d40:2)-H	Hex1Cer	(d40:2)	(d40:2)				C46 H86 O8 N1	780.636	15.3748	0.767698	0.83045	0.189379	0.0748877	0.1538	0.147536	0.577796	0.301287	0.208701	0.318059	0.159318	0.168297	0.418774	0.192908	0.131696	0.346735	0.014799	0.188182	0.188046	ug/g
NEG578		Hex1Cer(d40:3)-H	Hex1Cer(d40:3)-H	Hex1Cer	(d40:3)	(d40:3)				C46 H84 O8 N1	778.62	14.392	0.0495543	1.03732	0.75282	0.066392	0.259695	0.155791	0.211571	0.16516	0.180149	0.134614	0.177814	0.187901	0.278668	0.152251	0.193719	0.157944	0.18573	0.178172	0.19659	ug/g
NEG579		Hex1Cer(d40:4+2O)+HCOO	Hex1Cer(d40:4+2O)+HCOO	Hex1Cer	(d40:4+2O)	(d40:4+2O)				C47 H84 O12 N1	854.6	12.4901	0.0639102	1.40573	0.00388173	0.185062	2.84545	1.97746	2.74484	2.38729	2.63786	2.01953	3.53077	3.34047	4.40484	3.4746	2.98932	2.80107	3.41325	3.06005	3.06272	ug/g
NEG58		CL(17:1_18:2_18:2_18:2)-H	CL(71:7)-H	CL	(17:1_18:2_18:2_18:2)	(17:1)	(18:2)	(18:2)	(18:2)	C80 H141 O17 P2	1435.96	16.4919	0.0620841	0.615443	0.0109091	0.26237	1.83877	2.28077	1.4939	1.64382	1.62363	1.57558	1.1231	0.908697	0.994765	0.807154	1.18632	1.41533	1.38889	1.54691	1.39465	ug/g
NEG580		Hex1Cer(d40:4+2O)+HCOO	Hex1Cer(d40:4+2O)+HCOO	Hex1Cer	(d40:4+2O)	(d40:4+2O)				C47 H84 O12 N1	854.6	13.894	0.109751	2.27552	0.0268478	0.0340264	0.18692	0.149082	0.283326	0.242799	0.118588	0.252676	0.570959	0.502034	0.367771	0.572038	0.603934	0.189869	0.246199	0.247866	0.202893	ug/g
NEG581		Hex1Cer(d20:1_20:4)+HCOO	Hex1Cer(d40:5)+HCOO	Hex1Cer	(d20:1_20:4)	(d20:1)	(20:4)			C47 H82 O10 N1	820.594	12.8	0.0436642	0.544358	0.0708719	0.263427	1.43223	1.54321	2.43631	1.67033	1.99377	1.22999	0.815558	0.584389	0.377095	0.415788	2.25507	1.16216	1.51862	1.63992	1.6392	ug/g
NEG582		Hex1Cer(d20:2_20:4)+HCOO	Hex1Cer(d40:6)+HCOO	Hex1Cer	(d20:2_20:4)	(d20:2)	(20:4)			C47 H80 O10 N1	818.579	11.8998	0.0261329	1.19264	0.379859	0.212636	2.43009	2.49806	1.69104	1.57757	4.13836	1.56877	2.97402	2.0336	3.48966	1.97139	2.98881	3.12481	2.42638	2.54061	2.5386	ug/g
NEG583		Hex1Cer(d18:1_22:6)+HCOO	Hex1Cer(d40:7)+HCOO	Hex1Cer	(d18:1_22:6)	(d18:1)	(22:6)			C47 H78 O10 N1	816.563	9.962	0.0715368	0.903725	0.46878	0.40079	4.11443	5.68574	5.34337	6.01796	5.64629	4.77647	4.91845	3.40605	4.40318	3.77875	5.72989	6.30718	4.22873	4.80295	4.79674	ug/g
NEG584		Hex1Cer(d18:1_22:6)+HCOO	Hex1Cer(d40:7)+HCOO	Hex1Cer	(d18:1_22:6)	(d18:1)	(22:6)			C47 H78 O10 N1	816.563	11.505	0.00258566	0.500967	0.00233639	0.567313	7.85723	7.71038	7.77049	6.60288	8.54303	4.98894	4.12591	2.72876	2.78522	2.57439	5.36336	4.2009	5.56219	5.53795	5.5368	ug/g
NEG585		Hex1Cer(d18:2_22:6)+HCOO	Hex1Cer(d40:8)+HCOO	Hex1Cer	(d18:2_22:6)	(d18:2)	(22:6)			C47 H76 O10 N1	814.547	9.10106	0.0168079	0.915072	0.423007	0.371485	4.63697	4.71742	4.94001	3.83395	5.00834	3.21576	5.15662	3.13357	4.39055	3.33539	3.72376	4.37453	4.15533	4.28667	4.17569	ug/g
NEG586		Hex1Cer(d40:8)-H	Hex1Cer(d40:8)-H	Hex1Cer	(d40:8)	(d40:8)				C46 H74 O8 N1	768.542	11.8566	0.0245681	0.909232	0.150689	2.42097	182.789	191.978	187.488	194.656	178.752	179.457	163.42	137.1	180.405	160.969	187.812	184.197	178.077	178.78	186.106	ug/g
NEG588		Hex1Cer(d18:1_23:0)-H	Hex1Cer(d41:1)-H	Hex1Cer	(d18:1_23:0)	(d18:1)	(23:0)			C47 H90 O8 N1	796.667	14.4911	0.00259888	1.17304	0.132394	0.437563	7.69154	9.36563	9.15336	7.78908	10.8782	8.24545	11.6018	8.9517	12.4468	7.55504	10.4545	11.306	9.02742	9.02387	8.9852	ug/g
NEG589		Hex1Cer(d41:2)+HCOO	Hex1Cer(d41:2)+HCOO	Hex1Cer	(d41:2)	(d41:2)				C48 H90 O10 N1	840.657	13.4203	0.0111491	1.27208	0.24864	0.0882963	0.340954	0.484447	0.511781	0.359672	0.750646	0.441889	0.855172	0.68753	0.595797	0.364186	0.525906	0.646937	0.514729	0.516792	0.525623	ug/g
NEG59		CL(18:2_18:2_15:0_20:4)-H	CL(71:8)-H	CL	(18:2_18:2_15:0_20:4)	(18:2)	(18:2)	(15:0)	(20:4)	C80 H139 O17 P2	1433.95	16.1578	0.0328047	0.415842	0.00127786	0.172076	0.72624	0.697906	0.565104	0.682471	0.49592	0.671128	0.28527	0.150009	0.231837	0.211237	0.336069	0.381898	0.469535	0.443744	0.443916	ug/g
NEG591		Hex1Cer(d18:1_24:0)-H	Hex1Cer(d42:1)-H	Hex1Cer	(d18:1_24:0)	(d18:1)	(24:0)			C48 H92 O8 N1	810.683	15.0204	0.0130177	0.825597	0.124666	0.851651	19.0094	25.1881	20.8814	20.7144	26.2479	17.8263	19.3589	15.8635	22.1538	15.0101	16.7576	18.0742	19.2085	19.3891	19.7082	ug/g
NEG592		Hex1Cer(d42:1+O)+HCOO	Hex1Cer(d42:1+O)+HCOO	Hex1Cer	(d42:1+O)	(d42:1+O)				C49 H94 O11 N1	872.683	13.4351	0.00796465	1.5894	0.0143805	0.0902006	0.595334	0.812376	0.738619	0.603382	0.951565	0.693495	1.43732	1.29347	1.25241	1.13272	0.956923	0.912207	0.910984	0.914706	0.900729	ug/g
NEG593		Hex1Cer(d42:1+O)+HCOO	Hex1Cer(d42:1+O)+HCOO	Hex1Cer	(d42:1+O)	(d42:1+O)				C49 H94 O11 N1	872.683	14.7173	0.0185895	0.626253	0.0170701	0.148375	0.561745	0.631388	0.520672	0.533867	0.531736	0.518964	0.424288	0.25	0.384063	0.138623	0.431446	0.437194	0.541736	0.524974	0.524361	ug/g
NEG595		Hex1Cer(d18:1_24:1)-H	Hex1Cer(d42:2)-H	Hex1Cer	(d18:1_24:1)	(d18:1)	(24:1)			C48 H90 O8 N1	808.667	13.9416	0.0133037	0.75896	0.0434481	0.733933	12.0925	17.3019	17.2901	12.6707	19.5312	11.7428	12.807	11.2812	13.4316	8.32491	11.5334	11.4057	12.7931	12.8847	12.5562	ug/g
NEG596		Hex1Cer(d42:3)+HCOO	Hex1Cer(d42:3)+HCOO	Hex1Cer	(d42:3)	(d42:3)				C49 H90 O10 N1	852.657	13.0336	0.00537704	0.890957	0.326082	0.170951	0.702029	1.08964	1.27229	0.723527	1.29011	0.865642	0.884413	0.760033	1.18721	0.552903	0.88723	1.02339	0.916435	0.920138	0.910385	ug/g
NEG597		Hex1Cer(d42:4)+HCOO	Hex1Cer(d42:4)+HCOO	Hex1Cer	(d42:4)	(d42:4)				C49 H88 O10 N1	850.641	13.993	0.0989175	1.91296	0.0439051	0.0363263	0.097997	0.208134	0.12524	0.0993462	0.155016	0.146835	0.259009	0.307255	0.288291	0.415394	0.187453	0.135269	0.192237	0.162415	0.162946	ug/g
NEG598		Hex1Cer(d20:0_22:6)+HCOO	Hex1Cer(d42:6)+HCOO	Hex1Cer	(d20:0_22:6)	(d20:0)	(22:6)			C49 H84 O10 N1	846.61	13.785	0.0146059	0.351921	0.0327313	0.106023	0.418887	0.0965759	0.388687	0.308835	0.282307	0.140337	0.0350642	0.0693749	0.139461	0.131847	0.0479863	0.151878	0.208444	0.21421	0.209462	ug/g
NEG599		Hex1Cer(d20:1_22:6)+HCOO	Hex1Cer(d42:7)+HCOO	Hex1Cer	(d20:1_22:6)	(d20:1)	(22:6)			C49 H82 O10 N1	844.594	12.189	0.0128655	0.69153	0.0101941	0.684882	16.0037	13.4459	13.2678	14.2747	8.22572	15.2988	12.219	6.76321	12.3091	7.13535	6.53911	10.714	11.3536	11.402	11.1296	ug/g
NEG6		CL(63:5)-2H	CL(63:5)-2H	CL	(63:5)	(63:5)				C72 H128 O17 P2	663.432	5.30919	0.0830748	0.706303	0.00321373	0.211319	1.12199	1.14038	1.32702	1.09312	1.54325	0.932815	0.771652	0.65574	1.16675	0.757952	0.964094	0.739939	1.01203	0.882094	0.876388	ug/g
NEG60		CL(12:2_22:3_20:4_18:1)-2H	CL(72:10)-2H	CL	(12:2_22:3_20:4_18:1)	(12:2)	(22:3)	(20:4)	(18:1)	C81 H136 O17 P2	721.463	5.37003	0.0493548	0.814874	0.0176632	0.227672	1.47508	1.51741	1.45276	1.57986	1.77917	1.30941	1.20706	0.990781	1.47633	1.23682	1.35349	1.16203	1.20857	1.11114	1.21485	ug/g
NEG600		Hex1Cer(d43:1)+HCOO	Hex1Cer(d43:1)+HCOO	Hex1Cer	(d43:1)	(d43:1)				C50 H96 O10 N1	870.704	15.3218	0.143027	0.921124	0.732199	0.122449	0.462228	0.551069	0.470678	0.566645	0.582265	0.556816	0.773038	0.204973	0.587456	0.14589	0.660256	0.566496	0.42991	0.337915	0.339104	ug/g
NEG601		Hex1Cer(d44:1)+HCOO	Hex1Cer(d44:1)+HCOO	Hex1Cer	(d44:1)	(d44:1)				C51 H98 O10 N1	884.72	15.8744	0.0246153	0.841843	0.441125	0.0641592	0.121981	0.200754	0.0884841	0.135229	0.20866	0.0986384	0.146017	0.0965416	0.13098	0.107059	0.109521	0.128603	0.140949	0.135098	0.135113	ug/g
NEG602		Hex1Cer(m38:3)-H	Hex1Cer(m38:3)-H	Hex1Cer	(m38:3)	(m38:3)				C44 H80 O7 N1	734.594	15	0.00503057	1.25004	0.0278784	0.237258	3.67291	2.78167	3.30381	3.63869	3.08294	2.51478	3.59287	3.51235	4.8273	5.04765	3.32609	3.43801	3.51126	3.49339	3.52871	ug/g
NEG603		Hex1Cer(m39:0)+HCOO	Hex1Cer(m39:0)+HCOO	Hex1Cer	(m39:0)	(m39:0)				C46 H90 O9 N1	800.662	13.4818	0.0232687	1.41384	0.0241378	0.114711	0.731029	0.964787	0.877403	0.67802	0.962572	0.780956	1.23781	1.26313	1.23888	1.4358	1.03941	0.84677	0.96601	1.00775	0.970814	ug/g
NEG604		Hex1Cer(m39:3)-H	Hex1Cer(m39:3)-H	Hex1Cer	(m39:3)	(m39:3)				C45 H82 O7 N1	748.61	15.455	0.0577192	0.883501	0.259806	0.265033	2.24721	2.06227	2.37686	2.32409	2.36081	1.94445	2.13805	1.45894	2.34342	1.25776	2.27311	2.29315	1.96717	1.78189	1.97786	ug/g
NEG605		Hex1Cer(m39:4)-H	Hex1Cer(m39:4)-H	Hex1Cer	(m39:4)	(m39:4)				C45 H80 O7 N1	746.594	14.348	0.866007	0.949836	0.789094	0.109475	0.370943	0.365957	0.868894	0.512309	0.457171	0.701571	0.469962	0.335697	0.518916	0.247954	0.571952	0.967985	6.82999e-06	0.384588	0.386037	ug/g
NEG606		Hex1Cer(m40:0)+HCOO	Hex1Cer(m40:0)+HCOO	Hex1Cer	(m40:0)	(m40:0)				C47 H92 O9 N1	814.678	13.9834	0.0350921	2.4716	0.000438944	0.0390449	0.0909958	0.104397	0.0932105	0.0856498	0.124521	0.089007	0.28259	0.270023	0.252964	0.250973	0.203792	0.192421	0.176283	0.176989	0.16613	ug/g
NEG607		Hex1Cer(m40:3)-H	Hex1Cer(m40:3)-H	Hex1Cer	(m40:3)	(m40:3)				C46 H84 O7 N1	762.625	15.824	0.00282731	0.672698	0.00477668	0.411033	4.84686	4.31411	4.38103	4.66697	4.76016	3.30024	3.16211	2.15149	3.59411	2.6983	3.06742	2.99793	3.57728	3.55838	3.56175	ug/g
NEG608		Hex1Cer(m40:4)-H	Hex1Cer(m40:4)-H	Hex1Cer	(m40:4)	(m40:4)				C46 H82 O7 N1	760.61	15.0907	0.457081	1.12531	0.788332	0.160323	1.52998	1.54325	2.13363	2.25457	1.2186	2.17608	1.11188	0.632095	4.18919	0.791173	4.49878	0.993412	2.97896	1.12019	3.01641	ug/g
NEG609		Hex1Cer(m41:0)+HCOO	Hex1Cer(m41:0)+HCOO	Hex1Cer	(m41:0)	(m41:0)				C48 H94 O9 N1	828.693	14.4888	0.0203365	1.82786	0.00662122	0.0474443	0.21337	0.281829	0.206232	0.210071	0.318156	0.201731	0.525337	0.458417	0.443297	0.514145	0.35367	0.321505	0.324948	0.313663	0.31387	ug/g
NEG61		CL(72:10)-H	CL(72:10)-H	CL	(72:10)	(72:10)				C81 H137 O17 P2	1443.93	15.7373	0.645432	0.519586	0.158465	0.109746	0.399035	0.302709	0.222238	0.188458	0.645729	0.161522	0.331596	0.27491	0.0488839	0.0644829	0.0576627	0.219909	0.303318	0.302458	0.0562076	ug/g
NEG610		Hex1Cer(m41:1)+HCOO	Hex1Cer(m41:1)+HCOO	Hex1Cer	(m41:1)	(m41:1)				C48 H92 O9 N1	826.678	13.4299	0.00180323	1.68289	0.00680066	0.0440906	0.156271	0.233491	0.18223	0.180328	0.243118	0.15364	0.391352	0.358593	0.36985	0.280905	0.27129	0.261776	0.254991	0.254111	0.254325	ug/g
NEG611		Hex1Cer(m42:6)+HCOO	Hex1Cer(m42:6)+HCOO	Hex1Cer	(m42:6)	(m42:6)				C49 H84 O9 N1	830.615	15.873	0.0177654	0.97376	0.833397	0.140794	0.648097	0.63422	0.749096	0.767083	0.721684	0.709281	0.888387	0.704958	0.444617	0.900364	0.539652	0.640502	0.561289	0.578935	0.578909	ug/g
NEG612		Hex1Cer(m42:7)+HCOO	Hex1Cer(m42:7)+HCOO	Hex1Cer	(m42:7)	(m42:7)				C49 H82 O9 N1	828.6	14.95	0.0333776	0.712068	0.0114566	0.121368	0.339902	0.377582	0.379234	0.440038	0.465999	0.421054	0.306144	0.246226	0.344571	0.222024	0.297996	0.308957	0.338698	0.360902	0.356462	ug/g
NEG613		Hex1Cer(t33:1+O)+HCOO	Hex1Cer(t33:1+O)+HCOO	Hex1Cer	(t33:1+O)	(t33:1+O)				C40 H76 O12 N1	762.537	6.095	0.206182	0.0544829	0.00163015	0.306274	2.85938	2.28162	1.34861	0.973894	1.40216	2.04534	0.0813315	0.0413049	0.0221881	0.0232151	0.121925	0.304499	1.01002	1.01309	0.688749	ug/g
NEG614		Hex1Cer(t34:0+O)+HCOO	Hex1Cer(t34:0+O)+HCOO	Hex1Cer	(t34:0+O)	(t34:0+O)				C41 H80 O12 N1	778.569	9.58495	0.0127369	0.845955	0.335875	0.0871488	0.221706	0.291931	0.253493	0.186171	0.250398	0.205634	0.162338	0.123314	0.240487	0.206172	0.181638	0.278283	0.174438	0.174817	0.170817	ug/g
NEG617		Hex1Cer(t16:0_20:4)-H	Hex1Cer(t36:4)-H	Hex1Cer	(t16:0_20:4)	(t16:0)	(20:4)			C42 H74 O9 N1	736.537	11.6861	0.1888	0.779114	0.441519	0.119209	0.253973	0.328164	0.665611	0.780455	0.240406	0.770563	0.257619	0.177148	0.550462	0.18197	0.652147	0.548516	0.494407	0.67692	0.495962	ug/g
NEG618		Hex1Cer(t17:1_20:3)+HCOO	Hex1Cer(t37:4)+HCOO	Hex1Cer	(t17:1_20:3)	(t17:1)	(20:3)			C44 H78 O11 N1	796.558	12.4023	0.228279	1.22825	0.44257	0.0443328	0.132385	0.146049	0.056161	0.136153	0.139501	0.137489	0.0659497	0.103517	0.125685	0.184873	0.138513	0.299875	0.103822	0.117963	0.15965	ug/g
NEG619		Hex1Cer(t17:1_20:4)+HCOO	Hex1Cer(t37:5)+HCOO	Hex1Cer	(t17:1_20:4)	(t17:1)	(20:4)			C44 H76 O11 N1	794.542	11.3756	0.0350316	1.04635	0.892099	0.219763	2.56834	2.44008	2.28965	0.638078	2.17939	2.34902	3.11921	2.65252	0.517846	3.0958	3.1234	0.533536	2.46272	2.47419	2.32197	ug/g
NEG62		CL(18:3_18:2_16:1_20:4)-H	CL(72:10)-H	CL	(18:3_18:2_16:1_20:4)	(18:3)	(18:2)	(16:1)	(20:4)	C81 H137 O17 P2	1443.93	16.2469	0.0224534	0.442743	5.50443e-05	0.40688	3.12843	4.12616	3.43123	3.47456	4.03322	3.32195	1.52583	1.51407	1.39689	1.51405	1.83474	1.74027	2.79711	2.77752	2.8958	ug/g
NEG620		Hex1Cer(t38:2+O)+HCOO	Hex1Cer(t38:2+O)+HCOO	Hex1Cer	(t38:2+O)	(t38:2+O)				C45 H84 O12 N1	830.6	12.6576	0.00527599	0.828792	0.546724	0.590787	13.9456	12.9895	11.595	12.8895	12.8661	11.7655	1.15616	13.4787	20.7971	14.942	11.4798	1.17666	13.6395	13.6959	13.5531	ug/g
NEG623		Hex1Cer(t17:1_22:4)+HCOO	Hex1Cer(t39:5)+HCOO	Hex1Cer	(t17:1_22:4)	(t17:1)	(22:4)			C46 H80 O11 N1	822.574	12.652	0.0812852	1.65219	0.0428106	0.100812	0.247569	1.68586	1.17868	2.56284	0.284962	2.47711	2.18252	2.46142	2.0623	2.50341	2.11819	2.61169	1.94391	2.24632	2.24557	ug/g
NEG624		Hex1Cer(t17:1_22:5)+HCOO	Hex1Cer(t39:6)+HCOO	Hex1Cer	(t17:1_22:5)	(t17:1)	(22:5)			C46 H78 O11 N1	820.558	11.6939	0.0363328	1.04276	0.589098	0.171976	1.13312	1.30869	0.981727	1.44202	1.14457	1.17727	1.2803	1.11832	1.39157	1.48775	0.994895	1.22188	1.31282	1.22171	1.28063	ug/g
NEG625		Hex1Cer(t17:1_22:6)+HCOO	Hex1Cer(t39:7)+HCOO	Hex1Cer	(t17:1_22:6)	(t17:1)	(22:6)			C46 H76 O11 N1	818.542	10.891	0.0543525	1.56586	0.0144675	0.0850033	0.814818	1.15303	0.90642	0.924985	0.890119	0.773936	1.55993	1.80265	0.878149	1.86959	1.35065	1.0938	1.06203	1.1681	1.16931	ug/g
NEG626		Hex1Cer(t40:0)+HCOO	Hex1Cer(t40:0)+HCOO	Hex1Cer	(t40:0)	(t40:0)				C47 H92 O11 N1	846.668	13.47	0.0263137	3.48325	0.0074513	0.180244	0.697192	0.799475	0.969532	0.744637	0.854913	0.601731	2.72427	3.1439	3.02276	4.40311	1.58937	1.37458	1.6178	1.54916	1.62553	ug/g
NEG627		Hex1Cer(t40:1)+HCOO	Hex1Cer(t40:1)+HCOO	Hex1Cer	(t40:1)	(t40:1)				C47 H90 O11 N1	844.652	13.534	0.194306	0.697363	0.242926	0.103727	0.415748	0.730058	0.221326	0.129977	0.417998	0.20014	0.265449	0.321185	0.1987	0.194024	0.181643	0.314093	0.220863	0.163291	0.157369	ug/g
NEG628		Hex1Cer(t40:1)+HCOO	Hex1Cer(t40:1)+HCOO	Hex1Cer	(t40:1)	(t40:1)				C47 H90 O11 N1	844.652	14.01	0.0125643	0.754971	0.090348	0.240947	1.34575	2.09296	1.45704	1.51792	2.41237	1.61076	1.41555	1.34925	1.51992	1.03636	1.19762	1.36078	1.56684	1.57321	1.53656	ug/g
NEG629		Hex1Cer(t41:0)+HCOO	Hex1Cer(t41:0)+HCOO	Hex1Cer	(t41:0)	(t41:0)				C48 H94 O11 N1	860.683	13.986	0.071473	0.795608	0.211981	0.248896	1.29347	2.13508	2.46168	1.79446	1.71621	1.97355	1.59623	1.12322	1.50072	0.954054	2.22101	1.65437	1.59364	1.4371	1.65313	ug/g
NEG63		CL(72:10)-H	CL(72:10)-H	CL	(72:10)	(72:10)				C81 H137 O17 P2	1443.93	16.805	0.110689	0.175443	0.00453109	0.0973778	0.266284	0.248011	0.221938	0.0916912	0.18757	0.0730402	0.0495091	0.0423607	0.0202038	0.0205397	0.0277065	0.0306557	0.0936562	0.0794733	0.0763953	ug/g
NEG630		Hex1Cer(t42:0)+HCOO	Hex1Cer(t42:0)+HCOO	Hex1Cer	(t42:0)	(t42:0)				C49 H96 O11 N1	874.699	14.5128	0.0200671	1.87972	0.011783	0.0929666	0.692421	0.854336	0.823401	0.701061	1.20669	0.763468	1.83475	1.57893	1.64196	2.02615	1.30104	1.09355	1.21179	1.21905	1.17413	ug/g
NEG631		Hex1Cer(t42:1)+HCOO	Hex1Cer(t42:1)+HCOO	Hex1Cer	(t42:1)	(t42:1)				C49 H94 O11 N1	872.683	13.4259	0.00732502	1.57802	0.0174376	0.0929133	0.609487	0.84675	0.728771	0.584835	0.975585	0.692205	1.45493	1.32418	1.24613	1.12542	0.95216	0.899857	0.902084	0.905959	0.893102	ug/g
NEG632		Hex1Cer(t20:0_22:6)+HCOO	Hex1Cer(t42:6)+HCOO	Hex1Cer	(t20:0_22:6)	(t20:0)	(22:6)			C49 H84 O11 N1	862.605	11.672	0.0320125	0.97497	0.944235	0.108284	0.527513	0.539402	0.490913	0.356176	0.435891	0.351761	0.419275	0.0313126	0.431266	0.196339	1.05613	0.499716	0.375579	0.35613	0.377542	ug/g
NEG633		Hex1Cer(t43:6)-H	Hex1Cer(t43:6)-H	Hex1Cer	(t43:6)	(t43:6)				C49 H84 O9 N1	830.615	15.977	0.00698776	0.744915	0.101444	0.154201	0.668936	0.61101	0.6605	0.692869	0.794766	0.633129	0.358951	0.323572	0.420889	0.329684	0.776699	0.815462	0.547481	0.555113	0.552242	ug/g
NEG634		Hex1Cer(t43:7)-H	Hex1Cer(t43:7)-H	Hex1Cer	(t43:7)	(t43:7)				C49 H82 O9 N1	828.6	14.92	0.0029397	0.815261	0.176308	0.0939361	0.233843	0.238487	0.236077	0.26051	0.340675	0.414932	0.267188	0.209242	0.249718	0.229182	0.21473	0.235877	0.268082	0.26918	0.267649	ug/g
NEG635		Hex2Cer(d29:1)+HCOO	Hex2Cer(d29:1)+HCOO	Hex2Cer	(d29:1)	(d29:1)				C42 H78 O15 N1	836.538	10.5961	0.0889166	0.493888	0.0497766	0.23819	3.1098	0.0155008	1.61989	1.9574	2.51133	1.58979	1.18865	7.26069e-06	1.27819	0.0445422	1.39297	1.43147	1.28494	1.50476	1.30564	ug/g
NEG637		Hex2Cer(d30:1)+HCOO	Hex2Cer(d30:1)+HCOO	Hex2Cer	(d30:1)	(d30:1)				C43 H80 O15 N1	850.553	9.45289	0.00566778	0.929095	0.527931	2.24115	157.751	176.462	173.153	147.291	186.361	136.786	200.442	130.14	189.125	139.708	114.016	135.043	154.546	155.173	153.444	ug/g
NEG639		Hex2Cer(d31:1)-H	Hex2Cer(d31:1)-H	Hex2Cer	(d31:1)	(d31:1)				C43 H80 O13 N1	818.564	6.847	0.193192	0.601793	0.0396455	0.12837	0.357931	0.620477	0.39708	0.40531	0.347343	0.443323	0.245215	0.198887	0.226201	0.144976	0.318154	0.414056	0.279719	0.400811	0.399563	ug/g
NEG64		CL(22:6_14:1_18:2_18:2)-H	CL(72:11)-H	CL	(22:6_14:1_18:2_18:2)	(22:6)	(14:1)	(18:2)	(18:2)	C81 H135 O17 P2	1441.92	15.9687	0.0277784	0.318683	0.000134228	0.142442	0.442808	0.504777	0.383974	0.344746	0.382462	0.399083	0.15819	0.109908	0.0844534	0.108191	0.136343	0.186189	0.272638	0.286666	0.274081	ug/g
NEG640		Hex2Cer(d31:2)+HCOO	Hex2Cer(d31:2)+HCOO	Hex2Cer	(d31:2)	(d31:2)				C44 H80 O15 N1	862.553	10.262	0.587162	0.267295	0.0226768	0.778775	8.2263	6.45124	32.7426	18.3585	10.4636	19.0962	3.60933	3.03752	5.70759	4.0587	3.36833	5.70204	1.15249	4.77727	4.80705	ug/g
NEG641		Hex2Cer(d32:1)+HCOO	Hex2Cer(d32:1)+HCOO	Hex2Cer	(d32:1)	(d32:1)				C45 H84 O15 N1	878.585	11.993	0.454392	1.68881	0.179902	0.147088	0.433477	4.06509	3.60084	4.00197	1.20201	4.13887	0.876839	0.502519	7.95815	7.44947	6.08678	6.58292	5.13013	5.17736	1.94076	ug/g
NEG642		Hex2Cer(d32:3)+HCOO	Hex2Cer(d32:3)+HCOO	Hex2Cer	(d32:3)	(d32:3)				C45 H80 O15 N1	874.553	8.46823	0.102014	0.455876	0.0304646	0.277759	1.61885	2.76042	2.51166	1.44435	1.53705	0.972371	0.103274	1.06667	1.43345	0.981472	0.00114602	1.35782	1.38576	1.66259	1.66402	ug/g
NEG643		Hex2Cer(d34:1)+HCOO	Hex2Cer(d34:1)+HCOO	Hex2Cer	(d34:1)	(d34:1)				C47 H88 O15 N1	906.616	10.0398	0.0113375	0.711703	0.028157	0.152951	0.674515	0.66341	0.657998	0.561103	0.741238	0.439505	0.53604	0.317234	0.566168	0.261805	0.499617	0.479319	0.583741	0.595068	0.595625	ug/g
NEG644		Hex2Cer(d34:2)+HCOO	Hex2Cer(d34:2)+HCOO	Hex2Cer	(d34:2)	(d34:2)				C47 H86 O15 N1	904.6	8.79877	0.0681718	0.741347	0.0531765	0.0787519	0.253658	0.192685	0.101115	0.209147	0.209522	0.220099	0.14204	0.142872	0.101825	0.122821	0.223593	0.146255	0.173714	0.153095	0.156813	ug/g
NEG645		Hex2Cer(d34:2)+HCOO	Hex2Cer(d34:2)+HCOO	Hex2Cer	(d34:2)	(d34:2)				C47 H86 O15 N1	904.6	11.6403	0.104104	1.4291	0.129407	0.0967747	0.972832	0.378742	0.742025	0.508361	0.914441	0.365551	0.828066	0.668101	1.46353	1.03792	0.71558	0.8345	0.704316	0.840991	0.706962	ug/g
NEG646		Hex2Cer(d34:2+O)+HCOO	Hex2Cer(d34:2+O)+HCOO	Hex2Cer	(d34:2+O)	(d34:2+O)				C47 H86 O16 N1	920.595	8.49671	0.00789555	0.526348	0.000355717	0.0969473	0.248878	0.213795	0.186622	0.211314	0.236073	0.225898	0.145322	0.0650189	0.0959191	0.0920424	0.130849	0.166986	0.174325	0.17657	0.176864	ug/g
NEG647		Hex2Cer(d34:3)+HCOO	Hex2Cer(d34:3)+HCOO	Hex2Cer	(d34:3)	(d34:3)				C47 H84 O15 N1	902.585	10.4287	0.55901	0.76133	0.480104	0.0977445	0.152068	0.0704851	1.42669	0.160638	0.572488	0.155254	0.277229	0.153375	0.800282	0.216401	0.187166	0.297513	0.0740118	0.275993	0.276308	ug/g
NEG648		Hex2Cer(d34:4)+HCOO	Hex2Cer(d34:4)+HCOO	Hex2Cer	(d34:4)	(d34:4)				C47 H82 O15 N1	900.569	9.719	0.271772	0.899893	0.638952	0.170133	1.94256	1.4032	1.64971	1.09679	0.58204	0.780003	2.19957	0.234631	1.09767	1.21489	0.766488	1.19482	1.20175	1.20484	0.713703	ug/g
NEG649		Hex2Cer(d34:4)+HCOO	Hex2Cer(d34:4)+HCOO	Hex2Cer	(d34:4)	(d34:4)				C47 H82 O15 N1	900.569	10.648	0.0250609	0.595076	0.084069	0.2659	2.86248	2.48272	3.41979	0.107919	1.81363	2.53298	1.25231	0.815965	1.55297	0.856075	1.50749	1.88181	1.43991	1.38191	1.44686	ug/g
NEG65		CL(72:14)-2H	CL(72:14)-2H	CL	(72:14)	(72:14)				C81 H128 O17 P2	717.432	3.90726	0.00938234	0.486278	5.32881e-05	0.220491	1.03303	0.971545	1.24845	1.10092	1.26225	0.936815	0.458764	0.295895	0.686573	0.578551	0.605618	0.561181	0.813175	0.827528	0.825243	ug/g
NEG650		Hex2Cer(d34:5)+HCOO	Hex2Cer(d34:5)+HCOO	Hex2Cer	(d34:5)	(d34:5)				C47 H80 O15 N1	898.553	8.756	0.00532499	1.33341	0.114108	0.56265	18.9553	16.4574	21.4123	14.3177	22.084	9.6845	32.4236	16.0253	23.7257	20.8645	19.4106	24.7731	18.9157	19.0664	19.1084	ug/g
NEG651		Hex2Cer(d34:5)+HCOO	Hex2Cer(d34:5)+HCOO	Hex2Cer	(d34:5)	(d34:5)				C47 H80 O15 N1	898.553	9.7123	0.0130968	0.160082	0.000143055	0.260647	1.12453	1.39054	1.26644	1.02393	1.48788	1.081	0.405443	0.134737	0.0197491	0.142362	0.242843	0.23536	0.631077	0.633777	0.61838	ug/g
NEG652		Hex2Cer(d13:0_22:6)-H	Hex2Cer(d35:6)-H	Hex2Cer	(d13:0_22:6)	(d13:0)	(22:6)			C47 H78 O13 N1	864.548	8.42	0.0660378	1.22154	0.48565	0.0418299	0.113449	0.153858	0.0690407	0.0727811	0.0693364	0.0756999	0.0938558	0.0717723	0.101271	0.085813	0.146503	0.177719	0.0795818	0.0709353	0.079849	ug/g
NEG653		Hex2Cer(d36:1)+HCOO	Hex2Cer(d36:1)+HCOO	Hex2Cer	(d36:1)	(d36:1)				C49 H92 O15 N1	934.647	11.286	0.0509208	1.18922	0.275426	0.0645785	0.229791	0.202818	0.202896	0.155414	0.208416	0.116094	0.252411	0.16159	0.252116	0.185992	0.195611	0.27877	0.221953	0.242548	0.222758	ug/g
NEG654		Hex2Cer(d16:1_20:4)+HCOO	Hex2Cer(d36:5)+HCOO	Hex2Cer	(d16:1_20:4)	(d16:1)	(20:4)			C49 H84 O15 N1	926.585	10.4069	0.039078	1.2902	0.370455	0.111702	0.598124	0.473902	0.97748	0.383906	1.25259	0.145689	0.959946	0.0545731	1.50344	0.719033	0.8931	0.813579	0.720888	0.772905	0.72506	ug/g
NEG655		Hex2Cer(d14:0_22:6)+HCOO	Hex2Cer(d36:6)+HCOO	Hex2Cer	(d14:0_22:6)	(d14:0)	(22:6)			C49 H82 O15 N1	924.569	9.34036	0.051681	0.848329	0.619099	0.0854967	0.348019	0.084573	0.271896	0.116175	0.583804	0.0423506	0.265094	0.13849	0.238498	0.189748	0.235867	0.159679	0.224929	0.226817	0.206306	ug/g
NEG656		Hex2Cer(d14:1_22:6)+HCOO	Hex2Cer(d36:7)+HCOO	Hex2Cer	(d14:1_22:6)	(d14:1)	(22:6)			C49 H80 O15 N1	922.553	8.49306	0.0281005	1.12715	0.517518	0.218848	2.48469	1.49973	2.99532	1.6526	3.08476	0.995609	3.5161	1.4817	2.36049	1.74238	2.47607	2.75243	2.07458	2.1819	2.08415	ug/g
NEG657		Hex2Cer(d38:1)+HCOO	Hex2Cer(d38:1)+HCOO	Hex2Cer	(d38:1)	(d38:1)				C51 H96 O15 N1	962.679	12.4848	0.00787376	0.854528	0.199507	0.179762	1.07578	1.15633	0.857893	1.04553	0.990499	0.847447	0.976528	0.631467	0.858026	0.718383	0.936037	0.984064	0.896571	0.884054	0.884898	ug/g
NEG658		Hex2Cer(d16:0_22:6)+HCOO	Hex2Cer(d38:6)+HCOO	Hex2Cer	(d16:0_22:6)	(d16:0)	(22:6)			C51 H86 O15 N1	952.6	11.057	0.825703	1.19166	0.512084	0.205679	2.31298	1.09598	8.36932	3.50467	2.59551	2.89807	2.00644	1.93593	5.92857	2.77577	5.82367	6.28822	0.0817871	2.59246	2.59546	ug/g
NEG659		Hex2Cer(d39:1)+HCOO	Hex2Cer(d39:1)+HCOO	Hex2Cer	(d39:1)	(d39:1)				C52 H98 O15 N1	976.694	13.0494	0.0201003	0.634936	0.00829369	0.137755	0.586113	0.4755	0.454342	0.466819	0.516877	0.41347	0.351336	0.211327	0.298821	0.210038	0.355041	0.42308	0.406911	0.393974	0.408903	ug/g
NEG66		CL(18:2_18:0_18:2_18:0)-H	CL(72:4)-H	CL	(18:2_18:0_18:2_18:0)	(18:2)	(18:0)	(18:2)	(18:0)	C81 H149 O17 P2	1456.03	17.4994	0.000514994	0.572578	0.0422107	0.15717	0.681098	0.714033	0.678577	0.549661	0.592853	0.326566	0.266682	0.20876	0.390024	0.306513	0.373396	0.483146	0.392039	0.391703	0.392066	ug/g
NEG660		Hex2Cer(d39:5)+HCOO	Hex2Cer(d39:5)+HCOO	Hex2Cer	(d39:5)	(d39:5)				C52 H90 O15 N1	968.632	3.587	0.0572237	0.527974	0.0380795	0.119191	0.136535	0.493469	0.597141	0.317293	0.482662	0.21716	0.150112	0.119634	0.258262	0.213442	0.290991	0.15247	0.353185	0.323623	0.317804	ug/g
NEG662		Hex2Cer(d40:1)-H	Hex2Cer(d40:1)-H	Hex2Cer	(d40:1)	(d40:1)				C52 H98 O13 N1	944.704	13.568	0.047567	0.715626	0.0122391	0.4979	7.88857	7.15945	5.94137	6.57424	8.05629	4.93359	6.08679	4.43116	5.053	4.33846	4.42597	4.68578	5.57253	5.63682	5.15863	ug/g
NEG663		Hex2Cer(d40:2)+HCOO	Hex2Cer(d40:2)+HCOO	Hex2Cer	(d40:2)	(d40:2)				C53 H98 O15 N1	988.694	12.4611	0.0611165	0.536849	0.0180523	0.153527	0.859843	0.689581	0.504166	0.500477	0.574731	0.416557	0.338725	0.261129	0.441595	0.216438	0.264717	0.380716	0.45087	0.40606	0.406521	ug/g
NEG664		Hex2Cer(d40:5)+HCOO	Hex2Cer(d40:5)+HCOO	Hex2Cer	(d40:5)	(d40:5)				C53 H92 O15 N1	982.647	13.455	0.0663155	5.13623	0.0108553	0.0410155	0.0106398	0.0226176	0.0207035	0.0288081	0.0240326	0.015494	0.0883232	0.13021	0.127669	0.189644	0.0515652	0.0407264	0.0475481	0.0534465	0.0534782	ug/g
NEG666		Hex2Cer(d41:1)-H	Hex2Cer(d41:1)-H	Hex2Cer	(d41:1)	(d41:1)				C53 H100 O13 N1	958.72	13.9432	0.423988	0.495872	0.0117427	0.354152	3.5449	3.92307	2.59719	2.50455	2.80185	2.20208	1.59794	0.895058	1.76344	0.950232	1.69647	1.81114	1.8189	0.748686	1.83256	ug/g
NEG668		Hex2Cer(d42:1)-H	Hex2Cer(d42:1)-H	Hex2Cer	(d42:1)	(d42:1)				C54 H102 O13 N1	972.736	14.588	0.00845166	0.504973	0.00105841	0.511308	5.98108	6.65449	5.76141	5.16764	6.83027	5.12333	3.28123	2.19507	3.49607	2.1862	3.11798	3.65918	4.65706	4.73144	4.71853	ug/g
NEG669		Hex2Cer(d42:1+O)+HCOO	Hex2Cer(d42:1+O)+HCOO	Hex2Cer	(d42:1+O)	(d42:1+O)				C55 H104 O16 N1	1034.74	13.0246	0.0202768	0.697263	0.0164906	0.118129	0.365611	0.452408	0.352825	0.337537	0.374074	0.326223	0.278958	0.20004	0.297417	0.230255	0.243354	0.290006	0.320879	0.309788	0.320978	ug/g
NEG67		CL(18:2_18:0_18:1_18:2)-H	CL(72:5)-H	CL	(18:2_18:0_18:1_18:2)	(18:2)	(18:0)	(18:1)	(18:2)	C81 H147 O17 P2	1454.01	17.1797	0.000654939	0.737034	0.10144	0.353951	3.59244	4.42429	3.55738	2.77063	3.96085	2.01167	2.60535	2.04575	2.45807	2.36446	2.59256	2.90835	2.69466	2.69122	2.69363	ug/g
NEG671		Hex2Cer(d42:2)-H	Hex2Cer(d42:2)-H	Hex2Cer	(d42:2)	(d42:2)				C54 H100 O13 N1	970.72	13.519	0.00560231	0.482692	0.0018643	0.465131	4.85159	5.98414	4.98147	3.55181	5.75736	3.97511	2.81991	1.85595	3.03919	1.44202	2.35538	2.53459	3.81132	3.85335	3.82486	ug/g
NEG672		Hex2Cer(d42:3)+HCOO	Hex2Cer(d42:3)+HCOO	Hex2Cer	(d42:3)	(d42:3)				C55 H100 O15 N1	1014.71	12.5742	0.0353827	0.444829	0.000771653	0.134527	0.369447	0.420667	0.499889	0.35474	0.408539	0.307644	0.16458	0.146511	0.22929	0.0873132	0.196697	0.225816	0.284923	0.303476	0.286379	ug/g
NEG673		Hex2Cer(d43:1)+HCOO	Hex2Cer(d43:1)+HCOO	Hex2Cer	(d43:1)	(d43:1)				C56 H106 O15 N1	1032.76	15.0624	0.0226454	0.344789	0.000950322	0.138247	0.407994	0.451362	0.332149	0.385964	0.418093	0.358628	0.136101	0.0779696	0.144744	0.0525571	0.169965	0.230363	0.284023	0.273035	0.273303	ug/g
NEG674		Hex2Cer(d44:1)+HCOO	Hex2Cer(d44:1)+HCOO	Hex2Cer	(d44:1)	(d44:1)				C57 H108 O15 N1	1046.77	15.4735	0.0259358	0.550356	0.00466383	0.134987	0.459017	0.445391	0.330237	0.470466	0.534926	0.432202	0.274606	0.16102	0.255648	0.152766	0.285997	0.340644	0.38452	0.386067	0.368293	ug/g
NEG676		Hex2Cer(m33:1)-H	Hex2Cer(m33:1)-H	Hex2Cer	(m33:1)	(m33:1)				C45 H84 O12 N1	830.6	15.9	0.00390463	0.0989275	0.384711	2.37831	8.87735	8.12526	4.05183	7.73998	4.95617	645.99	11.6647	11.5795	16.9019	12.094	7.05747	7.94739	8.30142	8.27868	8.34267	ug/g
NEG677		Hex2Cer(m35:3)-H	Hex2Cer(m35:3)-H	Hex2Cer	(m35:3)	(m35:3)				C47 H84 O12 N1	854.6	14.847	0.251524	3.63902	0.0159946	0.0419976	0.015143	0.00141079	0.118866	0.122321	0.0137512	0.0870733	0.12117	0.358327	0.278343	0.212245	0.194655	0.140085	0.159863	0.164791	0.100705	ug/g
NEG678		Hex2Cer(m37:1)-H	Hex2Cer(m37:1)-H	Hex2Cer	(m37:1)	(m37:1)				C49 H92 O12 N1	886.663	13.868	0.0128641	0.622011	0.0429365	0.318305	2.85922	2.76205	2.72922	2.24385	2.90446	1.64149	2.07364	1.26175	2.21942	1.37948	0.60657	1.87657	2.02003	2.06538	2.06605	ug/g
NEG679		Hex2Cer(m39:3)-H	Hex2Cer(m39:3)-H	Hex2Cer	(m39:3)	(m39:3)				C51 H92 O12 N1	910.663	14.5163	0.00616792	1.4246	0.0164571	0.119792	0.966524	1.14391	0.95422	0.924488	1.25427	0.972049	1.7165	1.31445	1.7937	1.21486	1.36357	1.45149	1.21114	1.20327	1.1963	ug/g
NEG68		CL(72:6)-2H	CL(72:6)-2H	CL	(72:6)	(72:6)				C81 H144 O17 P2	725.494	7.15308	0.00912401	0.958112	0.479559	0.148517	0.80677	0.678006	0.840421	0.779632	0.765757	0.725791	0.686578	0.52572	0.934073	0.709498	0.738139	0.80984	0.877509	0.893144	0.881877	ug/g
NEG680		Hex2Cer(m40:4)-H	Hex2Cer(m40:4)-H	Hex2Cer	(m40:4)	(m40:4)				C52 H92 O12 N1	922.663	13.908	0.0356006	0.7571	0.143871	0.232242	1.16233	1.83392	1.64326	1.24092	2.32953	1.41328	1.57188	1.17879	1.39562	0.740551	1.10202	1.29689	1.34588	1.43383	1.35228	ug/g
NEG681		Hex2Cer(m41:6)+HCOO	Hex2Cer(m41:6)+HCOO	Hex2Cer	(m41:6)	(m41:6)				C54 H92 O14 N1	978.652	14.484	0.0123113	1.36657	0.0355351	0.0707229	0.271835	0.34023	0.359839	0.339495	0.457501	0.327444	0.530806	0.459101	0.591278	0.368503	0.437025	0.478093	0.405055	0.397314	0.40656	ug/g
NEG682		Hex2Cer(m47:5)-2H	Hex2Cer(m47:5)-2H	Hex2Cer	(m47:5)	(m47:5)				C59 H103 O12 N1	508.875	4.452	0.276313	0.304078	0.0412644	0.0909721	0.179239	0.0439687	0.150294	0.244803	0.453529	0.232773	0.0914749	0.0701063	0.0400314	0.0609081	0.0708221	0.06336	0.194209	0.232624	0.130896	ug/g
NEG683		Hex2Cer(t32:0+O)+HCOO	Hex2Cer(t32:0+O)+HCOO	Hex2Cer	(t32:0+O)	(t32:0+O)				C45 H86 O17 N1	912.59	12.2713	0.163167	0.629983	0.00421175	0.25861	2.43066	1.83282	1.46307	1.88369	1.6185	1.62926	1.65702	1.02007	1.35824	0.869789	0.768101	1.16713	1.33098	0.990565	1.33981	ug/g
NEG684		Hex2Cer(t34:2)-H	Hex2Cer(t34:2)-H	Hex2Cer	(t34:2)	(t34:2)				C46 H84 O14 N1	874.59	11.6412	0.744367	0.452302	0.0513361	0.297066	2.05583	1.39483	6.51293	3.33393	1.44045	2.43719	1.11254	0.481582	2.38485	0.906527	1.63089	1.25198	0.0945458	0.963987	0.96047	ug/g
NEG685		Hex2Cer(t34:3)-H	Hex2Cer(t34:3)-H	Hex2Cer	(t34:3)	(t34:3)				C46 H82 O14 N1	872.574	13.3538	0.0347407	0.964374	0.86873	0.138951	0.926714	1.00206	0.684733	0.811063	0.327709	1.0507	0.319027	0.591061	0.91613	0.792532	0.739215	1.2739	0.990148	0.993997	0.933643	ug/g
NEG686		Hex2Cer(t34:5)+HCOO	Hex2Cer(t34:5)+HCOO	Hex2Cer	(t34:5)	(t34:5)				C47 H80 O16 N1	914.548	13.3869	0.189846	0.986463	0.935446	0.138619	0.783248	0.816043	0.936336	0.945153	0.380961	0.764005	0.507057	0.488345	0.796825	0.927863	0.684034	1.159	0.581524	0.794333	0.578702	ug/g
NEG687		Hex2Cer(t35:3)-H	Hex2Cer(t35:3)-H	Hex2Cer	(t35:3)	(t35:3)				C47 H84 O14 N1	886.59	7.538	0.0251789	1.01833	0.93158	0.0392181	0.0681411	0.0607591	0.105324	0.0430839	0.101288	0.112432	0.0768195	0.11259	0.0383083	0.0735902	0.0953009	0.103421	0.0944794	0.095202	0.0989902	ug/g
NEG688		Hex2Cer(t36:4)-H	Hex2Cer(t36:4)-H	Hex2Cer	(t36:4)	(t36:4)				C48 H84 O14 N1	898.59	11.958	0.284958	1.06911	0.924997	0.426401	0.0267719	0.0376925	15.1745	11.3357	23.4297	0.243114	13.3634	13.5705	15.9267	2.94222	0.197923	7.71921	8.88045	9.21155	5.22123	ug/g
NEG689		Hex2Cer(t37:4)-H	Hex2Cer(t37:4)-H	Hex2Cer	(t37:4)	(t37:4)				C49 H86 O14 N1	912.605	12.0117	0.0676131	1.10097	0.786896	0.101159	0.751443	0.615213	0.140677	0.112823	0.844514	0.129514	0.283519	0.475711	0.64933	0.321492	0.635991	0.490081	0.192791	0.171426	0.193588	ug/g
NEG69		CL(18:2_18:1_18:1_18:2)-H	CL(72:6)-H	CL	(18:2_18:1_18:1_18:2)	(18:2)	(18:1)	(18:1)	(18:2)	C81 H145 O17 P2	1452	16.9277	0.0148859	0.931484	0.587992	1.04656	38.1342	52.9248	35.0345	34.1449	35.5785	26.9913	36.9877	30.3025	32.2889	32.7171	39.0791	36.167	34.992	34.196	35.1678	ug/g
NEG690		Hex2Cer(t41:6)-H	Hex2Cer(t41:6)-H	Hex2Cer	(t41:6)	(t41:6)				C53 H90 O14 N1	964.637	14.05	0.00424906	2.09015	0.0132281	0.092564	0.833121	0.904776	0.807345	0.906525	1.00344	0.712913	1.66448	2.00894	2.1314	2.73216	1.17898	1.08616	1.26714	1.25733	1.2585	ug/g
NEG691		Hex2Cer(t42:6)-H	Hex2Cer(t42:6)-H	Hex2Cer	(t42:6)	(t42:6)				C54 H92 O14 N1	978.652	14.581	0.0446842	1.36992	0.051694	0.0717707	0.306844	0.393678	0.292457	0.339091	0.462731	0.305013	0.593037	0.467538	0.551926	0.386455	0.43011	0.447502	0.406731	0.377087	0.408871	ug/g
NEG692		Hex3Cer(d40:1)+HCOO	Hex3Cer(d40:1)+HCOO	Hex3Cer	(d40:1)	(d40:1)				C59 H110 O20 N1	1152.76	13.3105	0.025691	1.31129	0.0758304	0.0586504	0.196698	0.276764	0.200156	0.250451	0.174659	0.184666	0.280067	0.24419	0.283427	0.274718	0.229495	0.371001	0.246915	0.258621	0.248059	ug/g
NEG693		Hex3Cer(d42:1)+HCOO	Hex3Cer(d42:1)+HCOO	Hex3Cer	(d42:1)	(d42:1)				C61 H114 O20 N1	1180.79	14.3247	0.0098906	1.05659	0.737438	0.06614	0.151136	0.257551	0.182408	0.222976	0.151824	0.148028	0.212249	0.158727	0.222994	0.171432	0.169125	0.242437	0.199245	0.195792	0.195954	ug/g
NEG694		Hex3Cer(d42:2)+HCOO	Hex3Cer(d42:2)+HCOO	Hex3Cer	(d42:2)	(d42:2)				C61 H112 O20 N1	1178.78	13.2272	0.0038946	0.792987	0.153002	0.0995553	0.256396	0.38853	0.316473	0.314989	0.255717	0.217502	0.22987	0.193017	0.251852	0.196226	0.243646	0.272803	0.274308	0.275424	0.273288	ug/g
NEG696		Hex3Cer(m40:3)-H	Hex3Cer(m40:3)-H	Hex3Cer	(m40:3)	(m40:3)				C58 H104 O17 N1	1086.73	14.55	0.00646502	0.565828	0.00292979	0.201258	1.0394	1.00352	0.865676	0.915056	1.21628	0.800859	0.677585	0.478433	0.625323	0.434304	0.498149	0.591079	0.887543	0.891123	0.879906	ug/g
NEG697		Hex3Cer(t29:1)-H	Hex3Cer(t29:1)-H	Hex3Cer	(t29:1)	(t29:1)				C47 H86 O19 N1	968.58	12.663	0.0282356	1.30744	0.117991	0.121291	1.49925	1.59546	0.724454	1.99663	1.4137	1.58275	1.70453	1.88456	2.22396	2.7006	1.22791	1.7799	1.86728	1.78193	1.87607	ug/g
NEG698		Hex3Cer(t38:5)+HCOO	Hex3Cer(t38:5)+HCOO	Hex3Cer	(t38:5)	(t38:5)				C57 H98 O21 N1	1132.66	1.58	0.0566257	0.936491	0.473421	0.212014	1.36224	1.48352	2.02943	0.873437	2.05969	0.704378	1.23987	1.15099	1.9371	1.00315	1.61353	1.02743	1.1112	1.00757	1.11528	ug/g
NEG699		Hex3Cer(t18:1_22:6)+HCOO	Hex3Cer(t40:7)+HCOO	Hex3Cer	(t18:1_22:6)	(t18:1)	(22:6)			C59 H98 O21 N1	1156.66	1.54232	0.0100993	1.08407	0.424074	0.157697	0.739014	0.960081	1.36575	0.628793	1.45864	0.461845	0.911125	0.839366	1.47532	0.652496	1.2987	0.909106	0.801821	0.815652	0.816346	ug/g
NEG7		CL(63:9)-2H	CL(63:9)-2H	CL	(63:9)	(63:9)				C72 H120 O17 P2	659.401	3.856	0.0612418	0.25261	0.00226827	0.231176	1.03047	0.766478	1.67459	0.95788	1.41663	0.604172	0.258608	0.13445	0.369902	0.246192	0.343006	0.277232	0.700138	0.635509	0.62681	ug/g
NEG70		CL(18:2_18:1_18:2_18:2)-H	CL(72:7)-H	CL	(18:2_18:1_18:2_18:2)	(18:2)	(18:1)	(18:2)	(18:2)	C81 H143 O17 P2	1449.98	16.6578	0.00354006	0.949294	0.4533	1.72734	101.878	116.585	93.1185	101.55	91.6501	99.6892	97.7454	84.9026	96.0615	88.7227	103.319	103.07	99.6806	100.06	99.3549	ug/g
NEG700		LPA(16:0)-H	LPA(16:0)-H	LPA	(16:0)	(16:0)				C19 H38 O7 N0 P1	409.236	2.08769	0.229183	1.03851	0.939937	0.0569985	0.0242543	0.148619	0.0700627	0.147291	0.540072	0.0634378	0.261085	0.170313	0.126002	0.141538	0.182947	0.150124	0.242712	0.245993	0.158731	ug/g
NEG701		LPA(18:0)-H	LPA(18:0)-H	LPA	(18:0)	(18:0)				C21 H42 O7 N0 P1	437.267	2.36271	0.0181215	0.723677	0.0429189	0.227235	1.05704	1.68852	1.68554	1.51344	1.52165	1.1537	0.892853	0.70293	1.50529	0.823824	1.23254	1.0806	0.761186	0.785317	0.785851	ug/g
NEG703		LPA(20:4)-H	LPA(20:4)-H	LPA	(20:4)	(20:4)				C23 H38 O7 N0 P1	457.236	1.32393	0.0702237	0.48654	0.00205456	0.163467	0.410672	0.62032	0.81087	0.692935	0.706911	0.521958	0.240997	0.179219	0.402736	0.231582	0.417251	0.35939	0.287772	0.325289	0.28968	ug/g
NEG704		LPA(22:6)-H	LPA(22:6)-H	LPA	(22:6)	(22:6)				C25 H38 O7 N0 P1	481.236	1.30931	0.0224047	0.325874	0.00928583	0.121872	0.270143	0.340536	0.259814	0.377424	0.410102	0.223081	0.0771762	0.0644117	0.105083	0.0292372	0.112149	0.224945	0.111938	0.107147	0.108671	ug/g
NEG705		LPC(14:0)-CH3	LPC(14:0)-CH3	LPC	(14:0)	(14:0)				C21 H43 O7 N1 P1	452.278	1.05494	0.0520316	0.168967	0.113112	0.125158	0.947628	1.24468	0.0879208	0.164927	0.124841	0.243578	0.103767	0.0617721	0.0460774	0.0189958	0.120488	0.124303	0.236981	0.214288	0.231507	ug/g
NEG706		LPC(14:0)+HCOO	LPC(14:0)+HCOO	LPC	(14:0)	(14:0)				C23 H47 O9 N1 P1	512.299	1.50593	0.0522717	0.458286	0.0780023	0.293228	1.75409	1.22665	3.46262	0.959888	4.17551	0.556774	1.15211	0.767477	1.24418	0.547955	1.193	0.656818	1.36696	1.46436	1.32291	ug/g
NEG709		LPC(15:0)+HCOO	LPC(15:0)+HCOO	LPC	(15:0)	(15:0)				C24 H49 O9 N1 P1	526.315	1.76326	0.014482	0.449264	0.0351502	0.312535	2.35221	1.73023	3.72519	1.07212	3.75488	0.72085	1.01162	0.65914	1.12957	0.677867	1.60346	0.918487	1.54885	1.59132	1.55632	ug/g
NEG711		LPC(16:0)+HCOO	LPC(16:0)+HCOO	LPC	(16:0)	(16:0)				C25 H51 O9 N1 P1	540.331	2.09212	0.0174987	0.837503	0.145512	3.8536	440.838	368.544	634.681	259.802	788.422	215.149	358.507	323.933	426.876	295.744	609.703	252.723	376.155	363.625	367.183	ug/g
NEG718		LPC(16:0e)+HCOO	LPC(16:0e)+HCOO	LPC	(16:0e)	(16:0e)				C25 H53 O8 N1 P1	526.351	2.49466	0.0249879	0.581235	0.0152239	0.192266	0.856837	0.758781	1.33867	0.553668	1.53718	0.585005	0.586484	0.383023	0.624986	0.384799	0.819168	0.47397	0.735613	0.755727	0.718961	ug/g
NEG719		LPC(16:1)+HCOO	LPC(16:1)+HCOO	LPC	(16:1)	(16:1)				C25 H49 O9 N1 P1	538.315	1.59971	0.0319908	0.403649	0.081637	0.981051	18.6254	15.2788	29.9607	8.77438	54.1998	5.75223	10.5489	8.47684	9.41989	5.78213	14.1908	5.10176	14.2885	13.964	13.4099	ug/g
NEG721		LPC(16:1e)+HCOO	LPC(16:1e)+HCOO	LPC	(16:1e)	(16:1e)				C25 H51 O8 N1 P1	524.336	2.37622	0.106634	0.213928	0.00279861	0.108381	0.251138	0.167971	0.33092	0.146208	0.405774	0.101502	0.0594449	0.0108904	0.0107147	0.0192852	0.182935	0.0169809	0.13271	0.108246	0.114899	ug/g
NEG722		LPC(17:0)+HCOO	LPC(17:0)+HCOO	LPC	(17:0)	(17:0)				C26 H53 O9 N1 P1	554.346	2.52587	0.0794817	0.726823	0.138911	0.507911	7.75606	5.60482	10.7699	2.91929	13.1708	2.19141	5.40561	3.79042	6.21419	3.29139	8.11847	4.00616	5.89563	5.06081	5.73054	ug/g
NEG724		LPC(17:1)+HCOO	LPC(17:1)+HCOO	LPC	(17:1)	(17:1)				C26 H51 O9 N1 P1	552.331	1.8694	0.0383842	0.539566	0.107574	0.253426	1.41434	1.19584	2.29021	0.572623	3.56741	0.347268	1.12787	0.650517	0.909235	0.471107	1.36706	0.53949	1.2394	1.15672	1.1649	ug/g
NEG733		LPC(18:0)-CH3	LPC(18:0)-CH3	LPC	(18:0)	(18:0)				C25 H51 O7 N1 P1	508.341	11.594	0.139026	0.857801	0.411529	0.0299565	0.0313965	0.0169572	0.0463454	0.0465653	0.0399863	0.0290737	0.0222358	0.038019	0.0441911	0.030891	0.025434	0.0196455	0.0369832	0.0468822	0.0373342	ug/g
NEG734		LPC(18:0e)+HCOO	LPC(18:0e)+HCOO	LPC	(18:0e)	(18:0e)				C27 H57 O8 N1 P1	554.383	3.80258	0.00289368	0.664777	0.0291716	0.129752	0.48277	0.354502	0.621695	0.272518	0.765661	0.281841	0.307659	0.198559	0.285428	0.224103	0.535554	0.296102	0.374125	0.372263	0.372248	ug/g
[truncated: 1,750 more rows]

## Sheet: Control_vs_MAFLD
name	DIFF	LipidIon	LipidGroup	Class	FattyAcid	FA1	FA2	FA3	FA4	IonFormula	CalMz	RT-(min)	QCRSD	Fold Change	P-value	VIP	Control-1	Control-2	Control-3	Control-4	Control-5	Control-6	MAFLD-1	MAFLD-2	MAFLD-3	MAFLD-4	MAFLD-5	MAFLD-6	QC1	QC2	QC3	unit
[truncated: 3,221 more rows]

[truncated: 1 more sheets: Sheet1]
