# Supplementary material for: Multi-omics analysis reveals metabolic regulation of phosphatidylcholine, triglycerides, phosphatidylethanolamine, and cardiolipin metabolism in mouse liver with metabolic dysfunction-associated steatotic liver disease
Source: PLoS One. 2025 Nov 7;20(11):e0332177. doi: 10.1371/journal.pone.0332177 (PMC12594369; doi:10.1371/journal.pone.0332177)
Supplement: S2 Data — (XLS) [file pone.0332177.s003.xls]

## Sheet: qc_summary
Sample	Raw_reads	Clean_reads	Clean_bases	Error(%)	Q20(%)	Q30(%)	GC(%)
Control-1	47988060	47975470	7.09G	0.04	97.83	94.14	50.75
Control-2	52905218	52888408	7.8G	0.04	97.87	94.1	50.59
Control-3	52488954	52467884	7.76G	0.04	97.89	94.2	50.48
Control-4	46696404	46683216	6.87G	0.04	97.91	94.32	50.88
Control-5	48138958	48124480	7.09G	0.04	97.85	94.11	50.23
Control-6	55971094	55956090	8.21G	0.04	97.9	94.26	51.05
MAFLD-1	43619598	43605770	6.42G	0.04	97.97	94.43	50.52
MAFLD-2	46265664	46253284	6.8G	0.04	97.96	94.41	51.53
MAFLD-3	45255082	45244298	6.68G	0.04	97.92	94.32	50.73
MAFLD-4	41097750	41085214	6.06G	0.04	97.82	94.12	50.4
MAFLD-5	46427734	46413016	6.86G	0.04	97.85	94.1	50.71
MAFLD-6	43684876	43673588	6.46G	0.04	97.85	94.11	51.09

## Sheet: Total_DEG_genes
DEG_Group	Up	Down	Total
Control_vs_MAFLD	314	364	678
MAFLD_vs_Control	364	314	678

## Sheet: deg_genes_fpkm_of_all_samples_i
gene_id	Control-1	Control-2	Control-3	Control-4	Control-5	Control-6	MAFLD-1	MAFLD-2	MAFLD-3	MAFLD-4	MAFLD-5	MAFLD-6
ENSMUSG00000091844	0.0026942	0.0289473	0.0146161	0.0169161	0.029554	0.0249851	0.00297303	0.00553641	0.00848121	0.00318974	0.0109517	0.0029287
ENSMUSG00000012187	0.277181	0.279198	0.250618	0.435085	0.414618	0.350521	1.41464	1.03238	0.618058	1.18959	1.16193	0.414296
ENSMUSG00000043282	0.234978	0.21039	0.193146	0.22354	0.298234	0.126064	0.0707174	0.0658454	0.0672456	0.075872	0.13025	0.116105
ENSMUSG00000109599	0.276825	0.165239	0.0834323	0.0482808	0.276057	0.233381	0.865513	0.805884	0.387304	0.655482	0.328205	0.60184
ENSMUSG00000026104	1.07126	1.06801	0.851819	0.969964	1.39408	0.973597	2.35588	2.29505	1.6981	2.32071	2.5093	2.63459
ENSMUSG00000026520	0.748214	0.735279	0.759014	0.458325	0.509558	0.815413	1.14786	1.66879	1.43619	1.66364	1.03854	1.98375
ENSMUSG00000091020	0.203154	0.0519703	0.65602	1.03259	1.27343	0.0489347	0.0320256	0.0298192	0.0304533	0	0.0589862	0
ENSMUSG00000101122	2.61198	1.25928	10.7789	5.39654	4.34123	1.5245	2.14325	1.10102	1.47582	1.82372	2.51826	1.38326
ENSMUSG00000061863	0.879168	0.314869	0.47695	0.368003	1.05208	0.889432	0.194031	0	0	0	0.178688	0.191138
ENSMUSG00000042510	2.75837	2.64235	2.48062	3.19688	2.78029	1.36278	1.4401	1.40183	1.57169	1.33437	0.542543	0.386897
ENSMUSG00000099556	2.79431	2.9568	4.364	6.11405	3.03988	1.92745	1.68191	1.17453	0.799669	1.35338	1.16168	0.276138
ENSMUSG00000016526	0.254787	0.228126	0.276445	0.266623	0.338774	0.171841	0.44985	0.785359	0.481235	0.62341	0.431538	0.498535
ENSMUSG00000103222	2.80959	0.907263	1.41593	2.31352	1.46979	2.56281	8.18293	11.5944	8.55447	10.5789	2.76158	7.00949
ENSMUSG00000099492	0.370296	0.478903	0.409212	0.387497	0.533388	0.485617	0.227011	0.0422742	0.129519	0	0.167247	0.313076
ENSMUSG00000102059	0.519047	0.671283	0.521452	1.08632	0.460096	1.06966	1.14553	1.36289	1.99704	2.38978	2.28571	3.38535
ENSMUSG00000042349	2.29859	1.68826	2.11079	1.96689	1.82661	1.55937	2.25905	3.24738	4.05761	3.6214	5.34702	5.38123
ENSMUSG00000102055	1.18639	0.531125	0.670438	0.310376	1.03522	0.750153	1.63647	1.6761	3.11226	2.10691	1.95918	5.31984
ENSMUSG00000004552	0.0851434	0.0914808	0.138571	0.0712789	0.0849073	0.0430687	0.0563732	0.157468	0.196554	0.201607	0.415322	0.296174
ENSMUSG00000103966	0.00905872	0.0405541	0.0163812	0.0284386	0.0361344	0.0305483	0	0	0.00950549	0	0.00920576	0
ENSMUSG00000097819	0.180589	0.215589	0.21771	0.299214	0.120058	0.444055	0.0166065	0.0309249	0.0473737	0.053451	0.04588	0.14723
ENSMUSG00000083478	0.762981	0.740071	0.919819	0.532283	0.570649	0.32162	0.0701621	0	0.200153	0	0.323069	0.207348
ENSMUSG00000090165	0.166681	0.2132	0.258357	0.199342	0.189965	0.180672	0.0525519	0.0489314	0.0749579	0.0281912	0.0725944	0.0776525
ENSMUSG00000090175	12.5956	13.1535	18.8546	10.0338	12.4377	12.4475	1.30559	1.24097	2.7675	1.95522	1.45284	1.76842
ENSMUSG00000089943	10.7325	15.0504	11.0997	6.46169	13.9771	8.69696	5.48898	5.136	8.99914	6.38225	4.13358	1.86453
ENSMUSG00000040170	4.32117	6.22142	7.89245	3.686	4.39556	5.99596	2.93112	1.48325	1.59558	1.70912	2.15164	1.75756
ENSMUSG00000026691	0.134225	0.06009	0.404541	0.0468201	0.178471	0.15088	0.0493723	0	0.0704225	0	0.045468	0.0729541
ENSMUSG00000085400	0.250492	0.16821	0.283108	0.0655319	0.312246	0.052795	0.621936	0.707774	0.459979	0.667269	0.254557	0.476515
ENSMUSG00000009633	541.297	324.287	432.378	361.436	241.159	847.277	234.783	239.685	74.5271	135.377	200.723	239.568
ENSMUSG00000094410	1.75932	2.51275	2.28276	1.64081	2.68202	1.63557	1.12027	0.578885	0.948143	0.987967	0.615765	1.08045
ENSMUSG00000100546	0.10015	0	0.0452763	0.104802	0.0499362	0.0422164	0.497318	0.257253	0.210179	0.237141	0.0508879	0.217734
ENSMUSG00000034220	3.18089	2.8012	2.56386	3.4053	3.14076	3.51971	9.76821	8.40719	8.01503	8.08934	4.55105	3.34401
ENSMUSG00000026077	0.191542	0.27238	0.122249	0.153277	0.235954	0.237473	0.111899	2.32691	2.38821	1.76081	0.0916003	0.440922
ENSMUSG00000003134	14.4354	10.554	10.9373	12.3134	13.8919	9.04278	5.20748	5.08162	6.38979	4.00121	3.74859	3.01294
ENSMUSG00000097482	0.358786	0.408854	0.648806	0.34132	0.325264	0.329977	1.04378	1.34051	0.889863	0.926785	0.497195	0.673661
ENSMUSG00000101211	0.140805	0.0787942	0.190967	0.0920908	0.122862	0.163222	0.310754	0.343597	0.295498	0.437594	0.339839	0.267855
ENSMUSG00000026315	0.191382	0.272153	0.386799	0.306298	0.280663	0.208802	0.69568	0.728721	0.519771	0.839687	0.594905	0.795446
ENSMUSG00000050069	3.81975	3.9879	4.35296	4.76645	10.7806	2.30888	2.56085	1.25886	1.16463	2.49153	3.12005	1.64522
ENSMUSG00000006014	9.2827	9.06796	9.30543	7.39102	10.6782	9.00616	25.024	13.3865	20.4339	14.5439	53.4473	12.7641
ENSMUSG00000026525	1.35446	0.757956	2.70446	3.86827	3.79886	0.570947	1.02757	0.579862	0.681021	0.701568	1.29042	0.337414
ENSMUSG00000026205	0.124552	0.156127	0.382895	0.417082	0.37262	0.147007	0.164931	0.0255947	0.052278	0.0294922	0.101259	0
ENSMUSG00000103653	333.21	216.691	277.764	416.636	275.896	282.287	119.418	133.693	127.739	165.699	85.372	150.558
ENSMUSG00000027459	0.513638	0.635088	0.685566	0.563093	0.414649	0.556751	1.26854	2.01047	1.28326	1.62163	0.720823	1.38257
ENSMUSG00000026650	0.489845	0.789458	0.708644	0.66638	1.07467	0.371673	0.108108	0.20132	0.154201	0	0.149339	0.106496
ENSMUSG00000051817	1.85472	2.01882	1.54546	2.04236	2.09135	2.99443	1.12367	1.22063	0.903136	0.688897	0.86234	1.40999
ENSMUSG00000083111	0.330833	0.320899	0.348984	0.201951	0.494873	0.162699	0.212959	0.0849802	0.173575	0.0979206	0.168102	0.119876
ENSMUSG00000074521	1.97174	2.29837	2.69099	2.80301	3.30184	0.84683	1.31369	1.14674	1.60053	0.528542	0.831742	0.323525
ENSMUSG00000061171	0.0499939	0.0559532	0.0791052	0.0261581	0.0249276	0	0.234464	0.102734	0.222953	0.207162	0.0889095	0.0543454
ENSMUSG00000085929	1.6806	1.68531	2.06659	2.53249	2.34632	1.36018	3.33816	4.14424	5.07884	4.69572	2.73261	6.28447
ENSMUSG00000086670	15.7951	8.39211	16.7924	18.1635	11.9433	10.5359	4.59686	6.95526	5.46397	6.16491	5.29168	7.35851
ENSMUSG00000038751	0.0438988	0.0131017	0.0661533	0.0306254	0.0437771	0.0740189	0.419832	0.360838	0.214965	0.415784	0.163575	0.111346
ENSMUSG00000026730	4.87696	5.2028	5.85861	4.75362	6.08217	4.44206	9.55474	12.7702	12.4489	14.1415	8.7523	13.9492
ENSMUSG00000104459	0.100088	0.089615	0.120662	0.209475	0.299432	0.154698	0.239301	0.377071	0.420098	0.414741	0.152569	0.398933
ENSMUSG00000103285	0.353026	0.402291	0.78348	0.268673	0.288039	0.16234	0.0708295	0.0659498	0.16838	0.189981	0.163071	0.139547
ENSMUSG00000085439	2.36907	1.43936	2.14204	1.68226	1.51875	0.855974	0.653563	0.347735	0.177565	0.200343	0.085983	0.275922
ENSMUSG00000085001	1.09697	1.37048	1.2917	1.57506	0.737762	0.946317	0.450417	0.681502	0.374766	0.422842	0.622198	0.693282
ENSMUSG00000086231	3.62454	3.73068	6.38634	5.43003	3.70717	3.52583	1.846	2.61006	1.90165	1.88886	1.88891	1.56591
ENSMUSG00000004085	0.779872	0.541512	0.762698	0.55517	1.03165	0.688789	1.70946	1.57533	1.36946	1.99109	1.34784	1.14764
ENSMUSG00000086544	0.31868	0.25363	0.624305	0.370538	0.688559	0.253741	1.28943	0.945922	0.724527	1.069	0.647706	0.943028
ENSMUSG00000086813	0.334075	0.124632	0.201373	0.145664	0.138812	0.211234	0.737299	0.886734	0.525826	0.593281	0.424372	0.363153
ENSMUSG00000050737	0.123589	0.110657	0.0620807	0.10059	0.150634	0.127347	0.272759	0.395061	0.66283	0.325157	0.19537	0.417966
ENSMUSG00000074623	3.90485	2.65456	2.74606	3.78356	5.01175	2.56047	2.07469	1.37452	1.0623	0.941735	1.35949	0.943273
ENSMUSG00000074622	70.0323	49.3384	78.5164	50.0888	67.4371	19.2024	35.7087	30.9561	24.0519	28.7716	12.2992	17.3962
ENSMUSG00000060131	0.064842	0.0580569	0.109928	0.110263	0.169738	0.0819987	0.134161	0.341444	0.297674	0.470205	0.0988417	0.140972
ENSMUSG00000027360	11.0851	15.266	13.1168	14.9245	11.5852	11.9881	2.94622	2.13556	2.01252	1.9506	3.51175	2.94821
ENSMUSG00000017723	1.89407	1.86546	1.58412	1.53609	2.36102	2.11578	6.94956	5.64368	3.87559	1.73789	4.76391	2.36777
ENSMUSG00000027186	0.247998	0.148032	0.448464	0.307577	0.338907	0.348463	0.0608143	0.0566246	0.0578287	0.0326236	0.046671	0.0998459
ENSMUSG00000026822	3.64263	2.54284	1.17228	1.70133	2.85266	9.47315	21.5288	3.17178	17.8373	3.31365	129.164	2.75165
ENSMUSG00000047617	3.89311	4.46829	2.8113	4.62079	3.25697	3.72268	4.52668	14.7921	12.2553	9.40392	3.34559	7.61185
ENSMUSG00000015093	1.49354	1.86261	1.73625	3.23748	1.38301	2.38339	2.23673	15.1265	14.1608	5.55735	0.596273	4.17482
ENSMUSG00000085411	2.61074	1.78754	2.01341	2.97308	1.91434	1.8126	0.593134	0.710063	0.725162	0.363639	0.468197	0
ENSMUSG00000085087	0.263322	0.353651	0	0.688884	0.131296	0.776988	1.1623	2.70555	1.24339	1.09114	0.936585	0.715603
ENSMUSG00000097187	0.520477	0.0665735	0.403371	0.622463	0.370738	0.626849	0.984589	1.29874	0.468126	1.67256	1.58678	1.77816
ENSMUSG00000026864	114.638	114.871	119.152	109.304	129.976	103.545	103.345	149.197	183.27	169.544	413.394	626.228
ENSMUSG00000027346	41.1467	55.5534	53.2541	37.7262	50.53	29.9503	20.5696	5.78302	5.82829	7.89992	16.3164	7.41443
ENSMUSG00000044991	4.46229	3.53874	4.10383	3.17531	4.1702	2.49366	2.89819	1.54575	1.25755	1.93208	1.19198	1.99571
ENSMUSG00000084839	33.8816	25.4002	36.1386	24.1578	37.5673	14.4274	12.167	2.12414	2.16931	3.12749	5.01884	4.24489
ENSMUSG00000027505	2.01075	2.00808	1.67821	3.80367	1.92805	2.02119	0.682724	1.27138	1.21726	0.640927	0.471551	0.504408
ENSMUSG00000027514	1.40727	1.09566	0.995797	1.20052	1.12879	1.63777	2.22809	2.05887	2.32736	1.61177	4.61677	5.37077
ENSMUSG00000048647	1.21506	0.719946	0.945138	1.3276	2.3432	1.09216	0.778855	0.725197	0.506245	0.454835	0.889771	0.427325
ENSMUSG00000053475	0.126271	0.169587	0.199798	0.297308	0.251842	0.239522	0.104505	0.12974	0.0331247	0	0.128321	0.0343155
ENSMUSG00000048911	1.58744	2.65789	2.23191	1.75255	1.81258	2.04092	0.858349	0.742127	0.924481	0.779958	1.69387	0.905946
ENSMUSG00000080942	0.300228	0.322574	0.325748	0.251339	0.299395	0.101244	1.3252	1.2339	1.00811	1.06634	0.366121	0.717991
ENSMUSG00000051361	0.167253	0.0374379	0.151225	0.306289	0.208486	0.105754	0.0461407	0.0429619	0	0.0495039	0	0
ENSMUSG00000082192	1.58767	1.27939	1.86618	1.49528	1.89992	1.07081	2.62798	4.40448	1.99917	3.19548	3.87227	2.93397
ENSMUSG00000051579	1.43219	1.90463	1.48537	1.27832	2.03731	1.7046	4.41586	3.76539	4.88418	3.76525	3.55298	1.64843
ENSMUSG00000031271	2.57997	4.28436	3.19006	1.43067	4.06813	1.48723	14.7216	11.9854	7.79769	21.7731	33.3893	11.6736
ENSMUSG00000072944	0.265797	0.346158	0.502498	0.278144	0.45783	0.529651	0.0266641	0.0744813	0.0507101	0.085823	0.0736667	0.157599
ENSMUSG00000008035	3.14551	3.20247	3.07343	2.09708	3.89568	2.7374	19.3707	10.8165	13.6284	8.19892	2.44898	6.59041
ENSMUSG00000087424	0.176408	0.210598	0.0797514	0	0.263878	0.223085	0.22711	0.573971	0.401068	0.417709	0.358543	0.67117
ENSMUSG00000034457	0.0458164	0.0902488	0.0579961	0.0575337	0.0639651	0.0540765	0.303349	0.07532	0.163459	0.238671	0.158304	0.0498043
ENSMUSG00000071719	0.248569	0.333838	0.18729	0.317919	0.344277	0.174633	1.82863	1.33374	1.39108	1.50414	0.449073	0.675511
ENSMUSG00000104785	0.382031	0.136822	0.0690841	0.119933	0.0761942	0.0966227	0.463725	0.94206	0.681482	1.99011	0.349408	0.456811
ENSMUSG00000097124	0.157379	0.179341	0.206978	0.149718	0.271082	0.205051	1.46827	1.04371	0.960817	1.03326	0.189012	0.217734
ENSMUSG00000106087	2.2094	1.9782	3.29345	3.35348	2.75905	1.89622	1.31787	1.02256	1.02342	1.10758	0.91024	1.23331
ENSMUSG00000028008	5.12433	5.11187	3.21578	4.67677	3.45341	3.72833	2.19473	1.58674	1.37495	1.82836	2.02118	1.72961
ENSMUSG00000027995	0.250741	0.336755	0.113356	0.206162	0.46437	0.332184	0.256927	0.423247	0.394661	0.275655	2.58451	0.895572
ENSMUSG00000023057	36.528	30.8025	37.6301	35.0053	32.2987	38.9069	116.543	126.676	87.4594	110.136	90.159	84.5835
ENSMUSG00000085527	0.0871597	0.208105	0.210152	0.21282	0.173836	0.489874	0.833562	0.537324	0.304861	0.722336	0.295248	0.821133
ENSMUSG00000028111	0.64263	0.831112	1.32349	1.27024	0.854463	0.692271	0.23638	0.550236	0.786711	0.253609	0.507936	0.310473
ENSMUSG00000104862	0.658304	0.235768	1.78565	1.37777	0.393887	1.77597	0	0.135277	0.138154	0	0	0
ENSMUSG00000104528	2.73413	2.03641	13.4544	5.2412	3.81234	6.48675	1.6287	1.46677	3.93532	2.34898	1.0819	2.10415
ENSMUSG00000038526	6.94131	6.99422	6.02661	8.88533	5.14392	10.6481	15.3662	23.8824	19.1335	17.5921	14.2158	15.2756
ENSMUSG00000074398	1.28833	1.41306	0.786284	8.25757	0.513902	13.3867	0.248791	0.165465	0.10139	0.0762644	0.589158	0.700232
ENSMUSG00000038393	50.7141	39.8668	79.8618	66.9071	89.2533	52.5914	33.1694	14.2433	22.2546	13.2608	21.307	14.4491
ENSMUSG00000103313	0.525788	0.529616	2.06007	0.894096	2.38133	0.166227	0.386803	0.202587	0.13793	0.155624	0.0667903	0.0476294
ENSMUSG00000019232	29.2968	36.7143	41.0749	28.34	43.1783	28.2629	14.3331	18.9713	15.172	11.781	4.80714	8.20319
ENSMUSG00000028072	0.208582	1.02716	0.528061	0.392888	0.416006	0.386864	0.184135	0.128587	0.218869	0.0493891	0.296754	0.24941
ENSMUSG00000027983	1.79181	1.55822	1.64803	2.19833	1.69442	3.00385	4.84086	6.10504	4.16017	6.59578	3.44296	6.76123
ENSMUSG00000091721	0.276471	0.247541	0.187482	0.289314	0.206778	0.233082	0.648303	0.78118	1.92195	1.18654	1.58039	1.12701
ENSMUSG00000105909	0.897044	0.99216	0.970114	0.736246	1.29798	0.889722	0.388189	0.343373	0.53524	0.708024	0.285994	0.305921
ENSMUSG00000027870	0.605935	0.401	0.71461	0.68922	0.341535	0.399789	1.25008	1.16395	0.691108	2.18334	0.963815	0.572762
ENSMUSG00000106069	0.58044	0.259851	0.393612	0.151851	0.434123	0.611684	1.92154	1.64006	0.4568	1.718	0.737327	0.946442
ENSMUSG00000027796	5.39005	7.26606	7.3921	6.64013	8.14287	8.0879	2.51897	3.21334	1.99433	2.11921	1.79859	2.71097
ENSMUSG00000044313	0.0149532	0.0401654	0.0135202	0.0312956	0.0149117	0.0126064	0.0660029	0.169003	0.0470719	0.159331	0.0455876	0.146292
ENSMUSG00000027533	10.8204	4.24111	4.77543	7.30059	8.28521	3.61063	2.08746	2.7211	2.55665	3.35046	2.353	1.99053
ENSMUSG00000027559	385.158	538.657	621.691	277.02	590.903	180.798	951.273	1293.71	1007.93	1065.43	894.411	778.46
ENSMUSG00002076581	5.6398	8.65654	5.82781	18.5485	12.0518	8.15091	0	3.31127	2.53626	3.81549	3.27505	1.75162
ENSMUSG00000039519	151.002	134.554	118.707	211.036	135.547	113.206	45.8445	47.9098	62.1872	105.66	76.5366	65.7502
ENSMUSG00002075203	1.59943	2.1481	1.8077	2.09217	2.79125	1.68553	0.441242	0.410843	0.839158	0.473404	0.406349	0.434662
ENSMUSG00000102758	0.954038	0.984195	1.13921	0.607695	1.29265	0.467726	0.755252	0.3303	0.544071	0.325349	0.395186	0.388904
ENSMUSG00000028266	6.77438	8.40682	6.66442	8.12922	7.54857	8.45725	3.34119	3.92803	3.22529	3.22263	3.26346	4.1059
ENSMUSG00000027698	8.81699	9.2009	9.77458	11.6784	9.30492	13.4111	6.76982	4.4768	4.41025	5.49916	5.34682	4.74753
ENSMUSG00000040809	0	0.0296154	0	0	0	0	0.109499	0.135941	0.104124	0.117481	0.0336134	0.0719111
ENSMUSG00000028044	2.78055	1.75988	2.25401	2.20737	2.34257	1.89959	2.5922	3.49727	3.77286	4.25685	5.94367	7.1395
ENSMUSG00000097183	0.0253432	0.090765	0.0687435	0.0265204	0	0.0213659	0.195762	0.130197	0.106372	0.150022	0.0772636	0.165294
ENSMUSG00000028194	6.47825	8.95538	12.3643	6.0417	8.64975	6.71842	20.9377	19.7319	18.9854	11.8898	25.1492	21.5241
ENSMUSG00000004038	21.9465	22.8574	38.7559	11.9785	31.535	9.12962	7.63338	7.14979	5.66	8.23853	2.25956	2.46176
ENSMUSG00000027660	2.86777	2.97652	2.68861	3.51378	3.50952	1.8215	0.977022	1.68211	1.89317	1.74047	1.27891	1.06536
ENSMUSG00000043165	0.758585	0.978058	0.603583	0.571553	0.605185	0.74186	0.301354	0.374123	0.222879	0.215546	0.308359	0.329845
ENSMUSG00000052415	0.760164	0.713821	0.209548	1.14471	1.71025	0.656496	0.654702	0.419098	0.369645	0.329261	0.442776	0.231775
ENSMUSG00000034853	0.846795	0.678377	0.628635	0.578317	1.06667	0.345678	3.35412	1.72179	2.20736	1.60407	0.86054	0.658884
ENSMUSG00000078686	11.2355	4.25608	2.73506	13.1141	2.1906	1.57871	29.0089	19.1293	32.9883	73.5024	28.0324	23.2134
ENSMUSG00000094222	0.297143	0.26605	0.62689	0.310946	0.592637	0.25051	0.874387	0.407074	0.623595	4.80787	2.41573	2.79939
ENSMUSG00000094743	0.990476	0.709466	1.79111	0.518243	1.0865	1.00204	5.02773	3.66366	1.76685	5.98053	2.919	2.47638
ENSMUSG00000073835	2.45815	0.61626	0.889032	1.02893	1.27469	0.331579	4.66559	2.92978	2.26985	3.60874	4.59641	1.71015
ENSMUSG00000082065	1.31908	1.36275	1.10093	3.29162	1.5178	0.342175	9.74132	5.83829	5.21714	14.4157	7.73362	1.5442
ENSMUSG00000081207	4.02521	5.34166	4.28937	4.28741	5.73435	2.78752	13.3254	7.45918	9.80508	9.27582	10.5916	6.40707
ENSMUSG00000090090	1.81144	3.16269	2.2111	1.42169	2.07738	1.83259	8.79522	5.95584	7.41303	11.5809	3.22148	2.36293
ENSMUSG00000073705	0	0.0506363	0	0	0.0281986	0.0238393	0.0624072	0.174323	0.148358	0.133912	0.0862082	0.0922149
ENSMUSG00000028359	3.77098	4.68943	3.03076	1.9	3.69088	2.47269	14.6415	3.30056	8.9398	2.14961	51.2378	5.76926
ENSMUSG00000028597	1.84264	1.38735	1.21168	1.79676	1.67048	1.30632	1.06288	0.645428	0.615209	0.793291	0.425579	0.546279
ENSMUSG00000028982	18.3083	21.2335	17.0194	18.6798	14.4349	11.4075	6.69228	7.75964	6.75396	8.63642	9.18646	7.86746
ENSMUSG00000102813	0.0878096	0.0786212	0.158789	0.0918886	0.109458	0.0925361	0.702506	1.15033	0.552841	1.24752	0.379248	0.238631
ENSMUSG00000078492	3.9143	3.17869	5.10302	3.42932	4.99278	0.767441	1.40632	1.12237	1.24176	0.32332	1.01759	0.197907
ENSMUSG00000084910	0.334636	0.355798	0.41603	0.372067	0.417134	0.264486	0.900092	0.515742	0.658387	1.18855	0.510101	0.818466
ENSMUSG00000091021	0.494914	0.443126	0.255706	0.665876	0.669805	0.208621	0.156038	0.108966	0.370944	0.209265	0.179624	0
ENSMUSG00000085873	0.754978	1.46462	0.91017	0.921724	0.501923	0.689534	3.67959	1.74536	1.51841	1.41525	1.27872	1.57299
ENSMUSG00000028555	0.363249	0.256248	0.238864	0.184302	0.230517	0.176321	1.15394	0.486326	1.07419	0.482189	0.481007	0.227347
ENSMUSG00000028862	1.11385	1.42772	0.954107	0.699358	0.631382	0.632622	0.504591	0.301172	0.344485	0.31927	0.667246	0.178434
ENSMUSG00000037583	41.2487	25.2763	21.6014	28.2442	23.1113	20.8249	34.7302	76.8261	57.0435	68.9907	64.743	73.6085
ENSMUSG00000078597	36.2653	43.6101	32.5861	52.7619	37.7605	57.3094	10.073	10.1664	14.5451	22.8954	11.0172	19.0616
ENSMUSG00000063929	94.0098	79.6414	91.9914	100.51	60.3498	74.8414	46.1882	27.4069	40.7492	40.734	33.1071	47.9063
ENSMUSG00000012123	0.193753	0.0309783	0.100106	0.0724119	0.172514	0.0758391	0.534513	0.348382	0.50101	0.262159	0.16877	0.218139
ENSMUSG00000028838	1.80642	1.17122	1.02504	1.40798	1.04358	1.0608	4.39918	3.27688	3.03282	4.18885	1.20273	1.02923
ENSMUSG00000043924	0.193914	0.0651087	0.0438329	0.152192	0.265893	0.143047	0.240731	0.77206	0.457825	0.803533	0.591186	0.342538
ENSMUSG00000037157	4.51767	3.01019	2.48884	2.70459	2.07446	2.81665	0.950671	2.05102	2.11668	1.89067	0.341656	1.59889
ENSMUSG00000028671	3.84927	3.24255	3.23326	4.67162	2.81648	4.83896	6.66052	14.2521	16.4433	15.6133	2.6387	7.10591
ENSMUSG00000018983	0.0552857	0.089101	0.00999752	0.0231415	0.0771853	0.0932185	0.231828	0.159052	0.359676	0.209454	0.0674197	0.204332
ENSMUSG00000073771	1.11215	1.26961	13.8769	10.6052	7.44459	1.54706	0.398856	0.657052	0.437624	0.197506	0.649866	0.377797
ENSMUSG00000047671	0.825991	0.826566	10.6314	9.96557	4.74839	0.614437	0.107232	0.349457	0.050984	0.0575243	0.148129	0.264084
ENSMUSG00000087381	0.652338	0.620582	0.626687	0.68264	0.569212	0.584334	0.899813	1.25673	0.983983	1.73772	1.78161	1.06368
ENSMUSG00000041954	0.318785	0.570855	0.768628	0.296528	0.600479	1.04516	1.1335	1.81968	0.631847	1.55161	1.47582	1.65565
ENSMUSG00000028766	8.72689	6.66323	7.00713	9.11828	5.97976	9.0838	5.16952	3.3281	4.2837	3.78735	3.19649	3.57926
ENSMUSG00000006398	0.0866931	0.129369	0.130642	0.12096	0.172905	0.121813	0.223219	0.801671	0.485166	0.376341	0.0881003	0.157065
ENSMUSG00000035692	5.98935	5.29387	4.30454	5.7051	5.81959	4.72571	13.049	13.8068	10.7969	14.7274	17.8695	22.9543
ENSMUSG00000028536	3.72747	3.17659	3.32966	2.77273	2.82144	2.49885	8.12736	8.90558	5.65489	8.24125	4.10744	6.981
ENSMUSG00000070803	0.388974	0.464362	0.234465	0.361816	0.517193	0.364366	0.190769	0.0444065	0.0907017	0.102337	0.0439208	0.187925
ENSMUSG00000078234	1.00259	0.55099	1.00029	0.730798	1.19977	0.536295	3.06727	3.4243	1.45834	5.33739	4.73597	7.28325
ENSMUSG00000086437	2.25473	1.66254	1.79882	2.91464	2.11621	2.45996	3.95166	5.58726	4.17517	3.76862	8.89575	4.75779
ENSMUSG00000057722	0.934271	1.73473	2.20878	1.18603	1.32879	1.58175	0.523932	0.314733	0.425889	0.299193	0.459153	0.391252
ENSMUSG00000059195	1.77065	1.92815	1.16827	1.8529	1.38396	1.49277	2.74603	3.63858	2.10905	2.88953	4.3769	4.31772
ENSMUSG00000040740	11.5038	11.7482	12.1746	12.2709	8.26621	10.67	3.63653	6.33575	5.53703	4.14096	4.41733	3.5823
ENSMUSG00000066007	0	0	0.00988614	0.0114419	0	0	0.0120656	0.0337029	0.0229464	0.0647251	0.0444457	0.0237713
ENSMUSG00000045751	0.0676665	0.0833055	0.114716	0.106215	0.0927833	0.0855705	0.373348	0.26941	0.133132	0.370519	0.0601692	0.156307
ENSMUSG00000040270	0.456177	0.539727	0.486115	0.534197	0.611964	0.531094	1.0727	0.753281	0.706615	1.6331	1.63357	1.2279
ENSMUSG00000038578	3.37522	3.7522	3.76863	3.17644	3.5014	3.92453	1.87477	1.3383	1.46184	1.24708	1.8186	1.56364
ENSMUSG00000078687	2.46363	1.22547	1.58403	2.57808	1.52868	1.10773	3.92687	1.51878	3.04471	5.96316	6.50942	3.63027
ENSMUSG00000028300	4.97239	4.74608	4.8564	7.19145	8.7828	3.09459	2.92468	2.55449	3.11334	2.61025	3.61106	2.07794
ENSMUSG00000040296	2.21284	1.7002	1.67539	1.7227	2.00817	1.60089	3.80219	4.03587	3.80032	4.92239	3.45483	4.38639
ENSMUSG00000086765	1.77569	1.97852	1.49849	1.1562	1.14116	0.432471	0.783785	0.405437	0.786711	0.700762	0.481203	0.128683
ENSMUSG00000028211	15.6399	17.8177	23.2167	19.6903	32.5814	7.19011	10.2024	8.5487	11.0662	10.6697	8.52298	5.21998
ENSMUSG00000084761	0	0.0693434	0	0	0.0772327	0.0652931	0.170926	0.47745	0.406336	0.275077	0	1.26283
ENSMUSG00000086071	1.67588	1.10564	1.91403	1.93833	1.23143	2.30521	4.37997	4.07822	2.59152	4.49038	1.97199	3.93114
ENSMUSG00000086332	0.307974	0.888519	0.38675	0.572942	0.528928	0.937592	0.566412	0.843823	1.16698	0.89129	1.91261	2.02728
ENSMUSG00000045973	36.4739	40.236	39.2766	36.9482	38.1117	22.639	24.7676	15.4413	20.3957	12.5383	19.7426	9.74441
ENSMUSG00000039853	2.28965	1.31471	1.54142	1.3152	1.60079	1.64706	3.52902	4.11695	4.33507	4.44921	2.5165	7.31802
ENSMUSG00000085990	0.117095	0.157264	0.158811	0.428871	0.291926	0.0987186	1.42135	1.44374	2.15023	2.21812	1.42795	7.44631
ENSMUSG00000028339	0.476127	0.243603	0.507374	0.649498	0.228925	0.358397	0.797488	0.812432	0.945689	1.23813	0.6221	0.693173
ENSMUSG00000060317	7.2119	8.92375	7.80814	9.71706	5.49424	19.0492	24.1481	46.4	67.004	22.4636	42.401	30.1472
ENSMUSG00000106535	0.228854	0.3842	0.310384	0.508905	0.342329	0.26529	0.189404	0.0293926	0.150088	0.135473	0.0872132	0.124387
ENSMUSG00000046808	0.901058	1.35488	0.565943	1.09407	0.583034	1.23515	0.47059	0.346295	0.404182	0.342024	0.342508	0.284126
ENSMUSG00000029321	0.381221	0.273064	0.160855	0.611693	0.278787	0.257115	0.0560901	0.235016	0.160009	0.210625	0.129136	0.0552537
ENSMUSG00000059991	0.723719	0.38117	0.211706	0.245021	0.445763	0.323015	0.211399	0.174965	0.111678	0.151206	0.129788	0.254524
ENSMUSG00000105096	0.710826	0.698841	0.378063	0.525067	1.4733	0.30551	1.95329	2.62067	1.40401	3.67979	2.36539	2.51505
ENSMUSG00000104713	0.435184	0.300352	0.172147	0.161287	0.632883	0.244591	0.460213	0.950169	0.68497	0.805041	0.820001	1.03482
ENSMUSG00000099061	0.274293	0.0982365	0.198406	0.229628	0.109413	0.369994	0	0	0	0	0	0.0596336
ENSMUSG00000082039	0	0	0.0538124	0	0.0593508	0.0501756	0.394053	0.366905	0.124902	0.28185	0	0.323481
ENSMUSG00000038656	0.124811	0.419067	0.0564253	0.0653046	0.217814	0.0526119	0	0	0	0	0	0.101756
ENSMUSG00000056035	394.73	519.205	510.552	482.498	478.446	505.132	130.995	163.397	131.27	148.788	214.237	103.003
ENSMUSG00000054520	3.75705	3.1614	2.7267	2.44573	2.8319	3.63354	5.62953	6.71349	4.98397	4.61172	9.78132	5.90072
ENSMUSG00000028970	0.385095	0.211719	0.378735	0.445404	0.343603	0.262006	0.134195	0.0763581	0.0850711	0.175971	0.130449	0.117506
ENSMUSG00000107306	0.0336225	0.0903127	0.0760011	0.105553	0.0502939	0.170075	0.0185511	0	0	0.0597099	0.0170841	0.0182745
ENSMUSG00000041468	0.257871	0.365571	0.213729	0.1799	0.150007	0.199284	0.924816	0.971499	0.518628	1.09399	0.32757	0.490553
ENSMUSG00000105907	0.322756	0.144491	0.437739	0.0844372	0.241396	0.408155	2.31504	1.65811	0.931353	2.57931	0.491992	1.40339
ENSMUSG00000000915	15.3321	14.3967	13.4323	15.2011	17.1231	8.07791	4.00135	4.07191	6.04942	3.73796	6.56588	4.96096
ENSMUSG00000086610	0.743755	0.806123	0.955629	0.737341	0.741692	0.858043	4.6652	1.97079	3.16282	3.15145	1.631	2.21271
ENSMUSG00000002944	2.5562	5.42561	2.96382	2.59627	5.20318	3.49876	12.0629	9.91859	13.1431	9.3105	13.7066	4.41322
ENSMUSG00000029254	0.0521135	0.0311069	0.0157065	0.0181781	0.069292	0.02929	0.402549	0.223104	0.209621	0.46274	0.123572	0.122741
ENSMUSG00000041930	3.40281	2.50817	2.73486	6.25852	8.75764	1.57928	0.701688	2.11896	1.78532	1.52602	0.558876	0.691225
ENSMUSG00000041827	3.12543	2.26095	1.68432	3.05402	2.43561	2.28593	6.5095	6.82664	7.21071	8.06221	5.93164	7.60493
ENSMUSG00000086054	3.30978	2.04619	2.9926	2.72134	4.04716	1.6277	5.78284	8.17787	5.54028	7.37059	4.16434	4.83998
ENSMUSG00000106863	0.0595816	0.800205	0.323231	0.872891	0.534747	0.50231	0.723227	1.95899	1.31292	1.76351	0.847682	1.74872
ENSMUSG00000101856	0.631139	0.432132	0.268544	0.310803	0.370228	0.50079	0.983235	0.87735	0.584352	1.23072	0.754569	0.766788
ENSMUSG00000028933	0.0517455	0.0926617	0.149717	0.0433194	0.123845	0.113424	0.274084	0.180768	0.206331	0.355325	0.168273	0.134999
ENSMUSG00000107198	0.40473	0.241586	0.259211	0.176471	0.420425	0.127955	1.24681	0.710408	0.813991	0.598965	0.565537	0.164984
ENSMUSG00000029167	2.71051	2.87413	1.91766	2.3137	3.83809	1.42907	1.62654	1.2789	1.62402	1.43486	0.715673	0.694326
ENSMUSG00000106030	0.644993	0.755193	1.02057	0.674954	0.754527	0.867939	0.47906	0.395077	0.377448	0.381812	0.15126	0.36405
ENSMUSG00000034855	0.599255	0.665321	0.325097	0.727427	1.45813	0.74771	0.661275	1.57624	1.20731	1.19192	2.46029	2.89228
ENSMUSG00000060183	0.21342	0.165609	0.141509	0.134	0.113508	0.275886	0.376812	0.453183	0.298593	0.421122	0.491603	0.680521
ENSMUSG00000106205	0.219435	0.308743	0.510187	0.393648	0.343869	0.449278	0.103776	0.128836	0.0986815	0.148454	0.19114	0.340763
ENSMUSG00000106229	0.113326	0.0845563	0.136621	0.19765	0.169517	0.0477704	0.0208424	0.038813	0	0	0	0
ENSMUSG00000089809	1.24737	1.42844	2.15313	2.10323	2.19146	0.639536	0.806892	0.743267	0.808309	0.805524	0.425187	0.620587
ENSMUSG00000029205	0.0356781	0.0159724	0.0483885	0.280016	0.533687	0.0150394	0	0.0366581	0	0	0	0
ENSMUSG00000054598	0.062047	0.0740726	0.305439	0.324647	0.549999	0.0232487	0.0228228	0.014167	0.0434047	0.0244864	0.014012	0
ENSMUSG00000039917	6.72075	7.7496	6.00543	6.11071	6.78785	4.76597	4.11929	1.8699	2.15025	2.03588	4.19401	2.7338
ENSMUSG00000105239	1.53137	1.37113	0.923081	1.46897	2.03617	0.215174	0	0	0.133908	0.151086	0	0
ENSMUSG00000005514	393.6	441.518	385.28	372.24	333.068	357.148	216.301	64.871	94.5931	46.3944	205.554	110.588
ENSMUSG00000080972	0.566894	1.07155	0.626472	0.593228	0.942203	0.106206	0.347536	0.0647185	0.0660947	0.298294	0.0640107	0.0684707
ENSMUSG00000056966	1.02856	1.2649	0.68349	1.90629	0.642613	1.82831	0.820491	0.623904	0.429115	0.513506	0.465958	0.484954
ENSMUSG00000030237	9.76269	8.31913	9.65656	4.42995	7.44438	8.09574	3.76129	2.10994	2.82598	2.13231	2.78819	3.75095
ENSMUSG00000107516	7.61444	6.93941	7.74533	9.96019	8.67808	8.88405	4.35129	4.61034	3.49561	3.70257	2.76358	4.2125
ENSMUSG00000079263	0.616925	0.532642	0.398432	0.691696	0.57127	0.371504	0.21882	0.158468	0.184957	0.156513	0.0895627	0.239508
ENSMUSG00000071506	0.0207859	0.0186108	0.0187939	0	0.0414564	0	0.0917484	0.106784	0.087244	0.196872	0.0844931	0.0903803
ENSMUSG00000076576	0.147489	0	0	0.15434	0	0	0.651012	0.606161	1.54763	1.92078	0	0.320653
ENSMUSG00000094145	0.0624779	0.0279701	0.0125535	0.0363223	0.0380751	0.00585253	0.210662	0.246078	0.0764858	0.369847	0.0811287	0.0603698
ENSMUSG00000107966	0.085843	0.0896704	0.0905527	0.164689	0.156942	0.0361855	0.0315757	0.0147002	0.0300255	0.0169387	0	0.0466574
ENSMUSG00000002870	0.256091	0.250139	0.196466	0.1949	0.309553	0.261698	0.530936	0.845193	0.496727	0.588012	0.189271	0.396483
ENSMUSG00000025823	45.3629	41.8451	43.3757	41.9131	44.9678	49.7965	59.518	84.2938	95.8849	99.1544	170.677	278.648
ENSMUSG00000056091	275.596	280.671	273.626	289.822	193.324	325.57	120.591	65.3151	100.218	84.4153	89.4938	59.7553
ENSMUSG00000101823	0.123952	0.221963	0.373577	0.324274	0.556235	0.0522494	0.0683899	0.0212261	0.108387	0.14675	0.0419879	0.0224567
ENSMUSG00000048794	0.576216	0.445568	0.296021	0.72632	0.430963	0.264974	0.231218	0.309478	0.1649	0.294585	0.173009	0.0711783
ENSMUSG00000030089	2.70739	2.30787	2.02877	2.77494	2.10813	2.1887	1.18685	0.895499	0.81725	1.00991	1.52643	0.685366
ENSMUSG00000108368	3.41296	3.48132	3.37886	4.72433	3.10192	4.42527	1.00114	0.466082	0.566659	0.537055	0.614646	0.422661
ENSMUSG00000072999	0.101341	0.120982	0	0.247446	0.20212	0.142394	0.111829	1.80483	0.354463	1.03983	0.789558	0.807852
ENSMUSG00000104501	0.0385303	0.0517477	0.0870947	0.0201601	0.0576351	0.0162417	0.233849	0.13856	0.161722	0.136851	0.0587335	0.167536
ENSMUSG00000029816	0.0248607	0.0370988	0.0299711	0.0260156	0.0495835	0.055891	0.0640119	0.0596018	0.0695649	0.0882999	0.168428	0.135123
ENSMUSG00000072662	0.29567	0.151275	0.229145	0.309405	0.252729	0.0712195	0.605931	0.78118	0.398896	0.700104	0.300469	0.36732
ENSMUSG00000107800	0	0	0	0	0	0	1.56757	1.45957	0.99374	3.92427	1.44361	5.14732
ENSMUSG00000002797	0.487884	0.436832	0.472639	0.393851	0.375324	0.458324	0.83064	1.16728	1.00195	1.32027	0.672876	0.712184
ENSMUSG00000024211	0.27814	0.180673	0.108484	0.239697	0.152281	0.165522	0.120363	0.106467	0.0457815	0.109766	0.0720492	0.0592841
ENSMUSG00000079495	1.17626	0.882393	1.89713	0.831692	1.07789	0.562835	0.736702	0.261313	0.600458	0.639848	0.581524	0.241906
ENSMUSG00000030004	50.0874	35.4638	44.8094	48.4906	44.0045	27.3947	19.0956	26.917	21.2349	19.6907	15.3874	17.0865
ENSMUSG00000036390	0.581427	0.602784	0.525708	0.54439	0.701881	0.773967	1.8235	0.943261	0.577992	1.26805	10.449	3.06038
ENSMUSG00000087231	0.210808	0.163583	0.127071	0.13236	0.322343	0.177724	0.744402	0.476518	0.250699	0.782022	0.328486	0.611085
ENSMUSG00000044471	0.0731647	0.163772	0.0926146	0.145471	0.167812	0.0801871	0.0726631	0.0676571	0.0690958	0	0.0594818	0.0636264
ENSMUSG00000087613	0.072555	0.129926	0	0	0	0.0611684	0.320256	0.298192	0.4568	0.2577	0.147465	0.552091
ENSMUSG00000054488	0	0.0215769	0	0.0252181	0	0.0406333	0.106371	0.0742818	0.0505743	0.114124	0.0489796	0.235766
ENSMUSG00000107785	0	0.27153	0.0685504	0.396689	0.226817	0.25567	0.585637	0.934783	0.556885	0.179521	0.539326	1.23622
ENSMUSG00000071537	0.189296	0.127116	0.185419	0.313642	0.157309	0.172887	0.121851	0.064832	0.115869	0.0560282	0.0961843	0.102886
ENSMUSG00000030137	0.787172	1.62318	1.44504	2.2216	1.54619	3.03663	0.631738	0.71076	0.775934	0.818991	0.872672	0.337089
ENSMUSG00000047735	1.01457	1.3626	0.908346	1.09292	1.53747	0.9392	3.0404	2.38125	2.96419	2.9205	2.21369	2.67069
ENSMUSG00000029663	0.0153573	0.0137503	0.0138856	0.0160707	0.0153147	0.0258943	0.0677868	0.110454	0.112803	0.0909097	0.0624263	0.016694
ENSMUSG00000019577	12.2537	19.0659	23.9799	27.11	14.0443	20.765	2.17165	3.3174	5.9047	6.07969	4.28108	2.97492
ENSMUSG00000057143	0.750537	0.891693	0.926567	0.604155	0.762849	0.851778	2.26166	1.54231	1.39336	2.27272	1.39343	2.11811
ENSMUSG00000057596	0.617664	0.681643	0.636399	0.571198	0.787844	0.714488	1.48998	1.09216	1.25103	2.09177	1.31377	1.81129
ENSMUSG00000098708	26.2752	20.0205	18.2434	25.0535	17.7185	20.3744	10.2187	3.94512	6.08302	5.97202	4.9731	2.94625
ENSMUSG00000095061	17.2314	18.8091	11.5408	28.773	12.5164	22.508	7.57066	3.00543	4.52029	1.4482	1.24307	0.693747
ENSMUSG00000040583	0	0.0257773	0	0	0	0	2.57332	0.917001	1.05734	0.0681702	0.877714	0.0625914
ENSMUSG00000040660	0.345294	0.618324	0.416272	0.180667	1.03301	0.388139	61.1235	43.9039	49.2458	4.97377	58.2199	4.78569
ENSMUSG00000074254	6.14973	7.81438	6.96453	4.42027	8.88927	3.56114	4.48985	1.88283	2.96578	3.2727	2.49351	2.02576
ENSMUSG00000094156	0.675818	0.756375	0.114572	0.221004	1.05304	0.712195	2.37711	0.78118	2.0388	0.850127	1.4165	0.826471
ENSMUSG00000005547	505.749	778.54	776.358	325.17	907.548	308.862	293.7	107.209	150.201	76.2105	316.626	208.364
ENSMUSG00000098330	7.58768	4.46443	11.5649	15.8803	7.99901	9.68671	4.06687	1.55922	7.50693	1.53999	1.54217	0.706981
ENSMUSG00000091867	0.313387	0.589248	0.368361	0.278753	0.718791	0.660512	2.04034	2.27007	1.28249	0.53799	3.39175	1.00496
ENSMUSG00000001918	1.66871	1.32037	1.05265	1.58379	1.05779	1.55951	0.642354	0.451897	0.637965	0.719805	0.657287	0.801516
ENSMUSG00000030553	0.912203	0.624573	0.630718	0.898425	0.802652	0.135714	0.414487	0.165399	0.0563054	0.254113	0.32718	0.116659
ENSMUSG00000004328	0.217211	0.33134	0.152752	0.126278	0.208586	0.155993	0.177549	0.148785	0.0590913	0.0857207	0.0899297	0.0437254
ENSMUSG00000109262	0.506863	0.567281	0.45829	0.397806	0.252729	0.320488	1.88771	1.43216	1.32965	2.17532	0.128773	0.688726
ENSMUSG00000109005	0.380147	0.850922	0.322235	0.621572	0.592333	0.280427	0.0786544	0.0976475	0.199448	0.225034	0.144869	0.0516544
ENSMUSG00000109279	0.236664	0.346745	0.408516	0.382744	0.386194	0.362768	0.213674	0.0884237	0.045152	0.178305	0.0874566	0.116938
ENSMUSG00002076442	0.209228	0.374669	0.189178	0.875791	0.208648	0.529178	0	0	0	0	0	0
ENSMUSG00000053964	25.9761	21.0241	24.3512	31.2578	22.9974	24.9859	13.02	13.249	11.451	10.7942	12.4169	12.7498
ENSMUSG00000030643	3.24714	3.98509	5.41635	6.12222	3.84668	5.28157	1.82867	1.16772	1.23367	1.36542	1.84336	1.53363
ENSMUSG00000051811	0.243596	0.392591	0.396454	1.07063	0.534425	1.10898	0.161284	0.150173	0.357854	0.11536	0.24755	0.158879
ENSMUSG00000054793	11.066	8.94629	9.62154	11.7891	8.34496	9.75048	3.9969	5.00483	3.66962	3.75591	4.34085	6.707
ENSMUSG00000030664	0.385578	0.575385	0.348628	1.21047	0.897187	2.38382	3.82935	3.56553	2.02297	1.82599	2.22041	2.65455
ENSMUSG00000100512	0.295381	0.198354	0.267075	0.154551	0.441843	0.186769	0.733391	0.98636	0.387436	0.437138	0.525308	0.722455
ENSMUSG00000086477	0.0225343	0.0403526	0.0407496	0.0353716	0.0561795	0.0189978	0.0994659	0.115767	0.0827598	0.186753	0.0458002	0.0979828
ENSMUSG00000008461	0.0387516	0	0.017519	0.0405517	0	0.03267	0.0641432	0.29862	0.14232	0.183516	0.0393806	0.294872
ENSMUSG00000042246	5.99476	5.13264	4.1499	4.32265	3.24127	1.45301	2.22229	1.44362	2.24096	2.38427	1.6658	0.834932
ENSMUSG00000033917	68.3695	79.0114	66.0291	82.2622	79.856	79.3185	46.612	35.9269	42.6163	25.5336	49.4427	26.3225
ENSMUSG00000005553	0.315762	0.154211	0.0778642	0.165215	0.271947	0.181505	0.36428	1.16502	0.933762	1.10453	0.189615	0.0780104
ENSMUSG00000009471	0.0290064	0	0	0	0	0	0.0320084	0.0298032	0.152185	0.0343415	0.117909	0.0315311
ENSMUSG00000047767	2.28187	3.38994	2.48967	3.84194	1.96409	3.00386	1.16758	1.51938	1.87272	1.58472	1.02343	1.29567
ENSMUSG00000073805	0.0586021	0.0824528	0.0454168	0.0350425	0.0667881	0.0423473	0.00923816	0.0172034	0.0263538	0.00991153	0.00850762	0.00910041
ENSMUSG00000052273	0.0150943	0.0236509	0.0272956	0.0513352	0.0225786	0.0763525	0.0124923	0.0116317	0.00395968	0.00893527	0.00383482	0
ENSMUSG00000109656	0.0681793	0.0763062	0	0.0535098	0.0509926	0.0574793	0.282133	0.280209	0.268282	0.242158	0.0866074	0.11117
ENSMUSG00000099889	0	0.0486241	0.0491025	0	0	0.274704	1.3184	1.28337	1.19669	0.96443	0.827824	0.295168
ENSMUSG00000109170	0.116842	0.313846	0.21129	0.611347	0.349553	1.18206	2.06295	3.24139	4.29115	3.18164	2.73098	1.77816
ENSMUSG00000030470	4.56746	5.12095	5.40889	5.87937	3.93002	5.72486	10.1918	8.63831	7.40115	9.66659	13.9043	14.8511
ENSMUSG00000108575	0.189407	0.169587	0.385325	0.0991026	0.188881	0.0798408	0.574775	0.875744	0.695618	1.06516	0.144361	0.411785
ENSMUSG00000030762	9.32119	9.47693	9.07623	7.9677	16.718	9.26881	47.8877	85.6338	70.3651	98.1482	20.1594	20.7846
ENSMUSG00000037887	0.88675	1.76656	1.27281	1.70509	1.27117	1.24286	0.574883	0.60361	0.825804	0.564294	0.979994	0.385573
ENSMUSG00000025509	66.3679	79.3803	60.0725	74.9501	56.0593	79.2042	36.0364	29.8806	24.4391	28.59	38.0912	31.477
ENSMUSG00000118661	0.107318	0.0712912	0.0688625	0.068831	0.0483317	0.08172	0.0191008	0.0462406	0.0653869	0.0245916	0.0386987	0.0301055
ENSMUSG00000049038	0.647032	0.35863	0.390017	0.548119	0.82959	0.337683	1.66599	1.10801	1.03458	1.20378	1.34638	0.904306
ENSMUSG00000049109	0.00462086	0.024824	0.0167122	0.00967103	0.0599046	0	0.372234	0.118695	0.130916	0.0930031	0.21601	0.0401845
ENSMUSG00000044937	0.394317	0.33495	0.457088	0.423214	0.393223	0.298338	0.45744	0.841462	0.880574	0.981566	0.801434	1.00016
ENSMUSG00000000295	0.430863	0.261777	0.389573	0.273747	0.306905	0.350271	0.220747	0.205538	0.129175	0.163964	0.172015	0.133819
ENSMUSG00000046031	0.54277	0.485974	0.267685	0.309809	0.885705	0.166396	1.41568	1.16606	0.673091	0.6426	0.55158	1.07275
ENSMUSG00000019845	0.0344354	0.0369985	0.074725	0.043242	0.0480758	0.0464499	0.151997	0.141525	0.0722674	0.105999	0.0349943	0.104811
ENSMUSG00000112793	1.31661	2.82921	1.66661	1.92888	1.31296	0.221996	5.23033	6.76387	3.03939	25.2521	3.21115	8.30099
ENSMUSG00000019935	7.22795	5.37595	6.49393	6.23528	6.18146	5.40905	8.44295	19.6356	15.6729	19.1593	5.31138	8.10572
ENSMUSG00000112527	5.21501	2.98041	10.2833	13.6432	9.62655	4.77076	3.55079	1.82409	1.5718	2.95573	0.563794	3.43754
ENSMUSG00000118419	2.99894	1.34257	4.51925	6.79954	8.47343	2.10691	1.1031	0.513553	0.524474	1.77526	0	2.17331
ENSMUSG00000112774	0.432809	0.624338	0.565258	0.276781	0.791283	0.628413	1.06134	6.3246	3.20431	7.51542	2.5657	3.24109
ENSMUSG00000112873	0	0	0.0890655	0.206162	0.0982321	0.166092	0.3261	3.44118	1.24036	2.33246	0.400417	1.17787
ENSMUSG00000090708	0.625866	0.840563	0.848833	0.491204	0.468097	0.395733	2.24458	1.12535	1.31347	2.22294	0.795031	1.70085
ENSMUSG00000020027	0.787257	1.52132	3.23133	1.84917	2.86354	6.58932	0.606239	1.12313	0.439786	0.476086	1.79001	1.18824
ENSMUSG00000097766	0.182677	0.572464	0.867145	0.860231	0.409882	2.73364	0.151187	0.140771	0.095843	0.054069	0.139231	0.546086
ENSMUSG00000110353	6.68306	7.56128	10.9042	8.83726	6.11925	8.96356	3.01693	2.52817	2.32693	3.3807	2.37704	6.00994
ENSMUSG00000035948	0.975197	1.47764	0.854613	0.863498	1.13707	1.23323	2.17708	3.28343	3.22731	2.58445	2.8816	1.72874
ENSMUSG00000050663	0.160598	0.149784	0.18756	0.084029	0.20019	0.135394	0.524272	0.412523	0.463425	0.499108	0.176805	0.25459
ENSMUSG00000097691	14.1658	13.9593	19.5535	39.8226	26.5812	34.2733	13.412	10.7655	12.6656	6.4505	6.38864	13.6676
ENSMUSG00000085211	1.28855	0.700469	0.832189	0.866831	0.780162	0.58196	9.29316	2.26962	2.89735	3.26903	2.71246	2.6013
ENSMUSG00000039981	0.408946	0.342531	0.489033	0.53838	0.263105	0.378132	1.09178	1.39608	0.899757	1.99913	0.335149	0.788702
ENSMUSG00000112109	0.100899	0.180682	0	0.211172	0.100619	0.170128	0.77939	1.24405	0.952876	3.70317	0.512683	1.31617
ENSMUSG00000019992	0.201798	0.158096	0.228074	0.554326	0.603714	0.0850641	0.083506	0.0259177	0.0264688	0.0597285	0.102537	0.0274203
ENSMUSG00000053219	0.975107	0.828299	1.08512	0.575612	1.0472	0.73776	0.496627	0.231206	0.865783	0.384819	0.127043	0.462043
ENSMUSG00000037440	6.90402	15.8641	10.6868	10.7786	9.62545	21.7563	25.1239	23.0487	25.0393	32.4309	66.596	51.3688
ENSMUSG00000009092	0.487535	0.654778	0.489793	0.453495	0.459172	0.456691	0.627657	0.751391	0.767369	1.50715	14.0928	62.0948
ENSMUSG00000000903	0.754099	0.618924	0.909111	1.5125	0.68934	0.529794	0.693453	0.0645678	0.263763	0.0743999	0.255446	0.136623
ENSMUSG00000085468	2.44601	1.9635	2.51666	2.47137	2.01867	3.55541	4.65372	7.19296	5.04478	6.79039	2.31429	7.60999
ENSMUSG00000112007	0.350526	0.156923	0.0792336	0.366808	0.349553	0.221636	0	0	0	0	0	0
ENSMUSG00000057729	0.187001	0.0837165	0.0845402	0.0978438	0.0932411	0.262756	0.447101	0.192138	0.228927	0.368993	1.29858	0.474314
ENSMUSG00000061780	0.292738	1.10085	0.846991	0.306337	1.05093	0.394874	19.4467	14.9187	6.51212	23.9141	11.7211	3.5004
ENSMUSG00000035745	0.0982663	0.0586558	0.118466	0.11997	0.228652	0.0828445	0.578327	0.757242	0.292152	0.911331	0.266297	0.320458
ENSMUSG00000015312	3.09142	6.26587	7.12614	4.58591	4.53957	8.53478	0.337387	0.698097	0.784235	0.6033	2.93446	1.84643
ENSMUSG00000034917	3.85163	3.59174	3.04885	5.65798	2.73939	9.42289	5.64561	15.2772	13.8176	14.1276	4.71175	10.4119
ENSMUSG00000034792	0.0252838	0.0905524	0.0457217	0.0264583	0.100855	0.0639474	0.195304	0.259783	0.132654	0.0898026	0.102777	0.357299
ENSMUSG00000034591	1.80643	2.0963	1.80669	1.85866	1.50957	1.44636	3.81972	5.30893	7.28557	6.15319	14.245	5.53993
ENSMUSG00000005705	0	0.0477121	0.192726	0.167291	0	0.0898505	0.529229	0.492768	0.223665	0.441626	0.162459	0.347558
ENSMUSG00000054764	0.684302	0.589132	0.571131	1.15676	0.551173	0.621287	1.0746	5.02987	2.62365	4.1443	1.28383	1.45912
ENSMUSG00000074469	0.0295381	0	0.0133537	0.0309103	0.0147281	0.0124512	0.0488927	0.166922	0.0929847	0.174855	0.315185	0.0160546
ENSMUSG00000109587	1.02147	1.40706	1.27881	1.3156	1.56714	1.0599	1.3006	0.322933	0.4947	0.372108	0.878353	0.170828
ENSMUSG00000086390	8.07452	8.72538	8.37066	11.254	7.63563	16.7542	28.6508	33.9005	16.5803	18.8721	14.1122	31.5908
ENSMUSG00000109612	1.76816	1.53658	1.90435	3.56454	2.02256	1.99487	1.20513	1.30912	0.600265	0.430989	0.343518	0.480516
ENSMUSG00000109807	0.61342	0.59317	2.32947	1.79736	1.32131	3.78554	0.270762	0.0756324	0.0514938	0.0871494	0.224416	0.21338
ENSMUSG00000031629	0.0809916	0.108775	0.17087	0.141257	0.269223	0.0455206	0.0297913	0.0277388	0.042493	0.0639255	0.0274354	0.0440206
ENSMUSG00000074219	0.239016	0.24693	0.315855	0.327079	0.293358	0.387511	0.527506	1.039	0.752413	0.653027	0.280265	0.499655
ENSMUSG00000001670	2625	2265.55	2161.61	2288.36	1770.52	820.548	898.097	748.058	1148.55	803.666	564.515	515.501
ENSMUSG00000003814	134.371	124.892	121.308	133.729	132.896	119.857	193.285	240.054	216.601	287.193	316.819	392.113
ENSMUSG00000031481	0.31316	0.15772	0.920236	0.430115	0.624582	0.231012	0.259178	0.100551	0.246453	0.254897	0.0994509	0.10638
ENSMUSG00000037921	0.223781	0.178102	0.146131	0.169127	0.27895	0.204383	0.329255	0.427922	0.345703	0.5446	0.467461	0.540575
ENSMUSG00000110631	10.4291	4.52768	6.39593	3.89127	3.35551	3.4412	17.7321	5.51986	13.4912	7.86562	24.354	11.0251
ENSMUSG00000074052	1.42721	1.27787	0.704708	0.243622	0.666203	1.00696	2.54668	1.99682	1.39139	1.90542	0.56575	2.8608
ENSMUSG00000006517	4.35564	6.39578	4.48959	4.74029	3.61963	3.6476	3.49267	6.77261	14.1379	14.5765	4.92799	17.6449
ENSMUSG00000031545	61.494	72.8602	58.6761	66.7684	59.1563	69.2242	41.2213	31.9651	31.9158	22.2373	34.7106	28.9358
ENSMUSG00000109141	0.134784	0.06034	0.121867	0	0.13441	0.170447	1.5617	4.43156	2.33361	2.95213	0.273943	0.0732577
ENSMUSG00000108820	0.486146	0.284603	0.152155	0.156532	0.0932303	0.0630541	1.29988	0.826097	0.706323	1.37249	0.152011	0.121952
ENSMUSG00000109812	0.711774	0.611802	0.643564	0.655457	0.454272	0.456053	1.72796	1.46265	1.34438	1.14606	0.520796	1.29986
ENSMUSG00000015027	3.74811	2.9729	3.68361	3.85827	3.67677	3.29728	2.02305	1.90461	1.96648	1.66406	1.32485	1.90431
ENSMUSG00000006362	0.741408	0.871633	0.670358	1.49098	0.559335	1.65775	0.426855	0.437192	0.412664	0.29768	0.366894	0.469548
ENSMUSG00000037406	0.269456	0.24126	0.243633	0.211479	0.447847	0.151445	0.0991142	0.0922858	0.164934	0.106339	0.0684573	0.0244091
ENSMUSG00000097637	0.790608	0.865185	0.238281	0.321741	0.700813	0.407325	1.89027	1.89543	2.16618	2.39206	0.357085	1.00266
ENSMUSG00000094257	2.89017	1.75299	4.04625	12.8782	14.3178	2.90819	3.18929	1.62847	2.44573	3.201	2.17913	1.72288
ENSMUSG00000097194	0.35454	0.406975	0.106855	0.275878	0.24477	0.306563	0.621959	0.504386	0.467416	0.602717	0.628206	0.662095
ENSMUSG00000110702	0.402401	0.360294	0.321034	0.53256	0.448495	0.468962	0.274264	0.206728	0.136609	0.294256	0.084192	0.218713
ENSMUSG00000023073	1.71616	2.61917	2.48036	1.10202	1.90587	1.04128	5.50915	4.76892	6.56199	4.89481	4.545	3.08095
ENSMUSG00000108961	0.519047	0.258186	0.338944	1.38807	0.862679	0.632073	0.222742	0.207397	0.302581	0.273118	0	0.407496
ENSMUSG00000109473	1.95786	1.59647	2.63955	4.04273	2.10932	3.08013	1.11882	0.718443	0.623662	1.98682	0.710585	2.3563
ENSMUSG00000108969	7.49735	6.95693	9.98343	8.27357	4.75781	7.92965	1.80508	0.7003	2.14558	5.97135	3.32467	5.77903
ENSMUSG00000038917	0.21118	0.349075	0.396573	1.37694	0.680382	0.903886	0.0537776	0.100145	0.20455	0.269255	0	0.105951
ENSMUSG00000038894	6.15535	5.66413	19.1202	24.1213	17.7508	12.1708	2.46825	6.10514	8.94036	4.14406	7.0274	4.7608
ENSMUSG00000096957	0.145423	0.130206	0.131487	0.0913068	0.203027	0.196161	0.385136	0.268951	0.152595	0.378774	0.650246	0.284545
ENSMUSG00000005410	0.283897	0.411545	0.354477	0.22635	0.363998	0.193753	0.581803	1.12511	0.80858	0.688232	0.302243	0.484954
ENSMUSG00000109773	0	0	0	0.158676	0.151211	0.25567	1.00395	0.934783	0.31822	1.25665	0.154093	0.49449
ENSMUSG00000055730	177.389	182.348	189.645	182.492	177.924	168.166	77.2182	76.8828	70.882	64.8307	82.1345	98.7526
ENSMUSG00000110639	0.419619	0.348873	0.135502	0.282286	0.119558	0.176882	0.132299	0.0923883	0.0629019	0.106457	0.0304593	0.0651632
ENSMUSG00000061825	35.7994	24.9023	37.3174	22.5413	32.2331	12.9319	16.0454	14.9883	15.8246	16.3528	9.76352	6.99659
ENSMUSG00000031596	90.4055	108.231	97.9951	75.0026	96.5426	37.3639	70.0661	43.4421	36.2678	40.0598	39.556	26.3046
ENSMUSG00000110622	0.235519	0.28468	0.127769	0.480596	0.176149	0.476537	0.103957	0.157293	0.160637	0.153361	0.0359013	0.102407
ENSMUSG00000061313	7.31842	6.20062	6.26846	8.42581	7.47153	6.78177	4.48843	2.73435	3.73655	2.4794	2.61224	2.30115
ENSMUSG00000114709	0.0731449	0.196473	0.0661353	0.0382713	0.072942	0.154164	0.363217	0.413348	0.230257	0.259795	0.0743322	0.437313
ENSMUSG00000115099	0.0390694	0.0932832	0.094201	0.122653	0.0779221	0.0658759	0.158081	0.428188	0.259643	0.462554	0.0661727	0.12741
ENSMUSG00000045776	0.747941	0.505301	0.227471	0.284613	1.00353	0.257957	1.69572	1.20163	0.684941	1.92397	0.711712	0.39913
ENSMUSG00000015966	4.29576	4.00271	4.08159	5.2877	4.10958	3.37606	2.74779	1.52611	1.60441	2.31019	1.96817	2.05782
ENSMUSG00000022039	0.722153	0.341254	0.943147	2.498	1.24026	0.338233	0.199223	0	0.0631474	0.0237494	0.0815416	0.0872232
ENSMUSG00000022066	1.00955	0.257405	0.556146	0.279854	0.166681	0.422739	0.110666	0.329733	0.0350775	0.110817	0.217417	0.109016
ENSMUSG00000022091	18.9305	16.204	19.5904	18.0825	18.4331	12.6874	10.1905	9.74818	7.52122	8.15155	5.53105	8.13106
ENSMUSG00000022003	11.5732	12.8047	18.5045	24.9014	20.1852	31.8694	4.99112	18.6618	7.27402	8.43086	11.6171	8.31859
ENSMUSG00000022010	3.97925	3.25118	3.29944	3.68048	2.94474	2.49962	8.86825	8.26962	4.79899	14.1903	3.43391	11.4958
ENSMUSG00000034731	0.400683	0.802929	0.531927	0.585683	0.558132	0.627344	0.371969	0.225449	0.253601	0.286134	0.355481	0.255804
ENSMUSG00000097310	0.209364	0.140592	0.244513	0.237347	0.165286	0.279469	0.62571	0.627418	0.338687	0.660991	0.239357	0.739657
ENSMUSG00000021789	5.68121	4.29245	8.19153	10.1916	6.8136	1.81401	1.43712	0.65936	2.17858	0.849148	1.13167	0.595001
ENSMUSG00000115846	0	0	0	0	0	0	0.0547497	0.101955	0.0520618	0.0587404	0.252101	0.215733
ENSMUSG00000022215	7.33829	12.7426	8.69595	7.8537	13.139	6.2335	27.606	37.1282	23.2173	28.6309	28.1348	15.8332
ENSMUSG00000040380	0.0887479	0.337711	0.210638	0.139306	0.0553136	0.130935	0.53863	0.854867	0.488905	0.551624	0.631319	0.180886
ENSMUSG00000021750	6.37449	5.62004	2.96379	2.70035	3.74176	2.43422	3.21696	1.87746	1.2441	1.37067	2.39557	0.909759
ENSMUSG00000057933	10.3192	14.3313	16.2555	7.58299	15.2301	11.5996	5.06097	6.78571	6.40063	2.11765	5.22005	5.8829
ENSMUSG00000023249	5.56008	4.82148	4.68418	4.99371	5.07896	5.09349	9.24353	9.9412	9.1113	11.2995	11.3007	11.2473
ENSMUSG00000032575	6.40296	6.78902	7.17437	6.42789	9.48614	5.99214	6.4402	9.9627	15.0127	14.853	32.0674	44.8255
ENSMUSG00000036027	0.252416	0.258289	0.586868	0.226407	0.467472	0.212802	3.14352	1.14855	0.68108	0.939218	0.842828	0.940752
ENSMUSG00000098747	11.1093	10.3474	9.77506	8.34844	11.3759	9.61729	22.6258	24.5144	16.0385	19.7731	29.4743	23.9094
ENSMUSG00000032311	2.55021	2.8721	2.59505	1.83181	2.871	1.64807	2.47095	0.657348	1.00699	0.494444	1.74279	0.647164
ENSMUSG00000034837	5.02563	3.70192	4.93074	4.10283	4.88728	4.89799	15.654	10.2175	5.29218	10.4441	10.1782	7.55529
ENSMUSG00000032300	6.30035	5.61338	8.08337	18.3008	10.9102	5.06818	1.91163	4.23792	4.6851	3.1497	1.79189	2.16335
ENSMUSG00000097073	0.587528	0.615862	1.41228	2.96913	1.77199	0.893997	0.490204	0.986481	0.661614	0.475038	0.378626	0.700975
ENSMUSG00000111380	0.454385	0.650941	0.246504	0.380394	1.17812	0.15323	0	0.0933734	0.190718	0.107592	0.0923521	0.0987869
ENSMUSG00000032310	607.413	498.978	589.962	470.485	596.556	432.123	165.653	151.816	194.579	121.438	188.525	243.579
ENSMUSG00000070284	4.84568	3.22794	4.17101	4.442	3.96244	3.77474	4.68413	7.92624	9.57951	7.6875	10.0457	18.4993
ENSMUSG00000032315	0.445483	0.572288	0.420305	0.405371	0.386302	0.489874	0.170987	0.199009	0.0406481	0.435695	0.137783	0.273711
ENSMUSG00000111864	2.61198	2.56139	6.29779	5.46663	6.07772	4.1944	1.37253	1.53356	2.7408	1.47257	2.02238	1.62247
ENSMUSG00000032607	11.8727	11.0865	13.0782	16.8052	10.4702	20.3737	21.8765	34.8441	28.9608	33.6463	21.7448	32.4338
ENSMUSG00000118527	0	0.0461627	0	0.0269764	0.0257074	0.0217332	0.0568936	0.317844	0.0811507	0.152602	0.0261973	0.112091
ENSMUSG00000038884	11.6587	8.91114	9.39877	15.7546	9.05851	22.6148	14.2425	43.7282	27.2855	39.1088	12.3457	26.5148
ENSMUSG00000032115	18.2176	16.2445	18.1595	17.3372	20.021	18.2667	13.3636	26.3587	35.0436	32.3437	72.4827	105.923
ENSMUSG00000094437	0.453621	0.270769	0.273434	0.158231	0.452363	0.382431	1.33485	0.466082	1.11065	1.25313	1.22929	0.657473
ENSMUSG00000110755	4.15809	3.3241	1.64483	3.34114	2.85076	2.25355	13.1917	13.1984	13.0505	18.9003	3.43329	5.16573
ENSMUSG00000070282	0.271193	0.145689	0.281985	0.156085	0.256919	0.35438	0.448889	0.585149	0.654506	0.561877	0.399612	1.04653
ENSMUSG00000079355	0.33111	0.467153	0.444533	0.461988	0.490284	0.397572	0.188225	0.123711	0.242155	0.154428	0.193733	0.370837
ENSMUSG00000111039	0.22539	0.302708	0.101895	0.47172	0.224765	0.285027	0.124358	0	0	0	0	0
ENSMUSG00000111218	0.147893	0.926922	0.534881	0.619052	0.442448	0.124683	0.326398	0	0	0	0	0
ENSMUSG00000047822	9.8601	9.8341	5.86823	6.13863	9.64605	30.1466	55.7801	41.5497	16.1089	16.1806	42.7442	126.856
ENSMUSG00000032078	36.3388	33.6964	61.3674	58.9795	74.5644	28.0702	25.2867	23.4053	26.4957	15.0722	18.0203	14.2645
ENSMUSG00000032077	3.24011	2.02738	7.69162	11.3762	15.5194	1.29725	1.33906	1.40105	1.78528	1.18488	1.16961	1.04712
ENSMUSG00000056617	0.45725	0.432148	3.46823	5.84822	7.49837	0.171329	0.0840955	0.0522012	0.266556	0.1203	0.0516302	0.0276138
ENSMUSG00000111424	0.139306	0.0831524	0.251912	0.0971845	0.185226	0.0391478	0.0768615	0	0.0487253	0	0.0235945	0.0252385
ENSMUSG00000086228	0.213532	0.401495	0.656435	0.402212	0.681408	0.252029	0.117816	0.263277	0.24647	0.151684	0.108499	0.0696354
ENSMUSG00000111092	0.286827	0.205451	0.570549	0.240121	0.343238	0.193451	0	0.176824	0	0	0.0582966	0.124717
ENSMUSG00000049555	4.23961	2.20261	2.2716	3.77929	3.30573	3.51542	9.20276	17.8366	11.0394	14.0047	3.72333	5.42415
ENSMUSG00000039452	0.168049	0.317646	0.118179	0.234473	0.148962	0.236126	0.22665	0.364515	0.431045	0.552659	0.493354	0.66981
ENSMUSG00000032231	2.04002	1.95609	2.0015	1.78656	2.35178	2.12238	3.32084	9.43969	5.19217	6.7147	2.20546	3.20842
ENSMUSG00000038060	3.78092	0.830081	3.96528	6.82485	4.91202	7.00718	0.693888	0.538403	0.516015	0.467677	0.368664	0.490748
ENSMUSG00000061393	3.35319	2.17791	3.50403	2.31534	3.26167	1.45982	0.985717	0.762486	0.879642	0.878593	1.15915	0.926203
ENSMUSG00000097504	3.79448	2.14361	4.61531	2.78897	3.60376	1.63757	1.24618	1.53164	0.948003	1.01613	1.56079	1.12939
ENSMUSG00000111639	0.0436474	0.0195401	0.0591969	0.0570937	0.0652895	0.0275981	0	0.0112116	0.01145	0	0	0
ENSMUSG00000066477	1.89254	1.3165	2.26401	3.26012	2.54058	2.36874	0.851425	1.09192	0.947108	1.3099	0.606565	1.12358
ENSMUSG00000038233	0.515963	0.249715	0.907819	0.466968	0.403282	0.482015	1.78503	1.69071	2.86801	3.46706	0.155884	0.666984
ENSMUSG00000110834	2.92738	3.4598	3.91734	3.30844	2.91926	3.35643	8.91576	8.42183	5.28342	4.7135	6.66377	7.63724
ENSMUSG00000018537	2.40358	2.54958	2.65772	3.62065	2.32057	4.15598	0.810904	1.57299	1.60644	1.30502	1.19796	2.01367
ENSMUSG00000020491	0.261109	0.283005	0.323066	0.201334	0.246681	0.590879	0.576265	0.635405	0.547974	0.862323	0.502764	1.09053
ENSMUSG00000085379	0.0337275	0.120793	0.167725	0.105883	0.084085	0.127955	0.186091	0.329213	0.159259	0.239586	0.171375	0.311637
ENSMUSG00000038217	15.2797	20.4214	17.8492	15.085	16.8779	11.3303	54.8601	53.2005	53.9807	54.2703	43.438	37.9476
ENSMUSG00000020889	6.08755	5.73328	6.42418	2.203	6.14064	3.53484	15.0419	8.68818	2.65083	23.3871	34.6935	81.2015
ENSMUSG00000019761	0.178745	0.388671	0.161616	0.24049	0.152785	0.279858	0.817153	0.65591	0.509092	0.5744	0.49304	0.638423
ENSMUSG00000020775	52.0334	36.4483	52.1957	68.7609	41.4184	20.9343	23.5935	22.142	18.5701	19.6992	35.044	18.7544
ENSMUSG00000020538	20.3602	22.9566	18.1838	12.8438	19.4343	12.6415	116.883	64.2844	67.1695	48.0059	16.6499	29.8709
ENSMUSG00000020776	45.7072	34.6389	37.1333	45.5712	28.1067	10.2808	9.35283	4.75138	4.7428	3.16621	24.3322	1.54439
ENSMUSG00000045545	0.153529	0.0824784	0.138817	0.0321323	0.214345	0.103548	0	0	0	0	0.0312043	0
ENSMUSG00000092300	0.836914	0.686894	0.788241	1.16772	0.938916	0.499779	0.384804	0.214976	0.0731824	0.165141	0.177187	0.0379066
ENSMUSG00000085132	0.807407	0.72292	0.312871	0.482808	0.920191	0.875178	2.0365	2.25173	2.05755	2.18494	0.468864	0.877684
ENSMUSG00000017830	2.78813	2.36344	1.79002	2.07171	2.23748	1.9194	4.76978	5.88201	4.93377	6.95348	4.17464	5.70295
ENSMUSG00000044052	0.125101	0.140013	0.0848341	0.130912	0.155942	0.184568	0.276096	0.44988	0.229723	0.333248	0.349611	0.203984
ENSMUSG00000035112	1.54863	0.990417	1.41199	1.40268	0.921412	1.19588	0.459538	0.307538	0.600844	0.554663	0.396749	0.735615
ENSMUSG00000046879	8.12966	7.32056	4.10793	7.41837	9.2838	9.21151	13.1951	15.6177	14.5849	18.0069	21.112	20.5832
ENSMUSG00000085081	0.321862	0.123507	0.20787	0.625511	0.275117	0.155057	0.101478	0	0.048248	0	0	0.0499825
ENSMUSG00000020381	0.50301	0.640007	0.598429	0.720305	0.369611	0.714221	1.13935	2.31212	0.888956	2.91495	0.672598	1.6116
ENSMUSG00000025375	2.39027	3.27437	1.75897	2.26459	1.94	1.26503	4.69285	6.13596	4.26466	6.34721	3.2643	2.48357
ENSMUSG00000085747	0.133948	0.146583	0.201852	0.0311489	0.0296836	0.125474	0.0164234	0	0	0.0176205	0.0302493	0.0161785
ENSMUSG00000020377	0.479121	0.571981	0.673876	0.557086	0.690144	0.403928	0.293726	0.109396	0.446889	0.189081	0.216399	0.115739
ENSMUSG00000001095	1.79041	1.24237	1.96284	1.07731	0.870405	1.6415	0.27166	0.482894	0.352259	0.609419	0.181947	0.364922
ENSMUSG00000062825	18.5217	22.0023	16.5631	17.7031	20.3943	20.0494	34.1315	42.3177	27.8954	34.4073	52.009	52.1227
ENSMUSG00000052563	0.850093	1.28266	0.882499	0.510686	0.596555	1.35373	2.5189	4.14078	2.32916	3.54121	1.02387	4.48353
ENSMUSG00000036216	20.8401	16.0198	12.133	17.8721	17.4368	29.0539	81.6671	102.154	74.9909	92.5545	50.5182	59.7845
ENSMUSG00000018740	0.234891	0.14459	0.159286	0.153627	0.19032	0.0742604	0.502202	0.437435	0.308095	0.504046	0.193947	0.31917
ENSMUSG00000018899	3.137	3.36807	3.04512	2.91324	3.50749	5.44966	5.72449	5.56731	5.54319	6.01312	10.6678	14.275
ENSMUSG00000018900	28.3879	30.5166	35.9344	33.7533	24.558	30.6754	10.9786	7.78407	7.74671	6.99238	17.8451	14.5027
ENSMUSG00000035385	0.0948698	0.0424713	0.0857784	0.0496384	0.189213	0.239943	0.523441	0.292428	0.398195	0.224638	1.83178	0.773455
ENSMUSG00000025153	22.9642	23.9829	19.0604	17.4517	20.132	15.3236	73.9984	60.6114	123.997	54.0724	12.7283	20.3156
ENSMUSG00000020261	2.8305	2.14772	3.86056	1.80731	2.88962	2.18406	5.4316	6.09254	5.18508	6.8726	3.68574	6.08072
ENSMUSG00000081223	1.20853	0.721378	1.31126	1.01173	1.36587	1.22264	2.84502	3.39405	1.35267	3.14778	2.78379	3.85357
ENSMUSG00000082292	0.720311	0.45525	0.229864	0.487734	1.30986	0.500102	0.935128	1.04484	1.15598	1.25411	1.50706	2.07266
ENSMUSG00000078853	6.24705	6.38217	5.35873	5.75501	10.0102	10.8034	11.4598	12.8647	13.8667	11.9475	16.3866	30.9939
ENSMUSG00000069874	5.55901	4.78084	4.03426	5.58762	8.03821	8.90452	8.65264	9.69489	9.93175	11.5176	15.1192	22.2314
ENSMUSG00000083992	1.71225	1.53308	3.58522	6.22411	1.52776	1.59548	0.596671	0.925939	1.22932	1.38702	1.28214	0.881661
ENSMUSG00000069763	0.641539	0.929994	0.58006	0.575435	0.57883	0.566612	0.168556	0.125555	0.320561	0.361684	0.310453	0.298877
ENSMUSG00000041798	30.1852	45.4162	26.8419	26.4656	49.1811	33.4305	123.947	184.184	129.067	121.139	112.011	109.117
ENSMUSG00000084819	2.81151	2.51731	2.54208	2.236	2.35511	4.74055	6.94956	10.9772	7.0804	7.85555	6.05714	6.96818
ENSMUSG00000063193	0.148045	0.132554	0.0836611	0.135557	0.0738172	0.156014	0.326734	0.19014	0.466039	0.241003	0.244478	0.744305
ENSMUSG00000094091	0.831542	0.558397	0.501236	0.507599	0.414618	0.408941	1.3764	1.92236	0.872552	2.29713	1.0563	0.828593
ENSMUSG00000045775	3.79428	8.87204	8.23361	5.10061	3.2453	16.4247	3.51061	1.66436	3.23107	0.639268	2.72877	3.23617
ENSMUSG00000020805	0.196692	0.166326	0.197603	0.194394	0.119867	0.110549	0.554678	0.303142	0.252257	0.219932	0.721804	0.201933
ENSMUSG00000040483	0.805857	0.793685	0.63495	0.758963	0.952866	0.553216	1.47363	1.72696	1.41336	1.92178	1.97715	2.39023
ENSMUSG00000020429	385.371	276.556	640.007	772.244	564.68	243.661	60.0364	116.347	254.244	104.225	160.83	97.1962
ENSMUSG00000040447	3.87372	2.67527	3.14388	2.79468	2.79506	3.511	7.99487	7.52558	6.4093	8.84371	3.68133	6.72593
ENSMUSG00000020142	0.811226	0.714029	0.57187	0.805745	0.987225	1.07803	1.6083	2.331	2.35172	3.28826	1.76057	1.85335
ENSMUSG00000043439	2.05286	2.25579	2.29907	1.2694	1.97738	1.88802	0.772268	0.455407	0.563005	0.469517	0.237066	0.405735
ENSMUSG00000114247	1.26622	0.895044	1.50642	2.16191	1.56177	3.2025	7.05987	7.9772	4.54544	9.31028	2.47196	7.24437
ENSMUSG00000060639	1.41078	0.864265	0.402816	1.55402	0.814502	2.06576	3.76907	5.18781	4.12942	4.1317	1.88642	2.26001
ENSMUSG00000021336	3.3501	2.38509	3.7802	2.05997	2.83654	2.06307	7.72247	9.4821	12.1852	11.7706	2.97319	4.40734
ENSMUSG00000044734	0.468788	0.797494	0.826534	0.735847	0.794729	0.671869	0.569035	1.51725	1.0822	0.638263	2.62018	2.47152
ENSMUSG00000021453	131.156	96.9943	186.036	145.82	120.558	57.4976	22.9028	26.4789	35.4925	55.7914	54.5765	21.1106
ENSMUSG00000113399	22.9637	18.7093	52.744	76.5328	28.1094	19.3598	3.96317	8.16301	4.1112	7.47329	0.884792	0.354916
ENSMUSG00000113737	0.514996	0.398228	0.359815	0.293956	0.35016	0.276292	0.0516632	0.0240519	0.0491268	0.0277145	0.261678	0.0254464
ENSMUSG00000090628	0.079035	0.601501	0.214383	0.12406	0.472895	0.266526	0	0.121809	0.124399	0.0935718	0.040159	0.128871
ENSMUSG00000074794	2.4294	2.52229	2.38353	1.9112	1.80411	10.5457	14.5069	6.47048	11.3539	9.87303	9.02613	35.5579
ENSMUSG00000043889	0.193307	0.432698	0.349564	0.202286	0.433734	0.570394	0.90658	0.595851	0.659231	0.572153	1.17867	0.735463
ENSMUSG00000071551	11.6079	14.2897	14.0824	7.61233	16.3906	7.72391	9.02816	4.62198	5.1721	2.87441	5.29764	4.87999
ENSMUSG00000114647	1.87664	2.96518	0.798493	4.50522	5.72438	2.65238	0.730891	0.113423	0.173752	0	0.0560911	0.0599994
ENSMUSG00000113214	0	0.328792	0.332026	0.256184	0.366199	0.309587	0.810444	1.25768	1.15598	0.579678	0.870748	1.06448
ENSMUSG00000050423	10.7802	8.41421	35.4555	19.4585	33.8093	4.62863	2.45435	0.535285	2.27077	0.593073	0.631244	0.631664
ENSMUSG00000114340	0.33219	0.408966	0.976158	3.04169	4.18227	0.0350071	0.0916425	0.213322	0.0435717	0.245806	0.126593	0
ENSMUSG00000069170	0.199624	0.143765	0.153027	0.0908248	0.170941	0.0951235	1.49889	2.22497	0.535057	3.31134	1.56779	0.547216
ENSMUSG00000049985	0.143611	0.128584	0.145125	0.0972415	0.168486	0.128195	0.0559321	0.0954775	0.0709148	0.060009	0.0171697	0.045915
ENSMUSG00000114638	0.0933388	0.0696432	0.0703284	0.0162791	0.0620533	0.0393452	0.171665	0.111887	0.114266	0.184177	0.0948538	0.219836
ENSMUSG00000015533	0.181627	0.203276	0.0957956	0.182144	0.0905614	0.121222	0.050106	0.00777566	0.031764	0.0358388	0.0307624	0.0246794
ENSMUSG00000097715	0.560871	0.604667	0.683062	0.898354	0.627802	0.482499	0.479977	0.976144	2.28206	0.948615	1.54707	4.31759
ENSMUSG00000114452	0.0138377	0.0123897	0.0250233	0	0	0.0466642	0.0152698	0.483406	0.159722	0.0982972	0.042187	0.150422
ENSMUSG00000114104	0.0933926	0.146335	0.232217	0.26876	0.162984	0.118104	0.0772936	0.0239895	0.0489993	0.0552851	0.0474543	0.0253804
ENSMUSG00000113603	0.0238748	0.0213765	0	0	0	0.0201279	0.158074	0.147184	0.0751568	0.0565321	0.0485247	0.0259529
ENSMUSG00000035509	0.382764	0.251993	0.325725	0.341641	0.336796	0.265748	0.981406	0.670886	0.507958	0.826359	0.674989	1.07691
ENSMUSG00000113581	0.83393	0.890257	1.13102	0.570591	0.959558	0.48673	0.707874	0.263642	0.572153	0.303789	0.162974	0.383526
ENSMUSG00000113769	1.46056	1.1209	1.07803	1.1541	1.27816	1.43237	2.86161	2.90947	2.09558	3.17607	2.09008	2.33292
ENSMUSG00000020641	1.25769	1.6501	0.540433	1.1858	1.62673	0.892339	1.56648	2.23902	1.84237	3.14019	3.32813	3.16747
ENSMUSG00000020638	0.648342	0.754649	0.44552	0.881997	1.08619	0.776161	1.1304	2.14501	1.41506	2.1646	1.81847	2.66404
ENSMUSG00000036613	1.73888	1.27648	1.3867	1.59361	1.16322	1.57525	2.91998	4.29461	3.24129	3.6443	1.80003	2.1133
ENSMUSG00000113986	0.913762	0.447665	0.670309	0.847959	0.80807	0.784893	1.57908	2.3383	1.33874	2.77601	1.41917	1.64925
ENSMUSG00000020572	25.8156	31.4725	25.4856	23.3487	29.376	20.0803	17.7854	9.83291	11.499	7.61249	20.4602	9.39289
ENSMUSG00000072884	0.187434	0.143846	0.145262	0.1401	0.13351	0.022574	0.325022	0.440189	0.280968	0.28531	0.163265	0.291069
ENSMUSG00000085298	0	0	0	0.0435868	0.0830728	0.0702304	0.321739	0.256777	0.218531	0.394503	0.042328	0.0905547
ENSMUSG00000044548	1.04776	1.04093	0.960325	0.811055	1.08779	0.78652	0.411794	0.2507	0.22591	0.288876	0.189615	0.561675
ENSMUSG00000001627	2.43274	2.64021	3.31607	2.6711	3.63898	1.57705	1.46428	0.96574	1.36338	1.58192	1.32039	1.31222
ENSMUSG00000090582	0.681147	1.44845	3.00238	0.801887	2.2925	0.574249	0.845597	0.612376	0.178685	0.302411	0.605678	0.555326
ENSMUSG00000045690	0.304404	0.287693	0.321104	0.265453	0.320424	0.384947	0.541185	0.729786	0.99374	0.880959	0.292159	0.790481
ENSMUSG00000021209	1.69978	2.00616	2.30533	2.0213	1.7978	2.30152	2.37304	2.95048	2.06737	2.78994	10.5474	3.51349
ENSMUSG00000086432	10.3143	6.30211	6.04591	5.43921	9.12485	5.63731	21.001	19.5542	6.19269	10.3845	19.2853	14.096
ENSMUSG00000072849	7889.8	6841.52	8267.97	9599.31	6359.87	7306.08	2461.21	2996.79	2957.71	5787.39	1904.19	5574.87
ENSMUSG00000041550	0.549297	0.0670662	0.0451507	0.391918	0.298786	0.0631488	0.0826563	0.0769618	0.0523989	0.0591208	0.07612	0
ENSMUSG00000066361	0.902528	0.305763	0.220551	1.04656	0.364875	0.555242	0.0807514	0.0250627	0.076787	0.144396	0.495772	0.0530316
ENSMUSG00000059970	2.7358	3.12588	3.3597	2.73469	3.17612	1.91056	1.66717	1.06984	1.94952	0.846004	1.55608	0.732383
ENSMUSG00000054150	1.2746	1.5681	1.85625	1.48654	1.82413	1.50932	0.687154	0.64981	0.90866	0.55293	0.464723	0.962478
ENSMUSG00000059060	0.100577	0.244428	0.207859	0.330782	0.157611	0.702565	0.729335	0.811953	0.964909	0.289183	1.43093	1.07769
ENSMUSG00000021226	2.9252	6.20661	5.86761	5.5048	2.79452	11.253	3.20081	2.55093	2.26985	1.33872	4.12178	3.23325
ENSMUSG00000072949	22.7549	38.7497	34.6973	35.6314	18.5847	63.1951	7.78225	6.15635	7.51581	4.43567	12.0241	19.7794
ENSMUSG00000052392	12.6743	18.7348	20.4475	13.0345	14.0264	23.9002	12.6472	4.37128	6.39931	3.61011	9.12368	9.80335
ENSMUSG00000097762	1.58334	1.91219	2.33053	1.11744	1.68911	2.04885	1.17835	0.340501	0.695483	0.566728	0.841941	1.46098
ENSMUSG00000021228	5.16571	14.466	19.5345	8.36319	7.04597	41.5117	5.37114	0.871159	1.71346	0.371783	5.56869	5.35932
ENSMUSG00000037169	0.688073	0.220026	0.251816	0.188581	0.343082	0.138116	1.50049	1.14462	1.18615	2.8512	0.0998916	0.552067
ENSMUSG00000068114	0.948627	0.713826	0.903343	0.728679	0.976187	0.867816	0.935442	0.902103	1.65196	1.35012	2.44083	4.16866
ENSMUSG00000096883	0.233347	0.174108	0.193403	0.142442	0.0775666	0.163938	0.493536	0.479514	0.652947	0.391377	0.355702	0.232519
ENSMUSG00000115200	0.182986	0.0297888	0.0902457	0.0870393	0.132712	0.0420733	0.201924	0.427302	0.139644	0.315116	0.118336	0.289328
ENSMUSG00000068101	0.634284	1.07604	1.47903	0.558946	0.86556	0.422164	2.2103	2.40103	2.90747	2.37141	2.06944	1.63301
ENSMUSG00000116130	12.5193	8.67813	11.3195	14.5095	10.6051	9.53311	22.7278	26.2796	19.3519	25.5001	23.5297	22.8279
ENSMUSG00000068083	62.1155	34.8636	41.534	52.7643	40.6194	39.4582	108.113	131.546	76.0054	139.043	80.7205	64.6937
ENSMUSG00000022346	3.09938	3.25536	7.72447	3.63838	3.52667	2.34498	1.20582	0.979853	1.3968	1.1761	0.787423	0.928677
ENSMUSG00000018868	0	0	0	0.0260076	0	0	0.109701	0.178751	0.234709	0.41194	0	0
ENSMUSG00000052496	1.24542	1.25192	0.925726	1.51915	0.777181	0.657034	0.438431	0.196262	0.208453	0.479435	0.341644	0.357143
ENSMUSG00000022385	0.964648	0.722694	0.729804	1.31848	0.628227	0.564302	0.477931	0.424777	0.371837	0.48946	0.180056	0.235403
ENSMUSG00000035845	4.37621	3.28233	3.31463	4.53155	3.9985	5.02225	5.30951	6.82703	6.852	7.40548	10.4778	14.5951
ENSMUSG00000093394	0.666431	0.563546	0.502139	1.12357	0.443055	0.374562	0.0817114	0.038041	0.1554	0	0.0752498	0.0402465
ENSMUSG00000022388	3.2124	3.17234	3.81579	4.35034	3.73741	1.8586	0.834086	0.647185	0.710518	0.503371	1.37623	0.188295
ENSMUSG00000022270	14.3358	20.7939	19.4784	10.3376	13.4123	9.39412	7.44955	5.77134	6.57783	9.36579	8.5557	6.87096
ENSMUSG00000078937	0.44824	0.344003	0.376336	0.552823	0.431033	0.431879	0.123658	0.164483	0.35276	0.113718	0.146416	0.243628
ENSMUSG00000022617	0.264526	0.378953	0.414572	0.239905	0.281378	0.371686	0.155682	0.199314	0.166543	0.104393	0.14337	0.13419
ENSMUSG00000022237	7.89905	6.44358	6.42341	5.39674	6.92475	3.58422	3.284	3.38062	4.06026	3.89541	1.63426	2.04283
ENSMUSG00000022602	0.653351	0.458501	0.622672	0.517395	0.598711	0.476381	0.253313	0.308434	0.296464	0.313589	0.161503	0.0383902
ENSMUSG00000034634	0.217665	0.844517	0.32801	1.29073	0.651184	2.26323	1.1209	2.53463	2.89307	2.2334	4.12903	4.10125
ENSMUSG00000055782	0.390377	1.17864	0.77981	0.408511	0.932495	1.1251	3.25588	2.54652	2.27678	2.94504	3.90255	5.36859
ENSMUSG00000053168	4.61869	4.34216	3.81067	3.68535	3.28169	5.54872	22.1706	26.7531	21.7486	19.8906	26.9885	20.0828
ENSMUSG00000097536	0.150544	0.192559	0.184731	0.191296	0.25736	0.190377	0.130527	0.0662914	0.124119	0.0763859	0.0655663	0.116891
ENSMUSG00000097286	0.267262	0.304559	0.494285	0.266965	0.369495	0.266286	1.01212	0.904945	0.337807	1.19376	0.370364	0.831958
ENSMUSG00000043091	10.0786	11.243	8.96341	10.8432	9.53285	13.6508	16.2268	35.2621	32.0491	25.0385	16.0949	27.967
ENSMUSG00000116141	0.369732	0.294261	0.297156	0.171959	0.368707	0.242439	1.08799	0.801988	0.991471	0.875473	0.584475	0.803828
ENSMUSG00000045350	0.0168165	0.0150568	0	0.0234636	0.0279497	0.00472578	0.0371138	0.0575948	0.0235278	0.0796381	0.0227859	0.060934
ENSMUSG00000033762	0.198916	0.211496	0.12365	0.299225	0.297547	0.199142	0.90545	0.894165	0.430499	0.780103	0.353754	0.621661
ENSMUSG00000068220	5.8584	8.77797	7.13471	7.757	8.88245	4.48541	24.4735	39.7398	25.9693	24.6296	21.5662	8.70769
ENSMUSG00000023044	44.8925	71.2432	46.1197	73.5633	41.9858	67.6521	6.91924	22.4693	10.5125	18.1002	12.1714	37.205
ENSMUSG00000091492	0	0	0.0841515	0.097394	0	0.313857	0.616217	0.478136	0.390643	0.330567	0.189163	0.607029
ENSMUSG00000063704	2.54846	2.6778	2.76127	3.54844	2.75142	4.74092	4.48558	13.2005	6.6301	7.23128	4.19508	8.03608
ENSMUSG00000053414	0.443309	0.448694	0.31369	0.524411	0.307534	0.417069	0.198512	0.178234	0.208991	0.174949	0.0914068	0.118728
ENSMUSG00000039903	0.212747	0.12699	0.115415	0.267155	0.127294	0.203273	0.0469529	0.0874363	0.148826	0.0503754	0.08648	0.0462528
ENSMUSG00000022676	1.17524	1.41099	0.893563	0.419261	0.692534	1.08087	2.88848	1.56429	2.49443	3.85797	0.624302	2.0034
ENSMUSG00000116903	4.44675	3.92401	4.05927	3.53473	3.75219	2.90178	1.3447	0.549146	1.36841	0.556836	0.499689	0.557745
ENSMUSG00000022769	8.72075	7.45923	7.92908	11.2161	8.93948	10.8434	12.0963	27.4315	23.7717	36.7422	68.5219	145.957
ENSMUSG00000035270	0.209522	0.198019	0.189443	0.121808	0.261176	0.186453	0.603704	0.418595	0.427496	0.551241	0.313469	0.322658
ENSMUSG00000086965	0.312028	0.111751	0.169276	0.195914	0.186698	0.578731	0.757507	0.44884	0.916768	0.96049	0.317093	0.610537
ENSMUSG00000022723	2.28477	2.56282	2.08886	1.9865	3.00262	2.3272	0.993497	0.907597	1.57305	0.874853	0.919249	1.33415
ENSMUSG00000076937	0.176408	0.157949	0.0797514	0	0.0879595	0.0743615	0.583996	0.271881	0.277663	0.522137	0.268908	0.767051
ENSMUSG00000000386	0.399331	0.408622	0.116056	0.328335	0.298667	0.228448	0.613775	0.527529	0.209512	0.894902	1.23193	1.36428
ENSMUSG00000023341	0.896197	0.909408	0.810313	1.6412	1.01287	0.831105	1.74714	2.53224	1.64569	2.15743	5.93501	4.17283
ENSMUSG00000116673	0.063492	0.102327	0.045926	0.0531531	0.0759791	0.0428222	0.154139	0.208756	0.253169	0.30068	0.0387136	0.234663
ENSMUSG00000022863	0.981716	0.927153	1.21594	1.22434	1.13992	1.0544	0.326479	0.359257	0.310451	0.47765	0.368994	0.643222
ENSMUSG00000116993	0.348091	0.791155	0.823149	0.616442	1.06808	0.654647	2.3638	1.65071	0.871001	2.31418	1.63265	1.2807
ENSMUSG00002075139	4.07403	7.75142	8.74858	13.8557	11.1725	5.58133	0.561959	2.09297	0.53437	1.20584	0	0.55358
ENSMUSG00000033618	11.2187	10.7214	8.69289	7.39653	6.12196	5.13899	3.94429	3.65345	5.72022	4.3418	2.48034	3.12454
ENSMUSG00000116270	0.0228394	0.040899	0.030976	0.0239004	0.011388	0.019255	0.126016	0.164268	0.131812	0.0676005	0.0116051	0.173791
ENSMUSG00000033355	3.16641	2.69899	1.69488	2.91588	3.86493	2.77626	6.56893	5.15337	4.33263	6.44794	6.87323	7.6275
ENSMUSG00000022508	7.26728	3.77281	2.30927	4.4432	2.61925	3.28754	4.28531	4.13909	17.8722	17.7039	7.15599	19.6883
ENSMUSG00000022512	3.69091	3.37458	4.45633	6.52284	3.46939	8.86495	7.1368	13.6339	14.4738	17.7299	3.47886	12.9335
ENSMUSG00000052316	0.762442	0.482413	0.689377	0.808498	0.547436	0.565652	0.0785261	0.240239	0.128007	0.192571	0.0929782	0.14366
ENSMUSG00000116946	0.244627	0.239889	0.200119	0.19504	0.209098	0.343726	0.128545	0.0598444	0.0855637	0.0413743	0.0710278	0.126628
ENSMUSG00000052133	0.411719	0.327677	0.406732	0.582438	0.349751	0.353532	2.93631	4.68465	2.77616	2.27475	1.43341	0.654756
ENSMUSG00000116908	0.275467	0.265614	0.191591	0.166306	0.243006	0.178643	0.116914	0.0217718	0.0111174	0.0627179	0.0646011	0.0691024
ENSMUSG00000117501	0.748935	0.670566	0.781343	0.663152	0.746858	0.582829	2.60648	2.84126	1.63219	2.72826	1.34655	4.07061
ENSMUSG00002076026	3.92589	2.19693	1.77483	3.08119	1.9575	1.24116	19.4949	14.6223	12.3585	16.2679	3.49091	12.8028
ENSMUSG00000043740	0.195137	0.193109	0.176436	0.139717	0.194595	0.164512	0.203999	0.379889	0.269422	0.218868	0.292237	0.848485
ENSMUSG00000002831	28.4016	28.7635	17.4632	24.0365	27.331	20.4398	8.04867	20.1154	9.74976	12.4699	16.4485	5.47059
ENSMUSG00000096727	4.52791	2.68073	2.067	2.34597	3.55933	1.54184	8.49571	7.15271	4.25598	7.17673	5.74051	5.70762
ENSMUSG00000037321	3.30234	2.63904	1.40826	2.88838	3.47013	3.1913	5.43897	6.61392	4.89266	7.56271	5.4797	7.0081
ENSMUSG00000092471	5.58154	5.48675	5.36428	6.53518	6.4613	3.88293	9.94947	17.8062	15.2769	12.5693	25.3461	12.2196
ENSMUSG00000091705	0.841518	0.376731	0.358059	0.492105	0.296183	0.50079	0.13656	0.203443	0.233741	0.175817	0.176066	0.188334
ENSMUSG00000024052	71.8745	74.7565	69.0524	67.2432	66.8038	49.4824	41.0444	30.3774	42.3076	30.5625	25.6281	16.2084
ENSMUSG00000023873	0.0706557	0.0210874	0.0425898	0.0492919	0.0469731	0.119134	0.0779681	0.266187	0.321275	0.418256	0.0239342	0.204815
ENSMUSG00000117226	0.0921176	0.0824784	0.0832899	0.0321323	0.0918621	0	0.304954	0.126197	0.161101	0.327182	0.124817	0.200271
ENSMUSG00000068037	0.185431	0.184475	0.111774	0.150923	0.184916	0.0347399	0.591129	0.867945	0.540488	0.585431	0.335005	0.111984
ENSMUSG00000073460	1.05527	0.963013	1.04588	1.48654	1.45709	0.889655	3.82935	3.58638	1.83132	3.72405	2.26853	1.08094
ENSMUSG00000041293	3.89481	1.80635	2.64751	4.41293	3.70238	1.52367	0.371042	0.561403	0.191114	0.829348	0.3417	1.12699
ENSMUSG00000064582	0.754978	1.68994	1.36526	0.790049	1.12933	0.636493	0	0	0.792212	0	0	0
ENSMUSG00000023963	10.6441	9.24536	11.4306	9.78789	7.9345	15.5921	4.40953	3.97857	6.32667	3.22374	4.40223	3.84405
ENSMUSG00000117171	0.124873	0.127779	0.096777	0.261348	0.177896	0.345907	0	0.0549872	0.112313	0.105601	0.090643	0.0581752
ENSMUSG00000117048	0	0.016208	0.0163675	0	0	0	0.0199757	0.111597	0.018995	0.0857271	0.0551883	0.0196779
ENSMUSG00000071073	0.372539	0.300201	0.185261	0.272891	0.241479	0.235555	0.0411095	0.0956932	0.0781825	0.0882119	0.0946465	0.0404965
ENSMUSG00000024222	31.4034	32.0378	26.0329	21.7828	18.5237	27.2296	8.73256	4.33494	10.6789	6.45305	13.5173	4.94573
ENSMUSG00000117313	0.158024	0.282976	0.0857281	0.0661458	0.189103	0.0799343	0.104627	0	0.0331635	0	0	0
ENSMUSG00000117084	1.60144	1.50005	1.53708	2.93916	1.37588	3.69724	1.25062	0.329087	0.749727	0.641721	0.6009	1.58014
ENSMUSG00000067144	41.34	29.3767	38.2611	40.1684	27.1334	20.5777	70.9368	91.9204	74.4099	91.7122	55.066	46.3068
ENSMUSG00000091742	0.726666	0.185894	1.2202	0.760422	0.621129	0.612625	2.40562	2.13322	1.8518	2.58096	1.8989	1.91837
ENSMUSG00000033826	0	0.0054063	0.00545949	0.0126372	0.00200713	0.00678736	0.0133261	0.03102	0.0126719	0.0285949	0.0143177	0.0262548
ENSMUSG00000086010	1.85829	0.892789	1.12697	0.830016	1.37855	0.821536	2.97588	3.12013	2.40175	3.35378	2.4642	3.27639
ENSMUSG00000024032	0.0767865	0	0.069428	0.160707	0.153147	0.129472	0.2542	0.394479	0.322294	0.454549	0.312132	0.50082
ENSMUSG00000024036	0.195516	0.258417	0.202033	0.194855	0.185689	0.184455	0.318489	0.296547	0.205158	0.435396	3.51018	0.652781
ENSMUSG00000118081	0	0.0832599	0.084079	0	0	0.0391983	0.102614	0.238862	0.0975765	0.220188	0.14175	0.353795
ENSMUSG00000024042	13.6293	9.54783	38.2152	32.1895	26.1762	15.8081	4.24737	3.29563	4.83338	2.82631	8.18636	8.92824
ENSMUSG00000061126	0.245712	0.423077	0.170896	0.573588	0.113091	0.462104	0.041714	0.213621	0.138831	0.201396	0.0192077	0.143822
ENSMUSG00000091968	0.487963	0.436903	0.606652	1.02126	1.27735	0.925612	0.471156	0.564038	0.192011	0.433285	0	0.397827
ENSMUSG00000002289	86.5738	72.9831	79.5178	93.3392	76.4826	68.99	46.0762	42.7608	45.8456	51.9254	34.9964	19.72
ENSMUSG00000063388	0.710275	0.715446	0.802761	1.022	1.63796	0.823358	2.05743	2.59986	3.35387	3.99435	3.02256	5.25992
ENSMUSG00000033871	3.21992	3.91262	2.50767	1.9679	1.7539	2.24695	1.91094	1.37617	1.26347	1.42555	0.5087	1.35301
ENSMUSG00000045730	0.553909	0.901723	0.819535	0.421556	0.677912	0.466979	0.305618	0.310432	0.42271	0.357703	0.332623	0.218953
ENSMUSG00000086128	0.0178923	0	0	0.0374468	0.0178426	0.0603371	0.138208	0.110302	0.056324	0.0423663	0.145461	0.0583488
ENSMUSG00000090264	40.4857	41.1864	32.9322	55.3496	29.0139	50.2804	12.9704	7.9021	11.0393	5.32579	9.95392	5.36317
ENSMUSG00000118017	1.29333	0.811216	0.381458	0.557286	1.36561	2.04077	0.931102	1.57757	2.89566	3.50458	2.20694	3.10501
ENSMUSG00000046415	0	0	0	0	0	0	0.240192	0.0596385	0.0152267	0.0858999	0.0589862	0
ENSMUSG00000024526	0	0.433474	0.218869	0.354636	0.627628	0.122446	3.25886	3.23331	1.52403	1.6049	1.03318	0.526273
ENSMUSG00000024427	1.66881	1.22991	2.60719	0.879106	1.08681	0.526395	4.67271	1.90128	3.07338	3.60205	3.91095	2.60386
ENSMUSG00000036452	1.26583	1.20297	1.1144	1.06319	1.1073	0.692726	3.03873	3.09748	2.47009	3.53629	1.83929	2.06401
ENSMUSG00000085289	0.041652	0.0248623	0.0251069	0.0581157	0.0553819	0.0585253	0.107246	0.0855922	0.145687	0.180814	0.0987654	0.211294
ENSMUSG00000053846	23.2639	16.801	16.3659	12.6395	15.333	7.87605	11.1176	4.29359	6.52328	6.05887	1.8848	4.16916
ENSMUSG00000052928	9.64491	10.9694	8.0067	12.1275	8.10262	11.0731	5.13417	4.3879	5.18502	4.43286	5.99649	4.43003
ENSMUSG00000056162	0.0643944	0.0329464	0.0831763	0.0866388	0.0366948	0.031022	0.152269	0.472595	0.212364	0.620798	0.0467426	0.129999
ENSMUSG00000117676	0.0788043	0.0705582	0	0.0412325	0	0	0.13044	0.890659	0.578835	0.839687	0.200209	0.0428317
ENSMUSG00000024421	1.99948	1.88022	1.70339	1.6823	1.69334	0.825901	0.997876	0.825891	0.853997	1.12414	0.459483	0.491498
ENSMUSG00000024430	15.731	9.80153	15.0613	19.4384	24.4551	5.28671	5.04125	4.47253	5.56256	4.13307	2.45269	1.80372
ENSMUSG00000083332	3.79765	3.5217	3.67899	3.33538	7.91237	1.14345	1.04767	1.46324	1.70783	1.84663	0.620244	0.221154
ENSMUSG00000091285	0.231678	0.103717	0.104738	0.24244	0.231035	0	0.383483	1.19021	0.243104	1.09716	0.588596	0.503686
ENSMUSG00000025089	61.2658	61.757	55.0738	63.1834	49.034	60.2773	31.0457	26.9824	36.3898	29.2705	31.3455	23.0603
ENSMUSG00000042179	0	0	0	0	0	0	0.0267961	0.0498999	0	0.143746	0.0493541	0.052793
ENSMUSG00000016496	0.149036	0.0934087	0.134754	0.218343	0.32697	0.113082	0.476936	0.382826	0.203302	0.317607	0.333202	0.77764
ENSMUSG00000117914	0.159236	0.0950489	0.095984	0.111088	0	0.223743	0.117144	0.65444	0.278482	0.565571	0.323641	0.576986
ENSMUSG00000074896	4.76393	5.92729	1.92994	3.39902	5.83043	2.9731	9.89949	9.09034	6.7842	9.88858	12.166	11.7695
ENSMUSG00000062488	1.16059	1.08748	0.317251	0.706106	1.31886	0.59162	1.51897	1.96896	1.8409	1.6936	2.55086	2.52322
ENSMUSG00000034459	1.89015	2.62043	0.973952	1.51005	2.29026	1.09661	3.99211	3.75884	3.2203	4.81247	6.3821	7.4233
ENSMUSG00000087579	1.2216	1.88371	1.61997	0.482929	1.80024	0.503497	2.26168	6.16419	1.49548	6.81359	1.18625	3.83622
ENSMUSG00000024905	0.372568	0.395357	0.835922	2.07933	1.58246	0.221032	0.274084	0.326091	0.44886	0.310399	0.322524	0.224998
ENSMUSG00000024907	0.274015	0.184006	0.743267	2.07889	1.43459	0	0.0755934	0.281542	0.0718822	0.162207	0.139231	0
ENSMUSG00000025002	0.811743	1.50206	1.10093	0.906081	1.45709	0.615915	0.38816	1.00085	0.283926	0.672732	0.41246	0.235306
ENSMUSG00000032808	3.98883	8.10312	6.83889	4.60729	6.71717	10.3899	13.5787	16.007	14.0966	13.0982	20.4208	12.4149
ENSMUSG00000025004	5.32654	5.86062	9.08109	3.07817	3.48833	3.01608	0.292428	0.898529	0.806408	0.313743	0.807911	0.662556
ENSMUSG00000092008	1.16938	2.23551	3.54343	0.496093	0.693376	0.799343	0.0348757	0.227311	0.198981	0.0374178	0.0642355	0.309201
ENSMUSG00000087132	0.142645	0.127719	0.0737001	0.149271	0.101607	0.154618	0.337303	0.565316	0.14968	0.627274	0.103543	0.376576
ENSMUSG00000042041	5.87453	5.63256	4.39145	6.34104	3.22895	8.42331	13.2202	12.8322	8.78528	12.1028	20.354	6.78811
ENSMUSG00000045045	2.40557	1.56513	1.60953	1.17475	0.863602	1.10866	2.53065	3.95464	3.24781	4.25304	3.86249	3.13794
ENSMUSG00000067656	0.0752522	0.202133	0.113401	0.0524986	0.150087	0.126885	0.996485	1.10824	0.921241	0.564257	0.713755	0.354476
ENSMUSG00000118220	0.355918	4.92176	0.250297	4.88325	0.512678	0.400081	0.261836	0.365695	0.373472	0.421382	0.401884	0.515863
ENSMUSG00000075044	0.0237592	0.106365	0.0859294	0	0.0710799	0	0.99629	0.878827	0.49862	0.253163	0.603622	0.0516544
ENSMUSG00000018822	0.142055	0.101752	0.333949	0.3865	0.169993	0.287427	0.156757	0.145957	0	0.0672732	0.0866165	0
ENSMUSG00000025185	0.21782	0.172083	0.208531	0.294979	0.217216	0.378074	0.113112	1.35599	1.66716	0.986024	0.234377	0.543199
ENSMUSG00000025190	198.511	228.679	236.677	215.408	251.961	174.491	107.428	108.262	101.775	63.6327	28.0011	35.2446
ENSMUSG00000025192	0.132498	0.129418	0.119801	0.189072	0.198196	0.121859	0.232608	0.259899	0.486614	0.342258	0.544715	0.779075
ENSMUSG00000024737	0.216278	0.396095	0.239995	0.401211	0.401945	0.48899	0.48817	0.71716	0.660201	0.535392	0.459557	1.70984
ENSMUSG00000024697	1.02177	0.591135	0.710656	0.67444	1.06596	0.450587	2.75808	1.97047	2.39175	2.62412	1.62942	1.41829
ENSMUSG00000118040	0.164764	0.0553213	0.20484	0.237075	0.164307	0.0694533	0.0227271	0	0.0216113	0	0.0209298	0.0447764
ENSMUSG00000043639	0.278252	0.206427	0.287528	0.224623	0.245768	0.254691	0.36846	0.522781	0.392081	0.875344	0.589775	0.362966
ENSMUSG00000060803	1447.37	935.987	1153.83	1765.05	1135.88	1222.22	536.494	687.779	602.694	758.616	360.151	725.002
ENSMUSG00000038155	15.3261	8.20738	11.9279	22.5345	19.5398	8.7911	3.42527	4.03645	4.6821	3.90463	2.71082	3.74325
ENSMUSG00000092274	4.74032	5.80798	9.41568	7.11171	7.0156	10.8301	13.4702	17.9521	9.34554	19.1073	22.1108	33.364
ENSMUSG00000024807	16.8197	17.0889	18.3821	20.9608	19.9748	19.9495	16.219	28.5252	33.7598	27.1737	97.4423	165.097

## Sheet: MAFLD_vs_Control.DEG_down_KEGG_
ID	Description	Test	TestAll	Ref	RefAll	Pvalue	FDR	richFactor	Gene_id	KEGG_id	URL
mmu05204	Chemical carcinogenesis - DNA adducts	13	109	76	7032	9.76e-11	1.83e-08	0.171053	ENSMUSG00000057933(Gsta2)|ENSMUSG00000025002(Cyp2c55)|ENSMUSG00000025004(Cyp2c40)|ENSMUSG00000038656(Cyp3a16)|ENSMUSG00000056035(Cyp3a11)|ENSMUSG00000032310(Cyp1a2)|ENSMUSG00000032315(Cyp1a1)|ENSMUSG00000060803(Gstp1)|ENSMUSG00000038155(Gstp2)|ENSMUSG00000090165(Ugt1a10)|ENSMUSG00000090175(Ugt1a9)|ENSMUSG00000089943(Ugt1a5)|ENSMUSG00000004038(Gstm3)	mmu:14858|mmu:72082|mmu:13099|mmu:13114|mmu:13112|mmu:13077|mmu:13076|mmu:14870|mmu:14869|mmu:394430|mmu:394434|mmu:394433|mmu:14864	http://www.kegg.jp/kegg-bin/show_pathway?mmu05204+mmu:14858+mmu:72082+mmu:13099+mmu:13114+mmu:13112+mmu:13077+mmu:13076+mmu:14870+mmu:14869+mmu:394430+mmu:394434+mmu:394433+mmu:14864
mmu00830	Retinol metabolism	13	109	87	7032	5.68e-10	5.34e-08	0.149425	ENSMUSG00000074254(Cyp2a4)|ENSMUSG00000005547(Cyp2a5)|ENSMUSG00000025002(Cyp2c55)|ENSMUSG00000025004(Cyp2c40)|ENSMUSG00000038656(Cyp3a16)|ENSMUSG00000056035(Cyp3a11)|ENSMUSG00000032310(Cyp1a2)|ENSMUSG00000032315(Cyp1a1)|ENSMUSG00000078597(Cyp4a12b)|ENSMUSG00000063929(Cyp4a32)|ENSMUSG00000090165(Ugt1a10)|ENSMUSG00000090175(Ugt1a9)|ENSMUSG00000089943(Ugt1a5)	mmu:13086|mmu:13087|mmu:72082|mmu:13099|mmu:13114|mmu:13112|mmu:13077|mmu:13076|mmu:13118|mmu:100040843|mmu:394430|mmu:394434|mmu:394433	http://www.kegg.jp/kegg-bin/show_pathway?mmu00830+mmu:13086+mmu:13087+mmu:72082+mmu:13099+mmu:13114+mmu:13112+mmu:13077+mmu:13076+mmu:13118+mmu:100040843+mmu:394430+mmu:394434+mmu:394433
mmu00982	Drug metabolism - cytochrome P450	10	109	65	7032	4.64e-08	2.91e-06	0.153846	ENSMUSG00000057933(Gsta2)|ENSMUSG00000032310(Cyp1a2)|ENSMUSG00000060803(Gstp1)|ENSMUSG00000038155(Gstp2)|ENSMUSG00000090165(Ugt1a10)|ENSMUSG00000090175(Ugt1a9)|ENSMUSG00000089943(Ugt1a5)|ENSMUSG00000040170(Fmo2)|ENSMUSG00000026691(Fmo3)|ENSMUSG00000004038(Gstm3)	mmu:14858|mmu:13077|mmu:14870|mmu:14869|mmu:394430|mmu:394434|mmu:394433|mmu:55990|mmu:14262|mmu:14864	http://www.kegg.jp/kegg-bin/show_pathway?mmu00982+mmu:14858+mmu:13077+mmu:14870+mmu:14869+mmu:394430+mmu:394434+mmu:394433+mmu:55990+mmu:14262+mmu:14864
mmu00140	Steroid hormone biosynthesis	10	109	79	7032	3.11e-07	1.46e-05	0.126582	ENSMUSG00000025002(Cyp2c55)|ENSMUSG00000025004(Cyp2c40)|ENSMUSG00000038656(Cyp3a16)|ENSMUSG00000056035(Cyp3a11)|ENSMUSG00000032310(Cyp1a2)|ENSMUSG00000032315(Cyp1a1)|ENSMUSG00000039519(Cyp7b1)|ENSMUSG00000090165(Ugt1a10)|ENSMUSG00000090175(Ugt1a9)|ENSMUSG00000089943(Ugt1a5)	mmu:72082|mmu:13099|mmu:13114|mmu:13112|mmu:13077|mmu:13076|mmu:13123|mmu:394430|mmu:394434|mmu:394433	http://www.kegg.jp/kegg-bin/show_pathway?mmu00140+mmu:72082+mmu:13099+mmu:13114+mmu:13112+mmu:13077+mmu:13076+mmu:13123+mmu:394430+mmu:394434+mmu:394433
mmu00980	Metabolism of xenobiotics by cytochrome P450	9	109	68	7032	8.52e-07	3.2e-05	0.132353	ENSMUSG00000057933(Gsta2)|ENSMUSG00000032310(Cyp1a2)|ENSMUSG00000032315(Cyp1a1)|ENSMUSG00000060803(Gstp1)|ENSMUSG00000038155(Gstp2)|ENSMUSG00000090165(Ugt1a10)|ENSMUSG00000090175(Ugt1a9)|ENSMUSG00000089943(Ugt1a5)|ENSMUSG00000004038(Gstm3)	mmu:14858|mmu:13077|mmu:13076|mmu:14870|mmu:14869|mmu:394430|mmu:394434|mmu:394433|mmu:14864	http://www.kegg.jp/kegg-bin/show_pathway?mmu00980+mmu:14858+mmu:13077+mmu:13076+mmu:14870+mmu:14869+mmu:394430+mmu:394434+mmu:394433+mmu:14864
mmu00983	Drug metabolism - other enzymes	9	109	86	7032	6.3e-06	0.000197478	0.104651	ENSMUSG00000057933(Gsta2)|ENSMUSG00000060803(Gstp1)|ENSMUSG00000038155(Gstp2)|ENSMUSG00000090165(Ugt1a10)|ENSMUSG00000090175(Ugt1a9)|ENSMUSG00000089943(Ugt1a5)|ENSMUSG00000055730(Ces2a)|ENSMUSG00000061825(Ces2c)|ENSMUSG00000004038(Gstm3)	mmu:14858|mmu:14870|mmu:14869|mmu:394430|mmu:394434|mmu:394433|mmu:102022|mmu:234671|mmu:14864	http://www.kegg.jp/kegg-bin/show_pathway?mmu00983+mmu:14858+mmu:14870+mmu:14869+mmu:394430+mmu:394434+mmu:394433+mmu:102022+mmu:234671+mmu:14864
mmu01100	Metabolic pathways	42	109	1496	7032	2.65e-05	0.000711915	0.0280749	ENSMUSG00000057933(Gsta2)|ENSMUSG00000074254(Cyp2a4)|ENSMUSG00000001670(Tat)|ENSMUSG00000005547(Cyp2a5)|ENSMUSG00000056091(St3gal5)|ENSMUSG00000022617(Chkb)|ENSMUSG00000022066(Entpd4b)|ENSMUSG00000028597(Gpx7)|ENSMUSG00000025002(Cyp2c55)|ENSMUSG00000025004(Cyp2c40)|ENSMUSG00000020572(Nampt)|ENSMUSG00000038656(Cyp3a16)|ENSMUSG00000056035(Cyp3a11)|ENSMUSG00000025190(Got1)|ENSMUSG00000053846(Lipg)|E…	mmu:14858|mmu:13086|mmu:234724|mmu:13087|mmu:20454|mmu:12651|mmu:100862375|mmu:67305|mmu:72082|mmu:13099|mmu:59027|mmu:13114|mmu:13112|mmu:14718|mmu:16891|mmu:13077|mmu:13076|mmu:71760|mmu:13118|mmu:100040843|mmu:102247|mmu:64898|mmu:50917|mmu:380921|mmu:171210|mmu:26897|mmu:171282|mmu:171281|mmu:246277|mmu:14870|mmu:14869|mmu:17001|mmu:100504710|mmu:68396|mmu:394430|mmu:394434|mmu:394433|mmu:116…	http://www.kegg.jp/kegg-bin/show_pathway?mmu01100+mmu:14858+mmu:13086+mmu:234724+mmu:13087+mmu:20454+mmu:12651+mmu:100862375+mmu:67305+mmu:72082+mmu:13099+mmu:59027+mmu:13114+mmu:13112+mmu:14718+mmu:16891+mmu:13077+mmu:13076+mmu:71760+mmu:13118+mmu:100040843+mmu:102247+mmu:64898+mmu:50917+mmu:380921+mmu:171210+mmu:26897+mmu:171282+mmu:171281+mmu:246277+mmu:14870+mmu:14869+mmu:17001+mmu:100504710+…
mmu05207	Chemical carcinogenesis - receptor activation	12	109	198	7032	5.08e-05	0.00119477	0.0606061	ENSMUSG00000045730(Adrb2)|ENSMUSG00000022346(Myc)|ENSMUSG00000057933(Gsta2)|ENSMUSG00000038656(Cyp3a16)|ENSMUSG00000056035(Cyp3a11)|ENSMUSG00000032310(Cyp1a2)|ENSMUSG00000032315(Cyp1a1)|ENSMUSG00000090165(Ugt1a10)|ENSMUSG00000090175(Ugt1a9)|ENSMUSG00000089943(Ugt1a5)|ENSMUSG00000004038(Gstm3)|ENSMUSG00000029205(Chrna9)	mmu:11555|mmu:17869|mmu:14858|mmu:13114|mmu:13112|mmu:13077|mmu:13076|mmu:394430|mmu:394434|mmu:394433|mmu:14864|mmu:231252	http://www.kegg.jp/kegg-bin/show_pathway?mmu05207+mmu:11555+mmu:17869+mmu:14858+mmu:13114+mmu:13112+mmu:13077+mmu:13076+mmu:394430+mmu:394434+mmu:394433+mmu:14864+mmu:231252
mmu00480	Glutathione metabolism	7	109	70	7032	9.51e-05	0.00198676	0.1	ENSMUSG00000057933(Gsta2)|ENSMUSG00000028597(Gpx7)|ENSMUSG00000060803(Gstp1)|ENSMUSG00000038155(Gstp2)|ENSMUSG00000079495(Nat8f6)|ENSMUSG00000030004(Nat8)|ENSMUSG00000004038(Gstm3)	mmu:14858|mmu:67305|mmu:14870|mmu:14869|mmu:100504710|mmu:68396|mmu:14864	http://www.kegg.jp/kegg-bin/show_pathway?mmu00480+mmu:14858+mmu:67305+mmu:14870+mmu:14869+mmu:100504710+mmu:68396+mmu:14864
mmu00591	Linoleic acid metabolism	5	109	43	7032	0.000491518	0.00924053	0.116279	ENSMUSG00000025002(Cyp2c55)|ENSMUSG00000025004(Cyp2c40)|ENSMUSG00000038656(Cyp3a16)|ENSMUSG00000056035(Cyp3a11)|ENSMUSG00000032310(Cyp1a2)	mmu:72082|mmu:13099|mmu:13114|mmu:13112|mmu:13077	http://www.kegg.jp/kegg-bin/show_pathway?mmu00591+mmu:72082+mmu:13099+mmu:13114+mmu:13112+mmu:13077
mmu04976	Bile secretion	7	109	94	7032	0.000598893	0.0102356	0.0744681	ENSMUSG00000030237(Slco1a4)|ENSMUSG00000079263(Gm6614)|ENSMUSG00000028970(Abcb1b)|ENSMUSG00000090165(Ugt1a10)|ENSMUSG00000090175(Ugt1a9)|ENSMUSG00000089943(Ugt1a5)|ENSMUSG00000027698(Nceh1)	mmu:28250|mmu:625716|mmu:18669|mmu:394430|mmu:394434|mmu:394433|mmu:320024	http://www.kegg.jp/kegg-bin/show_pathway?mmu04976+mmu:28250+mmu:625716+mmu:18669+mmu:394430+mmu:394434+mmu:394433+mmu:320024
mmu00062	Fatty acid elongation	4	109	29	7032	0.000962395	0.0150775	0.137931	ENSMUSG00000021226(Acot2)|ENSMUSG00000072949(Acot1)|ENSMUSG00000052392(Acot4)|ENSMUSG00000021228(Acot3)	mmu:171210|mmu:26897|mmu:171282|mmu:171281	http://www.kegg.jp/kegg-bin/show_pathway?mmu00062+mmu:171210+mmu:26897+mmu:171282+mmu:171281
mmu00590	Arachidonic acid metabolism	6	109	77	7032	0.00117331	0.0169678	0.0779221	ENSMUSG00000028597(Gpx7)|ENSMUSG00000025002(Cyp2c55)|ENSMUSG00000025004(Cyp2c40)|ENSMUSG00000078597(Cyp4a12b)|ENSMUSG00000063929(Cyp4a32)|ENSMUSG00000020377(Ltc4s)	mmu:67305|mmu:72082|mmu:13099|mmu:13118|mmu:100040843|mmu:17001	http://www.kegg.jp/kegg-bin/show_pathway?mmu00590+mmu:67305+mmu:72082+mmu:13099+mmu:13118+mmu:100040843+mmu:17001
mmu04913	Ovarian steroidogenesis	5	109	53	7032	0.00129607	0.0174044	0.0943396	ENSMUSG00000032315(Cyp1a1)|ENSMUSG00000021226(Acot2)|ENSMUSG00000072949(Acot1)|ENSMUSG00000052392(Acot4)|ENSMUSG00000021228(Acot3)	mmu:13076|mmu:171210|mmu:26897|mmu:171282|mmu:171281	http://www.kegg.jp/kegg-bin/show_pathway?mmu04913+mmu:13076+mmu:171210+mmu:26897+mmu:171282+mmu:171281
mmu03320	PPAR signaling pathway	6	109	82	7032	0.00162797	0.0199132	0.0731707	ENSMUSG00000002831(Plin4)|ENSMUSG00000078937(Cpt1b)|ENSMUSG00000078597(Cyp4a12b)|ENSMUSG00000063929(Cyp4a32)|ENSMUSG00000027533(Fabp5)|ENSMUSG00000002289(Angptl4)	mmu:57435|mmu:12895|mmu:13118|mmu:100040843|mmu:16592|mmu:57875	http://www.kegg.jp/kegg-bin/show_pathway?mmu03320+mmu:57435+mmu:12895+mmu:13118+mmu:100040843+mmu:16592+mmu:57875
mmu01040	Biosynthesis of unsaturated fatty acids	4	109	34	7032	0.00177069	0.0199132	0.117647	ENSMUSG00000021226(Acot2)|ENSMUSG00000072949(Acot1)|ENSMUSG00000052392(Acot4)|ENSMUSG00000021228(Acot3)	mmu:171210|mmu:26897|mmu:171282|mmu:171281	http://www.kegg.jp/kegg-bin/show_pathway?mmu01040+mmu:171210+mmu:26897+mmu:171282+mmu:171281
mmu00561	Glycerolipid metabolism	5	109	57	7032	0.00180066	0.0199132	0.0877193	ENSMUSG00000053846(Lipg)|ENSMUSG00000031545(Gpat4)|ENSMUSG00000024052(Lpin2)|ENSMUSG00000034731(Dgkh)|ENSMUSG00000025509(Pnpla2)	mmu:16891|mmu:102247|mmu:64898|mmu:380921|mmu:66853	http://www.kegg.jp/kegg-bin/show_pathway?mmu00561+mmu:16891+mmu:102247+mmu:64898+mmu:380921+mmu:66853
mmu05216	Thyroid cancer	4	109	37	7032	0.00243346	0.0254161	0.108108	ENSMUSG00000022346(Myc)|ENSMUSG00000021453(Gadd45g)|ENSMUSG00000028072(Ntrk1)|ENSMUSG00000015312(Gadd45b)	mmu:17869|mmu:23882|mmu:18211|mmu:17873	http://www.kegg.jp/kegg-bin/show_pathway?mmu05216+mmu:17869+mmu:23882+mmu:18211+mmu:17873
mmu00564	Glycerophospholipid metabolism	6	109	93	7032	0.00308973	0.0305721	0.0645161	ENSMUSG00000022617(Chkb)|ENSMUSG00000019232(Etnppl)|ENSMUSG00000031545(Gpat4)|ENSMUSG00000024052(Lpin2)|ENSMUSG00000034731(Dgkh)|ENSMUSG00000027346(Gpcpd1)	mmu:12651|mmu:71760|mmu:102247|mmu:64898|mmu:380921|mmu:74182	http://www.kegg.jp/kegg-bin/show_pathway?mmu00564+mmu:12651+mmu:71760+mmu:102247+mmu:64898+mmu:380921+mmu:74182
mmu00400	Phenylalanine, tyrosine and tryptophan biosynthesis	2	109	7	7032	0.00475203	0.0446691	0.285714	ENSMUSG00000001670(Tat)|ENSMUSG00000025190(Got1)	mmu:234724|mmu:14718	http://www.kegg.jp/kegg-bin/show_pathway?mmu00400+mmu:234724+mmu:14718
mmu00053	Ascorbate and aldarate metabolism	3	109	28	7032	0.00895409	0.0801604	0.107143	ENSMUSG00000090165(Ugt1a10)|ENSMUSG00000090175(Ugt1a9)|ENSMUSG00000089943(Ugt1a5)	mmu:394430|mmu:394434|mmu:394433	http://www.kegg.jp/kegg-bin/show_pathway?mmu00053+mmu:394430+mmu:394434+mmu:394433
mmu04750	Inflammatory mediator regulation of TRP channels	6	109	123	7032	0.0118712	0.101445	0.0487805	ENSMUSG00000028008(Asic5)|ENSMUSG00000025002(Cyp2c55)|ENSMUSG00000025004(Cyp2c40)|ENSMUSG00000028072(Ntrk1)|ENSMUSG00000078597(Cyp4a12b)|ENSMUSG00000063929(Cyp4a32)	mmu:58170|mmu:72082|mmu:13099|mmu:18211|mmu:13118|mmu:100040843	http://www.kegg.jp/kegg-bin/show_pathway?mmu04750+mmu:58170+mmu:72082+mmu:13099+mmu:18211+mmu:13118+mmu:100040843
mmu00040	Pentose and glucuronate interconversions	3	109	32	7032	0.0129645	0.103558	0.09375	ENSMUSG00000090165(Ugt1a10)|ENSMUSG00000090175(Ugt1a9)|ENSMUSG00000089943(Ugt1a5)	mmu:394430|mmu:394434|mmu:394433	http://www.kegg.jp/kegg-bin/show_pathway?mmu00040+mmu:394430+mmu:394434+mmu:394433
mmu05222	Small cell lung cancer	5	109	91	7032	0.0132202	0.103558	0.0549451	ENSMUSG00000022346(Myc)|ENSMUSG00000021453(Gadd45g)|ENSMUSG00000024421(Lama3)|ENSMUSG00000015533(Itga2)|ENSMUSG00000015312(Gadd45b)	mmu:17869|mmu:23882|mmu:16774|mmu:16398|mmu:17873	http://www.kegg.jp/kegg-bin/show_pathway?mmu05222+mmu:17869+mmu:23882+mmu:16774+mmu:16398+mmu:17873
mmu05225	Hepatocellular carcinoma	7	109	170	7032	0.0161374	0.121354	0.0411765	ENSMUSG00000022346(Myc)|ENSMUSG00000057933(Gsta2)|ENSMUSG00000021453(Gadd45g)|ENSMUSG00000060803(Gstp1)|ENSMUSG00000038155(Gstp2)|ENSMUSG00000004038(Gstm3)|ENSMUSG00000015312(Gadd45b)	mmu:17869|mmu:14858|mmu:23882|mmu:14870|mmu:14869|mmu:14864|mmu:17873	http://www.kegg.jp/kegg-bin/show_pathway?mmu05225+mmu:17869+mmu:14858+mmu:23882+mmu:14870+mmu:14869+mmu:14864+mmu:17873
mmu00860	Porphyrin and chlorophyll metabolism	3	109	39	7032	0.0220982	0.159512	0.0769231	ENSMUSG00000090165(Ugt1a10)|ENSMUSG00000090175(Ugt1a9)|ENSMUSG00000089943(Ugt1a5)	mmu:394430|mmu:394434|mmu:394433	http://www.kegg.jp/kegg-bin/show_pathway?mmu00860+mmu:394430+mmu:394434+mmu:394433
mmu04920	Adipocytokine signaling pathway	4	109	70	7032	0.0229087	0.159512	0.0571429	ENSMUSG00000078937(Cpt1b)|ENSMUSG00000038894(Irs2)|ENSMUSG00000057722(Lepr)|ENSMUSG00000029167(Ppargc1a)	mmu:12895|mmu:384783|mmu:16847|mmu:19017	http://www.kegg.jp/kegg-bin/show_pathway?mmu04920+mmu:12895+mmu:384783+mmu:16847+mmu:19017
mmu00120	Primary bile acid biosynthesis	2	109	18	7032	0.0309894	0.208072	0.111111	ENSMUSG00000039519(Cyp7b1)|ENSMUSG00000023963(Cyp39a1)	mmu:13123|mmu:56050	http://www.kegg.jp/kegg-bin/show_pathway?mmu00120+mmu:13123+mmu:56050
mmu01524	Platinum drug resistance	4	109	79	7032	0.0338036	0.219141	0.0506329	ENSMUSG00000057933(Gsta2)|ENSMUSG00000060803(Gstp1)|ENSMUSG00000038155(Gstp2)|ENSMUSG00000004038(Gstm3)	mmu:14858|mmu:14870|mmu:14869|mmu:14864	http://www.kegg.jp/kegg-bin/show_pathway?mmu01524+mmu:14858+mmu:14870+mmu:14869+mmu:14864
mmu04979	Cholesterol metabolism	3	109	48	7032	0.0378607	0.23726	0.0625	ENSMUSG00000053846(Lipg)|ENSMUSG00000027698(Nceh1)|ENSMUSG00000002289(Angptl4)	mmu:16891|mmu:320024|mmu:57875	http://www.kegg.jp/kegg-bin/show_pathway?mmu04979+mmu:16891+mmu:320024+mmu:57875
mmu00071	Fatty acid degradation	3	109	49	7032	0.0398881	0.241902	0.0612245	ENSMUSG00000078937(Cpt1b)|ENSMUSG00000078597(Cyp4a12b)|ENSMUSG00000063929(Cyp4a32)	mmu:12895|mmu:13118|mmu:100040843	http://www.kegg.jp/kegg-bin/show_pathway?mmu00071+mmu:12895+mmu:13118+mmu:100040843
mmu00360	Phenylalanine metabolism	2	109	21	7032	0.0412786	0.242512	0.0952381	ENSMUSG00000001670(Tat)|ENSMUSG00000025190(Got1)	mmu:234724|mmu:14718	http://www.kegg.jp/kegg-bin/show_pathway?mmu00360+mmu:234724+mmu:14718
mmu04923	Regulation of lipolysis in adipocytes	3	109	51	7032	0.0441051	0.251266	0.0588235	ENSMUSG00000045730(Adrb2)|ENSMUSG00000038894(Irs2)|ENSMUSG00000025509(Pnpla2)	mmu:11555|mmu:384783|mmu:66853	http://www.kegg.jp/kegg-bin/show_pathway?mmu04923+mmu:11555+mmu:384783+mmu:66853
mmu04550	Signaling pathways regulating pluripotency of stem cells	5	109	129	7032	0.04955	0.273518	0.0387597	ENSMUSG00000022346(Myc)|ENSMUSG00000018537(Pcgf2)|ENSMUSG00000027796(Smad9)|ENSMUSG00000027660(Skil)|ENSMUSG00000061393(Acvr2b)	mmu:17869|mmu:22658|mmu:55994|mmu:20482|mmu:11481	http://www.kegg.jp/kegg-bin/show_pathway?mmu04550+mmu:17869+mmu:22658+mmu:55994+mmu:20482+mmu:11481
mmu04210	Apoptosis	5	109	130	7032	0.0509208	0.273518	0.0384615	ENSMUSG00000021453(Gadd45g)|ENSMUSG00000028111(Ctsk)|ENSMUSG00000028072(Ntrk1)|ENSMUSG00000015312(Gadd45b)|ENSMUSG00000030137(Tuba8)	mmu:23882|mmu:13038|mmu:18211|mmu:17873|mmu:53857	http://www.kegg.jp/kegg-bin/show_pathway?mmu04210+mmu:23882+mmu:13038+mmu:18211+mmu:17873+mmu:53857
mmu04350	TGF-beta signaling pathway	4	109	93	7032	0.0558597	0.291712	0.0430108	ENSMUSG00000022346(Myc)|ENSMUSG00000027796(Smad9)|ENSMUSG00000061393(Acvr2b)|ENSMUSG00000050069(Grem2)	mmu:17869|mmu:55994|mmu:11481|mmu:23893	http://www.kegg.jp/kegg-bin/show_pathway?mmu04350+mmu:17869+mmu:55994+mmu:11481+mmu:23893
mmu05213	Endometrial cancer	3	109	58	7032	0.0605229	0.307522	0.0517241	ENSMUSG00000022346(Myc)|ENSMUSG00000021453(Gadd45g)|ENSMUSG00000015312(Gadd45b)	mmu:17869|mmu:23882|mmu:17873	http://www.kegg.jp/kegg-bin/show_pathway?mmu05213+mmu:17869+mmu:23882+mmu:17873
mmu05231	Choline metabolism in cancer	4	109	97	7032	0.0633033	0.313185	0.0412371	ENSMUSG00000022617(Chkb)|ENSMUSG00000034731(Dgkh)|ENSMUSG00000018900(Slc22a5)|ENSMUSG00000027346(Gpcpd1)	mmu:12651|mmu:380921|mmu:20520|mmu:74182	http://www.kegg.jp/kegg-bin/show_pathway?mmu05231+mmu:12651+mmu:380921+mmu:20520+mmu:74182
mmu04010	MAPK signaling pathway	8	109	283	7032	0.0718447	0.340482	0.0282686	ENSMUSG00000022346(Myc)|ENSMUSG00000021453(Gadd45g)|ENSMUSG00000028862(Map3k6)|ENSMUSG00000059970(Hspa2)|ENSMUSG00000028072(Ntrk1)|ENSMUSG00000033618(Map3k13)|ENSMUSG00000015312(Gadd45b)|ENSMUSG00000037887(Dusp8)	mmu:17869|mmu:23882|mmu:53608|mmu:15512|mmu:18211|mmu:71751|mmu:17873|mmu:18218	http://www.kegg.jp/kegg-bin/show_pathway?mmu04010+mmu:17869+mmu:23882+mmu:53608+mmu:15512+mmu:18211+mmu:71751+mmu:17873+mmu:18218
mmu05418	Fluid shear stress and atherosclerosis	5	109	144	7032	0.072443	0.340482	0.0347222	ENSMUSG00000057933(Gsta2)|ENSMUSG00000060803(Gstp1)|ENSMUSG00000038155(Gstp2)|ENSMUSG00000004038(Gstm3)|ENSMUSG00000061393(Acvr2b)	mmu:14858|mmu:14870|mmu:14869|mmu:14864|mmu:11481	http://www.kegg.jp/kegg-bin/show_pathway?mmu05418+mmu:14858+mmu:14870+mmu:14869+mmu:14864+mmu:11481
mmu00232	Caffeine metabolism	1	109	5	7032	0.0751578	0.342639	0.2	ENSMUSG00000032310(Cyp1a2)	mmu:13077	http://www.kegg.jp/kegg-bin/show_pathway?mmu00232+mmu:13077
mmu05230	Central carbon metabolism in cancer	3	109	64	7032	0.0765471	0.342639	0.046875	ENSMUSG00000022346(Myc)|ENSMUSG00000001918(Slc1a5)|ENSMUSG00000028072(Ntrk1)	mmu:17869|mmu:20514|mmu:18211	http://www.kegg.jp/kegg-bin/show_pathway?mmu05230+mmu:17869+mmu:20514+mmu:18211
mmu04931	Insulin resistance	4	109	109	7032	0.0885753	0.38726	0.0366972	ENSMUSG00000033871(Ppargc1b)|ENSMUSG00000078937(Cpt1b)|ENSMUSG00000038894(Irs2)|ENSMUSG00000029167(Ppargc1a)	mmu:170826|mmu:12895|mmu:384783|mmu:19017	http://www.kegg.jp/kegg-bin/show_pathway?mmu04931+mmu:170826+mmu:12895+mmu:384783+mmu:19017
mmu04115	p53 signaling pathway	3	109	70	7032	0.0942326	0.40263	0.0428571	ENSMUSG00000022385(Gtse1)|ENSMUSG00000021453(Gadd45g)|ENSMUSG00000015312(Gadd45b)	mmu:29870|mmu:23882|mmu:17873	http://www.kegg.jp/kegg-bin/show_pathway?mmu04115+mmu:29870+mmu:23882+mmu:17873
mmu00350	Tyrosine metabolism	2	109	36	7032	0.106787	0.446132	0.0555556	ENSMUSG00000001670(Tat)|ENSMUSG00000025190(Got1)	mmu:234724|mmu:14718	http://www.kegg.jp/kegg-bin/show_pathway?mmu00350+mmu:234724+mmu:14718
mmu05220	Chronic myeloid leukemia	3	109	76	7032	0.113429	0.46358	0.0394737	ENSMUSG00000022346(Myc)|ENSMUSG00000021453(Gadd45g)|ENSMUSG00000015312(Gadd45b)	mmu:17869|mmu:23882|mmu:17873	http://www.kegg.jp/kegg-bin/show_pathway?mmu05220+mmu:17869+mmu:23882+mmu:17873
mmu04152	AMPK signaling pathway	4	109	123	7032	0.123262	0.493047	0.0325203	ENSMUSG00000078937(Cpt1b)|ENSMUSG00000038894(Irs2)|ENSMUSG00000057722(Lepr)|ENSMUSG00000029167(Ppargc1a)	mmu:12895|mmu:384783|mmu:16847|mmu:19017	http://www.kegg.jp/kegg-bin/show_pathway?mmu04152+mmu:12895+mmu:384783+mmu:16847+mmu:19017
mmu05210	Colorectal cancer	3	109	86	7032	0.148342	0.578974	0.0348837	ENSMUSG00000022346(Myc)|ENSMUSG00000021453(Gadd45g)|ENSMUSG00000015312(Gadd45b)	mmu:17869|mmu:23882|mmu:17873	http://www.kegg.jp/kegg-bin/show_pathway?mmu05210+mmu:17869+mmu:23882+mmu:17873
mmu04930	Type II diabetes mellitus	2	109	45	7032	0.153754	0.578974	0.0444444	ENSMUSG00000020027(Socs2)|ENSMUSG00000038894(Irs2)	mmu:216233|mmu:384783	http://www.kegg.jp/kegg-bin/show_pathway?mmu04930+mmu:216233+mmu:384783
mmu04630	JAK-STAT signaling pathway	4	109	134	7032	0.153982	0.578974	0.0298507	ENSMUSG00000022346(Myc)|ENSMUSG00000020027(Socs2)|ENSMUSG00000037157(Il22ra1)|ENSMUSG00000057722(Lepr)	mmu:17869|mmu:216233|mmu:230828|mmu:16847	http://www.kegg.jp/kegg-bin/show_pathway?mmu04630+mmu:17869+mmu:216233+mmu:230828+mmu:16847
mmu00130	Ubiquinone and other terpenoid-quinone biosynthesis	1	109	11	7032	0.157991	0.582399	0.0909091	ENSMUSG00000001670(Tat)	mmu:234724	http://www.kegg.jp/kegg-bin/show_pathway?mmu00130+mmu:234724
mmu05226	Gastric cancer	4	109	137	7032	0.162827	0.584144	0.0291971	ENSMUSG00000022346(Myc)|ENSMUSG00000021453(Gadd45g)|ENSMUSG00000028970(Abcb1b)|ENSMUSG00000015312(Gadd45b)	mmu:17869|mmu:23882|mmu:18669|mmu:17873	http://www.kegg.jp/kegg-bin/show_pathway?mmu05226+mmu:17869+mmu:23882+mmu:18669+mmu:17873
mmu00380	Tryptophan metabolism	2	109	47	7032	0.164679	0.584144	0.0425532	ENSMUSG00000032310(Cyp1a2)|ENSMUSG00000032315(Cyp1a1)	mmu:13077|mmu:13076	http://www.kegg.jp/kegg-bin/show_pathway?mmu00380+mmu:13077+mmu:13076
mmu00270	Cysteine and methionine metabolism	2	109	49	7032	0.175738	0.611827	0.0408163	ENSMUSG00000001670(Tat)|ENSMUSG00000025190(Got1)	mmu:234724|mmu:14718	http://www.kegg.jp/kegg-bin/show_pathway?mmu00270+mmu:234724+mmu:14718
mmu00430	Taurine and hypotaurine metabolism	1	109	13	7032	0.183934	0.614241	0.0769231	ENSMUSG00000023044(Csad)	mmu:246277	http://www.kegg.jp/kegg-bin/show_pathway?mmu00430+mmu:246277
mmu00730	Thiamine metabolism	1	109	13	7032	0.183934	0.614241	0.0769231	ENSMUSG00000028766(Alpl)	mmu:11647	http://www.kegg.jp/kegg-bin/show_pathway?mmu00730+mmu:11647
mmu04922	Glucagon signaling pathway	3	109	96	7032	0.186233	0.614241	0.03125	ENSMUSG00000078937(Cpt1b)|ENSMUSG00000024042(Sik1)|ENSMUSG00000029167(Ppargc1a)	mmu:12895|mmu:17691|mmu:19017	http://www.kegg.jp/kegg-bin/show_pathway?mmu04922+mmu:12895+mmu:17691+mmu:19017
mmu01240	Biosynthesis of cofactors	4	109	148	7032	0.196743	0.63772	0.027027	ENSMUSG00000090165(Ugt1a10)|ENSMUSG00000090175(Ugt1a9)|ENSMUSG00000089943(Ugt1a5)|ENSMUSG00000028766(Alpl)	mmu:394430|mmu:394434|mmu:394433|mmu:11647	http://www.kegg.jp/kegg-bin/show_pathway?mmu01240+mmu:394430+mmu:394434+mmu:394433+mmu:11647
mmu00604	Glycosphingolipid biosynthesis - ganglio series	1	109	15	7032	0.209085	0.666237	0.0666667	ENSMUSG00000056091(St3gal5)	mmu:20454	http://www.kegg.jp/kegg-bin/show_pathway?mmu00604+mmu:20454
mmu04213	Longevity regulating pathway - multiple species	2	109	60	7032	0.238177	0.721522	0.0333333	ENSMUSG00000059970(Hspa2)|ENSMUSG00000038894(Irs2)	mmu:15512|mmu:384783	http://www.kegg.jp/kegg-bin/show_pathway?mmu04213+mmu:15512+mmu:384783
mmu05217	Basal cell carcinoma	2	109	60	7032	0.238177	0.721522	0.0333333	ENSMUSG00000021453(Gadd45g)|ENSMUSG00000015312(Gadd45b)	mmu:23882|mmu:17873	http://www.kegg.jp/kegg-bin/show_pathway?mmu05217+mmu:23882+mmu:17873
mmu04145	Phagosome	4	109	162	7032	0.242687	0.721522	0.0246914	ENSMUSG00000091705(H2-Q2)|ENSMUSG00000015533(Itga2)|ENSMUSG00000021789(Sftpa1)|ENSMUSG00000030137(Tuba8)	mmu:15013|mmu:16398|mmu:20387|mmu:53857	http://www.kegg.jp/kegg-bin/show_pathway?mmu04145+mmu:15013+mmu:16398+mmu:20387+mmu:53857
mmu05208	Chemical carcinogenesis - reactive oxygen species	5	109	220	7032	0.255004	0.721522	0.0227273	ENSMUSG00000057933(Gsta2)|ENSMUSG00000032310(Cyp1a2)|ENSMUSG00000032315(Cyp1a1)|ENSMUSG00000051811(Cox6b2)|ENSMUSG00000004038(Gstm3)	mmu:14858|mmu:13077|mmu:13076|mmu:333182|mmu:14864	http://www.kegg.jp/kegg-bin/show_pathway?mmu05208+mmu:14858+mmu:13077+mmu:13076+mmu:333182+mmu:14864
mmu00531	Glycosaminoglycan degradation	1	109	19	7032	0.257105	0.721522	0.0526316	ENSMUSG00000015027(Galns)	mmu:50917	http://www.kegg.jp/kegg-bin/show_pathway?mmu00531+mmu:50917
mmu01210	2-Oxocarboxylic acid metabolism	1	109	19	7032	0.257105	0.721522	0.0526316	ENSMUSG00000025190(Got1)	mmu:14718	http://www.kegg.jp/kegg-bin/show_pathway?mmu01210+mmu:14718
mmu05200	Pathways in cancer	10	109	506	7032	0.257533	0.721522	0.0197628	ENSMUSG00000022346(Myc)|ENSMUSG00000057933(Gsta2)|ENSMUSG00000021453(Gadd45g)|ENSMUSG00000028072(Ntrk1)|ENSMUSG00000024421(Lama3)|ENSMUSG00000015533(Itga2)|ENSMUSG00000060803(Gstp1)|ENSMUSG00000038155(Gstp2)|ENSMUSG00000004038(Gstm3)|ENSMUSG00000015312(Gadd45b)	mmu:17869|mmu:14858|mmu:23882|mmu:18211|mmu:16774|mmu:16398|mmu:14870|mmu:14869|mmu:14864|mmu:17873	http://www.kegg.jp/kegg-bin/show_pathway?mmu05200+mmu:17869+mmu:14858+mmu:23882+mmu:18211+mmu:16774+mmu:16398+mmu:14870+mmu:14869+mmu:14864+mmu:17873
mmu04917	Prolactin signaling pathway	2	109	64	7032	0.261239	0.721522	0.03125	ENSMUSG00000020027(Socs2)|ENSMUSG00000027186(Elf5)	mmu:216233|mmu:13711	http://www.kegg.jp/kegg-bin/show_pathway?mmu04917+mmu:216233+mmu:13711
mmu04218	Cellular senescence	4	109	169	7032	0.266537	0.721522	0.0236686	ENSMUSG00000022346(Myc)|ENSMUSG00000021453(Gadd45g)|ENSMUSG00000091705(H2-Q2)|ENSMUSG00000015312(Gadd45b)	mmu:17869|mmu:23882|mmu:15013|mmu:17873	http://www.kegg.jp/kegg-bin/show_pathway?mmu04218+mmu:17869+mmu:23882+mmu:15013+mmu:17873
mmu05218	Melanoma	2	109	65	7032	0.267012	0.721522	0.0307692	ENSMUSG00000021453(Gadd45g)|ENSMUSG00000015312(Gadd45b)	mmu:23882|mmu:17873	http://www.kegg.jp/kegg-bin/show_pathway?mmu05218+mmu:23882+mmu:17873
mmu00220	Arginine biosynthesis	1	109	20	7032	0.268652	0.721522	0.05	ENSMUSG00000025190(Got1)	mmu:14718	http://www.kegg.jp/kegg-bin/show_pathway?mmu00220+mmu:14718
mmu04915	Estrogen signaling pathway	3	109	118	7032	0.276373	0.722027	0.0254237	ENSMUSG00000045545(Krt14)|ENSMUSG00000059970(Hspa2)|ENSMUSG00000024222(Fkbp5)	mmu:16664|mmu:15512|mmu:14229	http://www.kegg.jp/kegg-bin/show_pathway?mmu04915+mmu:16664+mmu:15512+mmu:14229
mmu00770	Pantothenate and CoA biosynthesis	1	109	21	7032	0.28002	0.722027	0.047619	ENSMUSG00000023044(Csad)	mmu:246277	http://www.kegg.jp/kegg-bin/show_pathway?mmu00770+mmu:246277
mmu05202	Transcriptional misregulation in cancer	4	109	173	7032	0.280362	0.722027	0.0231214	ENSMUSG00000022346(Myc)|ENSMUSG00000021453(Gadd45g)|ENSMUSG00000028072(Ntrk1)|ENSMUSG00000015312(Gadd45b)	mmu:17869|mmu:23882|mmu:18211|mmu:17873	http://www.kegg.jp/kegg-bin/show_pathway?mmu05202+mmu:17869+mmu:23882+mmu:18211+mmu:17873
mmu04060	Cytokine-cytokine receptor interaction	5	109	233	7032	0.293858	0.730231	0.0214592	ENSMUSG00000015966(Il17rb)|ENSMUSG00000037157(Il22ra1)|ENSMUSG00000079355(Ackr4)|ENSMUSG00000057722(Lepr)|ENSMUSG00000061393(Acvr2b)	mmu:50905|mmu:230828|mmu:252837|mmu:16847|mmu:11481	http://www.kegg.jp/kegg-bin/show_pathway?mmu04060+mmu:50905+mmu:230828+mmu:252837+mmu:16847+mmu:11481
mmu04110	Cell cycle	3	109	123	7032	0.29758	0.730231	0.0243902	ENSMUSG00000022346(Myc)|ENSMUSG00000021453(Gadd45g)|ENSMUSG00000015312(Gadd45b)	mmu:17869|mmu:23882|mmu:17873	http://www.kegg.jp/kegg-bin/show_pathway?mmu04110+mmu:17869+mmu:23882+mmu:17873
mmu00340	Histidine metabolism	1	109	23	7032	0.302235	0.730231	0.0434783	ENSMUSG00000027360(Hdc)	mmu:15186	http://www.kegg.jp/kegg-bin/show_pathway?mmu00340+mmu:15186
mmu05223	Non-small cell lung cancer	2	109	72	7032	0.307354	0.730231	0.0277778	ENSMUSG00000021453(Gadd45g)|ENSMUSG00000015312(Gadd45b)	mmu:23882|mmu:17873	http://www.kegg.jp/kegg-bin/show_pathway?mmu05223+mmu:23882+mmu:17873
mmu04142	Lysosome	3	109	126	7032	0.310357	0.730231	0.0238095	ENSMUSG00000022066(Entpd4b)|ENSMUSG00000028111(Ctsk)|ENSMUSG00000015027(Galns)	mmu:100862375|mmu:13038|mmu:50917	http://www.kegg.jp/kegg-bin/show_pathway?mmu04142+mmu:100862375+mmu:13038+mmu:50917
mmu00790	Folate biosynthesis	1	109	24	7032	0.313086	0.730231	0.0416667	ENSMUSG00000028766(Alpl)	mmu:11647	http://www.kegg.jp/kegg-bin/show_pathway?mmu00790+mmu:11647
mmu05214	Glioma	2	109	73	7032	0.313092	0.730231	0.0273973	ENSMUSG00000021453(Gadd45g)|ENSMUSG00000015312(Gadd45b)	mmu:23882|mmu:17873	http://www.kegg.jp/kegg-bin/show_pathway?mmu05214+mmu:23882+mmu:17873
mmu04068	FoxO signaling pathway	3	109	127	7032	0.314621	0.730231	0.023622	ENSMUSG00000021453(Gadd45g)|ENSMUSG00000038894(Irs2)|ENSMUSG00000015312(Gadd45b)	mmu:23882|mmu:384783|mmu:17873	http://www.kegg.jp/kegg-bin/show_pathway?mmu04068+mmu:23882+mmu:384783+mmu:17873
mmu04612	Antigen processing and presentation	2	109	74	7032	0.318821	0.730954	0.027027	ENSMUSG00000091705(H2-Q2)|ENSMUSG00000059970(Hspa2)	mmu:15013|mmu:15512	http://www.kegg.jp/kegg-bin/show_pathway?mmu04612+mmu:15013+mmu:15512
mmu05212	Pancreatic cancer	2	109	76	7032	0.330244	0.748022	0.0263158	ENSMUSG00000021453(Gadd45g)|ENSMUSG00000015312(Gadd45b)	mmu:23882|mmu:17873	http://www.kegg.jp/kegg-bin/show_pathway?mmu05212+mmu:23882+mmu:17873
mmu04061	Viral protein interaction with cytokine and cytokine receptor	2	109	80	7032	0.352928	0.771701	0.025	ENSMUSG00000037157(Il22ra1)|ENSMUSG00000079355(Ackr4)	mmu:230828|mmu:252837	http://www.kegg.jp/kegg-bin/show_pathway?mmu04061+mmu:230828+mmu:252837
mmu04910	Insulin signaling pathway	3	109	136	7032	0.353012	0.771701	0.0220588	ENSMUSG00000020027(Socs2)|ENSMUSG00000038894(Irs2)|ENSMUSG00000029167(Ppargc1a)	mmu:216233|mmu:384783|mmu:19017	http://www.kegg.jp/kegg-bin/show_pathway?mmu04910+mmu:216233+mmu:384783+mmu:19017
mmu05224	Breast cancer	3	109	136	7032	0.353012	0.771701	0.0220588	ENSMUSG00000022346(Myc)|ENSMUSG00000021453(Gadd45g)|ENSMUSG00000015312(Gadd45b)	mmu:17869|mmu:23882|mmu:17873	http://www.kegg.jp/kegg-bin/show_pathway?mmu05224+mmu:17869+mmu:23882+mmu:17873
mmu04140	Autophagy - animal	3	109	137	7032	0.35727	0.772031	0.0218978	ENSMUSG00000038894(Irs2)|ENSMUSG00000028300(C9orf72)|ENSMUSG00000047767(Atg16l2)	mmu:384783|mmu:73205|mmu:73683	http://www.kegg.jp/kegg-bin/show_pathway?mmu04140+mmu:384783+mmu:73205+mmu:73683
mmu04012	ErbB signaling pathway	2	109	84	7032	0.375349	0.801881	0.0238095	ENSMUSG00000022346(Myc)|ENSMUSG00000032311(Nrg4)	mmu:17869|mmu:83961	http://www.kegg.jp/kegg-bin/show_pathway?mmu04012+mmu:17869+mmu:83961
mmu05169	Epstein-Barr virus infection	4	109	202	7032	0.382709	0.805305	0.019802	ENSMUSG00000022346(Myc)|ENSMUSG00000021453(Gadd45g)|ENSMUSG00000091705(H2-Q2)|ENSMUSG00000015312(Gadd45b)	mmu:17869|mmu:23882|mmu:15013|mmu:17873	http://www.kegg.jp/kegg-bin/show_pathway?mmu05169+mmu:17869+mmu:23882+mmu:15013+mmu:17873
mmu04512	ECM-receptor interaction	2	109	86	7032	0.386444	0.805305	0.0232558	ENSMUSG00000024421(Lama3)|ENSMUSG00000015533(Itga2)	mmu:16774|mmu:16398	http://www.kegg.jp/kegg-bin/show_pathway?mmu04512+mmu:16774+mmu:16398
mmu04211	Longevity regulating pathway	2	109	87	7032	0.39196	0.805305	0.0229885	ENSMUSG00000038894(Irs2)|ENSMUSG00000029167(Ppargc1a)	mmu:384783|mmu:19017	http://www.kegg.jp/kegg-bin/show_pathway?mmu04211+mmu:384783+mmu:19017
mmu00410	beta-Alanine metabolism	1	109	32	7032	0.394086	0.805305	0.03125	ENSMUSG00000023044(Csad)	mmu:246277	http://www.kegg.jp/kegg-bin/show_pathway?mmu00410+mmu:246277
mmu04610	Complement and coagulation cascades	2	109	91	7032	0.413799	0.836498	0.021978	ENSMUSG00000072849(Serpina1e)|ENSMUSG00000041550(Serpina5)	mmu:20704|mmu:268591	http://www.kegg.jp/kegg-bin/show_pathway?mmu04610+mmu:20704+mmu:268591
mmu04932	Non-alcoholic fatty liver disease	3	109	152	7032	0.420491	0.840981	0.0197368	ENSMUSG00000038894(Irs2)|ENSMUSG00000057722(Lepr)|ENSMUSG00000051811(Cox6b2)	mmu:384783|mmu:16847|mmu:333182	http://www.kegg.jp/kegg-bin/show_pathway?mmu04932+mmu:384783+mmu:16847+mmu:333182
mmu00250	Alanine, aspartate and glutamate metabolism	1	109	37	7032	0.439827	0.860041	0.027027	ENSMUSG00000025190(Got1)	mmu:14718	http://www.kegg.jp/kegg-bin/show_pathway?mmu00250+mmu:14718
mmu05215	Prostate cancer	2	109	97	7032	0.445821	0.860041	0.0206186	ENSMUSG00000060803(Gstp1)|ENSMUSG00000038155(Gstp2)	mmu:14870|mmu:14869	http://www.kegg.jp/kegg-bin/show_pathway?mmu05215+mmu:14870+mmu:14869
mmu04064	NF-kappa B signaling pathway	2	109	99	7032	0.456281	0.860041	0.020202	ENSMUSG00000021453(Gadd45g)|ENSMUSG00000015312(Gadd45b)	mmu:23882|mmu:17873	http://www.kegg.jp/kegg-bin/show_pathway?mmu04064+mmu:23882+mmu:17873
mmu00760	Nicotinate and nicotinamide metabolism	1	109	39	7032	0.45715	0.860041	0.025641	ENSMUSG00000020572(Nampt)	mmu:59027	http://www.kegg.jp/kegg-bin/show_pathway?mmu00760+mmu:59027
mmu05219	Bladder cancer	1	109	39	7032	0.45715	0.860041	0.025641	ENSMUSG00000022346(Myc)	mmu:17869	http://www.kegg.jp/kegg-bin/show_pathway?mmu05219+mmu:17869
mmu04080	Neuroactive ligand-receptor interaction	5	109	288	7032	0.463566	0.860041	0.0173611	ENSMUSG00000045730(Adrb2)|ENSMUSG00000024907(Gal)|ENSMUSG00000024211(Grm8)|ENSMUSG00000057722(Lepr)|ENSMUSG00000029205(Chrna9)	mmu:11555|mmu:14419|mmu:14823|mmu:16847|mmu:231252	http://www.kegg.jp/kegg-bin/show_pathway?mmu04080+mmu:11555+mmu:14419+mmu:14823+mmu:16847+mmu:231252
mmu05014	Amyotrophic lateral sclerosis	6	109	352	7032	0.466124	0.860041	0.0170455	ENSMUSG00000028597(Gpx7)|ENSMUSG00000032311(Nrg4)|ENSMUSG00000051811(Cox6b2)|ENSMUSG00000030137(Tuba8)|ENSMUSG00000028300(C9orf72)|ENSMUSG00000052273(Dnah3)	mmu:67305|mmu:83961|mmu:333182|mmu:53857|mmu:73205|mmu:381917	http://www.kegg.jp/kegg-bin/show_pathway?mmu05014+mmu:67305+mmu:83961+mmu:333182+mmu:53857+mmu:73205+mmu:381917
mmu04714	Thermogenesis	4	109	226	7032	0.466618	0.860041	0.0176991	ENSMUSG00000078937(Cpt1b)|ENSMUSG00000051811(Cox6b2)|ENSMUSG00000029167(Ppargc1a)|ENSMUSG00000025509(Pnpla2)	mmu:12895|mmu:333182|mmu:19017|mmu:66853	http://www.kegg.jp/kegg-bin/show_pathway?mmu04714+mmu:12895+mmu:333182+mmu:19017+mmu:66853
mmu05016	Huntington disease	5	109	296	7032	0.487737	0.890239	0.0168919	ENSMUSG00000028597(Gpx7)|ENSMUSG00000051811(Cox6b2)|ENSMUSG00000029167(Ppargc1a)|ENSMUSG00000030137(Tuba8)|ENSMUSG00000052273(Dnah3)	mmu:67305|mmu:333182|mmu:19017|mmu:53857|mmu:381917	http://www.kegg.jp/kegg-bin/show_pathway?mmu05016+mmu:67305+mmu:333182+mmu:19017+mmu:53857+mmu:381917
mmu05145	Toxoplasmosis	2	109	108	7032	0.501922	0.907321	0.0185185	ENSMUSG00000059970(Hspa2)|ENSMUSG00000024421(Lama3)	mmu:15512|mmu:16774	http://www.kegg.jp/kegg-bin/show_pathway?mmu05145+mmu:15512+mmu:16774
mmu05332	Graft-versus-host disease	1	109	46	7032	0.513704	0.919775	0.0217391	ENSMUSG00000091705(H2-Q2)	mmu:15013	http://www.kegg.jp/kegg-bin/show_pathway?mmu05332+mmu:15013
mmu02010	ABC transporters	1	109	47	7032	0.521291	0.920437	0.0212766	ENSMUSG00000028970(Abcb1b)	mmu:18669	http://www.kegg.jp/kegg-bin/show_pathway?mmu02010+mmu:18669
mmu05320	Autoimmune thyroid disease	1	109	48	7032	0.528762	0.920437	0.0208333	ENSMUSG00000091705(H2-Q2)	mmu:15013	http://www.kegg.jp/kegg-bin/show_pathway?mmu05320+mmu:15013
mmu05330	Allograft rejection	1	109	48	7032	0.528762	0.920437	0.0208333	ENSMUSG00000091705(H2-Q2)	mmu:15013	http://www.kegg.jp/kegg-bin/show_pathway?mmu05330+mmu:15013
mmu04935	Growth hormone synthesis, secretion and action	2	109	116	7032	0.540399	0.932064	0.0172414	ENSMUSG00000020027(Socs2)|ENSMUSG00000038894(Irs2)	mmu:216233|mmu:384783	http://www.kegg.jp/kegg-bin/show_pathway?mmu04935+mmu:216233+mmu:384783
mmu00330	Arginine and proline metabolism	1	109	51	7032	0.550486	0.932829	0.0196078	ENSMUSG00000025190(Got1)	mmu:14718	http://www.kegg.jp/kegg-bin/show_pathway?mmu00330+mmu:14718
mmu05206	MicroRNAs in cancer	3	109	185	7032	0.550766	0.932829	0.0162162	ENSMUSG00000022346(Myc)|ENSMUSG00000028970(Abcb1b)|ENSMUSG00000038894(Irs2)	mmu:17869|mmu:18669|mmu:384783	http://www.kegg.jp/kegg-bin/show_pathway?mmu05206+mmu:17869+mmu:18669+mmu:384783
mmu04940	Type I diabetes mellitus	1	109	53	7032	0.564415	0.94741	0.0188679	ENSMUSG00000091705(H2-Q2)	mmu:15013	http://www.kegg.jp/kegg-bin/show_pathway?mmu04940+mmu:15013
mmu00240	Pyrimidine metabolism	1	109	55	7032	0.577916	0.953534	0.0181818	ENSMUSG00000022066(Entpd4b)	mmu:100862375	http://www.kegg.jp/kegg-bin/show_pathway?mmu00240+mmu:100862375
mmu04726	Serotonergic synapse	2	109	128	7032	0.59421	0.953534	0.015625	ENSMUSG00000025002(Cyp2c55)|ENSMUSG00000025004(Cyp2c40)	mmu:72082|mmu:13099	http://www.kegg.jp/kegg-bin/show_pathway?mmu04726+mmu:72082+mmu:13099
mmu05134	Legionellosis	1	109	58	7032	0.597393	0.953534	0.0172414	ENSMUSG00000059970(Hspa2)	mmu:15512	http://www.kegg.jp/kegg-bin/show_pathway?mmu05134+mmu:15512
mmu04270	Vascular smooth muscle contraction	2	109	130	7032	0.602713	0.953534	0.0153846	ENSMUSG00000078597(Cyp4a12b)|ENSMUSG00000063929(Cyp4a32)	mmu:13118|mmu:100040843	http://www.kegg.jp/kegg-bin/show_pathway?mmu04270+mmu:13118+mmu:100040843
mmu05415	Diabetic cardiomyopathy	3	109	202	7032	0.610936	0.953534	0.0148515	ENSMUSG00000078937(Cpt1b)|ENSMUSG00000051811(Cox6b2)|ENSMUSG00000019577(Pdk4)	mmu:12895|mmu:333182|mmu:27273	http://www.kegg.jp/kegg-bin/show_pathway?mmu05415+mmu:12895+mmu:333182+mmu:27273
mmu01212	Fatty acid metabolism	1	109	61	7032	0.61598	0.953534	0.0163934	ENSMUSG00000078937(Cpt1b)	mmu:12895	http://www.kegg.jp/kegg-bin/show_pathway?mmu01212+mmu:12895
mmu04927	Cortisol synthesis and secretion	1	109	64	7032	0.633716	0.953534	0.015625	ENSMUSG00000027698(Nceh1)	mmu:320024	http://www.kegg.jp/kegg-bin/show_pathway?mmu04927+mmu:320024
mmu05150	Staphylococcus aureus infection	1	109	65	7032	0.639446	0.953534	0.0153846	ENSMUSG00000045545(Krt14)	mmu:16664	http://www.kegg.jp/kegg-bin/show_pathway?mmu05150+mmu:16664
mmu04924	Renin secretion	1	109	66	7032	0.645087	0.953534	0.0151515	ENSMUSG00000045730(Adrb2)	mmu:11555	http://www.kegg.jp/kegg-bin/show_pathway?mmu04924+mmu:11555
mmu05221	Acute myeloid leukemia	1	109	67	7032	0.65064	0.953534	0.0149254	ENSMUSG00000022346(Myc)	mmu:17869	http://www.kegg.jp/kegg-bin/show_pathway?mmu05221+mmu:17869
mmu04072	Phospholipase D signaling pathway	2	109	142	7032	0.650943	0.953534	0.0140845	ENSMUSG00000034731(Dgkh)|ENSMUSG00000024211(Grm8)	mmu:380921|mmu:14823	http://www.kegg.jp/kegg-bin/show_pathway?mmu04072+mmu:380921+mmu:14823
mmu05031	Amphetamine addiction	1	109	68	7032	0.656108	0.953534	0.0147059	ENSMUSG00000022602(Arc)	mmu:11838	http://www.kegg.jp/kegg-bin/show_pathway?mmu05031+mmu:11838
mmu04918	Thyroid hormone synthesis	1	109	71	7032	0.672006	0.953534	0.0140845	ENSMUSG00000028597(Gpx7)	mmu:67305	http://www.kegg.jp/kegg-bin/show_pathway?mmu04918+mmu:67305
mmu05416	Viral myocarditis	1	109	73	7032	0.682198	0.953534	0.0136986	ENSMUSG00000091705(H2-Q2)	mmu:15013	http://www.kegg.jp/kegg-bin/show_pathway?mmu05416+mmu:15013
mmu01230	Biosynthesis of amino acids	1	109	74	7032	0.687176	0.953534	0.0135135	ENSMUSG00000025190(Got1)	mmu:14718	http://www.kegg.jp/kegg-bin/show_pathway?mmu01230+mmu:14718
mmu05133	Pertussis	1	109	74	7032	0.687176	0.953534	0.0135135	ENSMUSG00000021789(Sftpa1)	mmu:20387	http://www.kegg.jp/kegg-bin/show_pathway?mmu05133+mmu:20387
mmu04310	Wnt signaling pathway	2	109	154	7032	0.69446	0.953534	0.012987	ENSMUSG00000022346(Myc)|ENSMUSG00000018822(Sfrp5)	mmu:17869|mmu:54612	http://www.kegg.jp/kegg-bin/show_pathway?mmu04310+mmu:17869+mmu:54612
mmu03018	RNA degradation	1	109	76	7032	0.696901	0.953534	0.0131579	ENSMUSG00000022863(Btg3)	mmu:12228	http://www.kegg.jp/kegg-bin/show_pathway?mmu03018+mmu:12228
mmu04970	Salivary secretion	1	109	76	7032	0.696901	0.953534	0.0131579	ENSMUSG00000045730(Adrb2)	mmu:11555	http://www.kegg.jp/kegg-bin/show_pathway?mmu04970+mmu:11555
mmu04621	NOD-like receptor signaling pathway	2	109	155	7032	0.697878	0.953534	0.0129032	ENSMUSG00000020572(Nampt)|ENSMUSG00000038393(Txnip)	mmu:59027|mmu:56338	http://www.kegg.jp/kegg-bin/show_pathway?mmu04621+mmu:59027+mmu:56338
mmu05323	Rheumatoid arthritis	1	109	77	7032	0.701651	0.953534	0.012987	ENSMUSG00000028111(Ctsk)	mmu:13038	http://www.kegg.jp/kegg-bin/show_pathway?mmu05323+mmu:13038
mmu05412	Arrhythmogenic right ventricular cardiomyopathy	1	109	77	7032	0.701651	0.953534	0.012987	ENSMUSG00000015533(Itga2)	mmu:16398	http://www.kegg.jp/kegg-bin/show_pathway?mmu05412+mmu:16398
mmu04657	IL-17 signaling pathway	1	109	80	7032	0.715461	0.953534	0.0125	ENSMUSG00000015966(Il17rb)	mmu:50905	http://www.kegg.jp/kegg-bin/show_pathway?mmu04657+mmu:50905
mmu04540	Gap junction	1	109	83	7032	0.728638	0.953534	0.0120482	ENSMUSG00000030137(Tuba8)	mmu:53857	http://www.kegg.jp/kegg-bin/show_pathway?mmu04540+mmu:53857
mmu04022	cGMP-PKG signaling pathway	2	109	166	7032	0.733449	0.953534	0.0120482	ENSMUSG00000045730(Adrb2)|ENSMUSG00000038894(Irs2)	mmu:11555|mmu:384783	http://www.kegg.jp/kegg-bin/show_pathway?mmu04022+mmu:11555+mmu:384783
mmu04260	Cardiac muscle contraction	1	109	85	7032	0.737085	0.953534	0.0117647	ENSMUSG00000051811(Cox6b2)	mmu:333182	http://www.kegg.jp/kegg-bin/show_pathway?mmu04260+mmu:333182
mmu04620	Toll-like receptor signaling pathway	1	109	85	7032	0.737085	0.953534	0.0117647	ENSMUSG00000028111(Ctsk)	mmu:13038	http://www.kegg.jp/kegg-bin/show_pathway?mmu04620+mmu:13038
mmu04151	PI3K-Akt signaling pathway	4	109	324	7032	0.746874	0.953534	0.0123457	ENSMUSG00000022346(Myc)|ENSMUSG00000028072(Ntrk1)|ENSMUSG00000024421(Lama3)|ENSMUSG00000015533(Itga2)	mmu:17869|mmu:18211|mmu:16774|mmu:16398	http://www.kegg.jp/kegg-bin/show_pathway?mmu04151+mmu:17869+mmu:18211+mmu:16774+mmu:16398
mmu04640	Hematopoietic cell lineage	1	109	88	7032	0.749269	0.953534	0.0113636	ENSMUSG00000015533(Itga2)	mmu:16398	http://www.kegg.jp/kegg-bin/show_pathway?mmu04640+mmu:16398
mmu05410	Hypertrophic cardiomyopathy	1	109	90	7032	0.757079	0.953534	0.0111111	ENSMUSG00000015533(Itga2)	mmu:16398	http://www.kegg.jp/kegg-bin/show_pathway?mmu05410+mmu:16398
mmu04974	Protein digestion and absorption	1	109	92	7032	0.764649	0.953534	0.0108696	ENSMUSG00000001918(Slc1a5)	mmu:20514	http://www.kegg.jp/kegg-bin/show_pathway?mmu04974+mmu:20514
mmu05146	Amoebiasis	1	109	93	7032	0.768345	0.953534	0.0107527	ENSMUSG00000024421(Lama3)	mmu:16774	http://www.kegg.jp/kegg-bin/show_pathway?mmu05146+mmu:16774
mmu05414	Dilated cardiomyopathy	1	109	94	7032	0.771984	0.953534	0.0106383	ENSMUSG00000015533(Itga2)	mmu:16398	http://www.kegg.jp/kegg-bin/show_pathway?mmu05414+mmu:16398
mmu04070	Phosphatidylinositol signaling system	1	109	95	7032	0.775566	0.953534	0.0105263	ENSMUSG00000034731(Dgkh)	mmu:380921	http://www.kegg.jp/kegg-bin/show_pathway?mmu04070+mmu:380921
mmu05020	Prion disease	3	109	262	7032	0.778522	0.953534	0.0114504	ENSMUSG00000059970(Hspa2)|ENSMUSG00000051811(Cox6b2)|ENSMUSG00000030137(Tuba8)	mmu:15512|mmu:333182|mmu:53857	http://www.kegg.jp/kegg-bin/show_pathway?mmu05020+mmu:15512+mmu:333182+mmu:53857
mmu04650	Natural killer cell mediated cytotoxicity	1	109	100	7032	0.792658	0.953534	0.01	ENSMUSG00000053219(Raet1e)	mmu:379043	http://www.kegg.jp/kegg-bin/show_pathway?mmu04650+mmu:379043
mmu04928	Parathyroid hormone synthesis, secretion and action	1	109	101	7032	0.795918	0.953534	0.00990099	ENSMUSG00000074622(Mafb)	mmu:16658	http://www.kegg.jp/kegg-bin/show_pathway?mmu04928+mmu:16658
mmu05167	Kaposi sarcoma-associated herpesvirus infection	2	109	191	7032	0.801332	0.953534	0.0104712	ENSMUSG00000022346(Myc)|ENSMUSG00000091705(H2-Q2)	mmu:17869|mmu:15013	http://www.kegg.jp/kegg-bin/show_pathway?mmu05167+mmu:17869+mmu:15013
mmu05417	Lipid and atherosclerosis	2	109	195	7032	0.810664	0.953534	0.0102564	ENSMUSG00000032315(Cyp1a1)|ENSMUSG00000059970(Hspa2)	mmu:13076|mmu:15512	http://www.kegg.jp/kegg-bin/show_pathway?mmu05417+mmu:13076+mmu:15512
mmu05205	Proteoglycans in cancer	2	109	199	7032	0.819607	0.953534	0.0100503	ENSMUSG00000022346(Myc)|ENSMUSG00000015533(Itga2)	mmu:17869|mmu:16398	http://www.kegg.jp/kegg-bin/show_pathway?mmu05205+mmu:17869+mmu:16398
mmu04510	Focal adhesion	2	109	201	7032	0.823936	0.953534	0.00995025	ENSMUSG00000024421(Lama3)|ENSMUSG00000015533(Itga2)	mmu:16774|mmu:16398	http://www.kegg.jp/kegg-bin/show_pathway?mmu04510+mmu:16774+mmu:16398
mmu04724	Glutamatergic synapse	1	109	111	7032	0.825852	0.953534	0.00900901	ENSMUSG00000024211(Grm8)	mmu:14823	http://www.kegg.jp/kegg-bin/show_pathway?mmu04724+mmu:14823
mmu01200	Carbon metabolism	1	109	114	7032	0.833953	0.953534	0.00877193	ENSMUSG00000025190(Got1)	mmu:14718	http://www.kegg.jp/kegg-bin/show_pathway?mmu01200+mmu:14718
mmu04722	Neurotrophin signaling pathway	1	109	119	7032	0.846632	0.953534	0.00840336	ENSMUSG00000028072(Ntrk1)	mmu:18211	http://www.kegg.jp/kegg-bin/show_pathway?mmu04722+mmu:18211
mmu05022	Pathways of neurodegeneration - multiple diseases	5	109	459	7032	0.848314	0.953534	0.0108932	ENSMUSG00000028597(Gpx7)|ENSMUSG00000051811(Cox6b2)|ENSMUSG00000030137(Tuba8)|ENSMUSG00000028300(C9orf72)|ENSMUSG00000052273(Dnah3)	mmu:67305|mmu:333182|mmu:53857|mmu:73205|mmu:381917	http://www.kegg.jp/kegg-bin/show_pathway?mmu05022+mmu:67305+mmu:333182+mmu:53857+mmu:73205+mmu:381917
mmu04919	Thyroid hormone signaling pathway	1	109	120	7032	0.84905	0.953534	0.00833333	ENSMUSG00000022346(Myc)	mmu:17869	http://www.kegg.jp/kegg-bin/show_pathway?mmu04919+mmu:17869
mmu04611	Platelet activation	1	109	122	7032	0.853774	0.953534	0.00819672	ENSMUSG00000015533(Itga2)	mmu:16398	http://www.kegg.jp/kegg-bin/show_pathway?mmu04611+mmu:16398
mmu04380	Osteoclast differentiation	1	109	126	7032	0.862786	0.953534	0.00793651	ENSMUSG00000028111(Ctsk)	mmu:13038	http://www.kegg.jp/kegg-bin/show_pathway?mmu04380+mmu:13038
mmu05163	Human cytomegalovirus infection	2	109	225	7032	0.869107	0.953534	0.00888889	ENSMUSG00000022346(Myc)|ENSMUSG00000091705(H2-Q2)	mmu:17869|mmu:15013	http://www.kegg.jp/kegg-bin/show_pathway?mmu05163+mmu:17869+mmu:15013
mmu05162	Measles	1	109	129	7032	0.869182	0.953534	0.00775194	ENSMUSG00000059970(Hspa2)	mmu:15512	http://www.kegg.jp/kegg-bin/show_pathway?mmu05162+mmu:15512
mmu00190	Oxidative phosphorylation	1	109	130	7032	0.871248	0.953534	0.00769231	ENSMUSG00000051811(Cox6b2)	mmu:333182	http://www.kegg.jp/kegg-bin/show_pathway?mmu00190+mmu:333182
mmu03040	Spliceosome	1	109	131	7032	0.873281	0.953534	0.00763359	ENSMUSG00000059970(Hspa2)	mmu:15512	http://www.kegg.jp/kegg-bin/show_pathway?mmu03040+mmu:15512
mmu00230	Purine metabolism	1	109	132	7032	0.875282	0.953534	0.00757576	ENSMUSG00000022066(Entpd4b)	mmu:100862375	http://www.kegg.jp/kegg-bin/show_pathway?mmu00230+mmu:100862375
mmu04020	Calcium signaling pathway	2	109	229	7032	0.875521	0.953534	0.00873362	ENSMUSG00000045730(Adrb2)|ENSMUSG00000028072(Ntrk1)	mmu:11555|mmu:18211	http://www.kegg.jp/kegg-bin/show_pathway?mmu04020+mmu:11555+mmu:18211
mmu05166	Human T-cell leukemia virus 1 infection	2	109	229	7032	0.875521	0.953534	0.00873362	ENSMUSG00000022346(Myc)|ENSMUSG00000091705(H2-Q2)	mmu:17869|mmu:15013	http://www.kegg.jp/kegg-bin/show_pathway?mmu05166+mmu:17869+mmu:15013
mmu04371	Apelin signaling pathway	1	109	134	7032	0.879192	0.953534	0.00746269	ENSMUSG00000029167(Ppargc1a)	mmu:19017	http://www.kegg.jp/kegg-bin/show_pathway?mmu04371+mmu:19017
mmu05165	Human papillomavirus infection	3	109	327	7032	0.888725	0.953534	0.00917431	ENSMUSG00000091705(H2-Q2)|ENSMUSG00000024421(Lama3)|ENSMUSG00000015533(Itga2)	mmu:15013|mmu:16774|mmu:16398	http://www.kegg.jp/kegg-bin/show_pathway?mmu05165+mmu:15013+mmu:16774+mmu:16398
mmu05160	Hepatitis C	1	109	140	7032	0.890207	0.953534	0.00714286	ENSMUSG00000022346(Myc)	mmu:17869	http://www.kegg.jp/kegg-bin/show_pathway?mmu05160+mmu:17869
mmu05132	Salmonella infection	2	109	244	7032	0.897101	0.953534	0.00819672	ENSMUSG00000022346(Myc)|ENSMUSG00000030137(Tuba8)	mmu:17869|mmu:53857	http://www.kegg.jp/kegg-bin/show_pathway?mmu05132+mmu:17869+mmu:53857
mmu05161	Hepatitis B	1	109	147	7032	0.901805	0.953534	0.00680272	ENSMUSG00000022346(Myc)	mmu:17869	http://www.kegg.jp/kegg-bin/show_pathway?mmu05161+mmu:17869
mmu04150	mTOR signaling pathway	1	109	148	7032	0.903359	0.953534	0.00675676	ENSMUSG00000024052(Lpin2)	mmu:64898	http://www.kegg.jp/kegg-bin/show_pathway?mmu04150+mmu:64898
mmu04514	Cell adhesion molecules	1	109	149	7032	0.904889	0.953534	0.00671141	ENSMUSG00000091705(H2-Q2)	mmu:15013	http://www.kegg.jp/kegg-bin/show_pathway?mmu04514+mmu:15013
mmu04261	Adrenergic signaling in cardiomyocytes	1	109	150	7032	0.906396	0.953534	0.00666667	ENSMUSG00000045730(Adrb2)	mmu:11555	http://www.kegg.jp/kegg-bin/show_pathway?mmu04261+mmu:11555
mmu04934	Cushing syndrome	1	109	152	7032	0.909337	0.953534	0.00657895	ENSMUSG00000027698(Nceh1)	mmu:320024	http://www.kegg.jp/kegg-bin/show_pathway?mmu04934+mmu:320024
mmu04390	Hippo signaling pathway	1	109	154	7032	0.912188	0.953534	0.00649351	ENSMUSG00000022346(Myc)	mmu:17869	http://www.kegg.jp/kegg-bin/show_pathway?mmu04390+mmu:17869
mmu04530	Tight junction	1	109	154	7032	0.912188	0.953534	0.00649351	ENSMUSG00000030137(Tuba8)	mmu:53857	http://www.kegg.jp/kegg-bin/show_pathway?mmu04530+mmu:53857
mmu04144	Endocytosis	2	109	257	7032	0.912958	0.953534	0.0077821	ENSMUSG00000091705(H2-Q2)|ENSMUSG00000059970(Hspa2)	mmu:15013|mmu:15512	http://www.kegg.jp/kegg-bin/show_pathway?mmu04144+mmu:15013+mmu:15512
mmu05012	Parkinson disease	2	109	257	7032	0.912958	0.953534	0.0077821	ENSMUSG00000051811(Cox6b2)|ENSMUSG00000030137(Tuba8)	mmu:333182|mmu:53857	http://www.kegg.jp/kegg-bin/show_pathway?mmu05012+mmu:333182+mmu:53857
mmu04141	Protein processing in endoplasmic reticulum	1	109	163	7032	0.923953	0.959686	0.00613497	ENSMUSG00000059970(Hspa2)	mmu:15512	http://www.kegg.jp/kegg-bin/show_pathway?mmu04141+mmu:15512
mmu05010	Alzheimer disease	3	109	369	7032	0.931042	0.961736	0.00813008	ENSMUSG00000038894(Irs2)|ENSMUSG00000051811(Cox6b2)|ENSMUSG00000030137(Tuba8)	mmu:384783|mmu:333182|mmu:53857	http://www.kegg.jp/kegg-bin/show_pathway?mmu05010+mmu:384783+mmu:333182+mmu:53857
mmu05203	Viral carcinogenesis	1	109	200	7032	0.957989	0.972704	0.005	ENSMUSG00000091705(H2-Q2)	mmu:15013	http://www.kegg.jp/kegg-bin/show_pathway?mmu05203+mmu:15013
mmu04024	cAMP signaling pathway	1	109	205	7032	0.961236	0.972704	0.00487805	ENSMUSG00000045730(Adrb2)	mmu:11555	http://www.kegg.jp/kegg-bin/show_pathway?mmu04024+mmu:11555
mmu05170	Human immunodeficiency virus 1 infection	1	109	208	7032	0.963063	0.972704	0.00480769	ENSMUSG00000091705(H2-Q2)	mmu:15013	http://www.kegg.jp/kegg-bin/show_pathway?mmu05170+mmu:15013
mmu04810	Regulation of actin cytoskeleton	1	109	210	7032	0.964234	0.972704	0.00476191	ENSMUSG00000015533(Itga2)	mmu:16398	http://www.kegg.jp/kegg-bin/show_pathway?mmu04810+mmu:16398
mmu04014	Ras signaling pathway	1	109	216	7032	0.96753	0.972704	0.00462963	ENSMUSG00000028072(Ntrk1)	mmu:18211	http://www.kegg.jp/kegg-bin/show_pathway?mmu04014+mmu:18211
mmu05168	Herpes simplex virus 1 infection	1	109	415	7032	0.998749	0.998749	0.00240964	ENSMUSG00000091705(H2-Q2)	mmu:15013	http://www.kegg.jp/kegg-bin/show_pathway?mmu05168+mmu:15013

## Sheet: MAFLD_vs_Control.Up_down_KEGG_
ID	Description	Test	TestAll	Ref	RefAll	Pvalue	FDR	richFactor	Gene_id	KEGG_id	URL
mmu05160	Hepatitis C	9	117	140	7032	0.00050725	0.10703	0.0642857	ENSMUSG00000020641(Rsad2)|ENSMUSG00000034459(Ifit1)|ENSMUSG00000023341(Mx2)|ENSMUSG00000026104(Stat1)|ENSMUSG00000022512(Cldn1)|ENSMUSG00000042349(Ikbke)|ENSMUSG00000018983(E2f2)|ENSMUSG00000034855(Cxcl10)|ENSMUSG00000040296(Ddx58)	mmu:58185|mmu:15957|mmu:17858|mmu:20846|mmu:12737|mmu:56489|mmu:242705|mmu:15945|mmu:230073	http://www.kegg.jp/kegg-bin/show_pathway?mmu05160+mmu:58185+mmu:15957+mmu:17858+mmu:20846+mmu:12737+mmu:56489+mmu:242705+mmu:15945+mmu:230073
mmu05169	Epstein-Barr virus infection	10	117	202	7032	0.00188451	0.117229	0.0495049	ENSMUSG00000037321(Tap1)|ENSMUSG00000027995(Tlr2)|ENSMUSG00000003814(Calr)|ENSMUSG00000026104(Stat1)|ENSMUSG00000042349(Ikbke)|ENSMUSG00000018983(E2f2)|ENSMUSG00000036390(Gadd45a)|ENSMUSG00000035692(Isg15)|ENSMUSG00000034855(Cxcl10)|ENSMUSG00000040296(Ddx58)	mmu:21354|mmu:24088|mmu:12317|mmu:20846|mmu:56489|mmu:242705|mmu:13197|mmu:100038882|mmu:15945|mmu:230073	http://www.kegg.jp/kegg-bin/show_pathway?mmu05169+mmu:21354+mmu:24088+mmu:12317+mmu:20846+mmu:56489+mmu:242705+mmu:13197+mmu:100038882+mmu:15945+mmu:230073
mmu04622	RIG-I-like receptor signaling pathway	5	117	54	7032	0.0019319	0.117229	0.0925926	ENSMUSG00000017830(Dhx58)|ENSMUSG00000042349(Ikbke)|ENSMUSG00000035692(Isg15)|ENSMUSG00000034855(Cxcl10)|ENSMUSG00000040296(Ddx58)	mmu:80861|mmu:56489|mmu:100038882|mmu:15945|mmu:230073	http://www.kegg.jp/kegg-bin/show_pathway?mmu04622+mmu:80861+mmu:56489+mmu:100038882+mmu:15945+mmu:230073
mmu05164	Influenza A	8	117	140	7032	0.00222235	0.117229	0.0571429	ENSMUSG00000020641(Rsad2)|ENSMUSG00000023341(Mx2)|ENSMUSG00000026104(Stat1)|ENSMUSG00000042349(Ikbke)|ENSMUSG00000062825(Actg1)|ENSMUSG00000035385(Ccl2)|ENSMUSG00000034855(Cxcl10)|ENSMUSG00000040296(Ddx58)	mmu:58185|mmu:17858|mmu:20846|mmu:56489|mmu:11465|mmu:20296|mmu:15945|mmu:230073	http://www.kegg.jp/kegg-bin/show_pathway?mmu05164+mmu:58185+mmu:17858+mmu:20846+mmu:56489+mmu:11465+mmu:20296+mmu:15945+mmu:230073
mmu05171	Coronavirus disease - COVID-19	10	117	223	7032	0.0038678	0.162596	0.044843	ENSMUSG00000027995(Tlr2)|ENSMUSG00000023341(Mx2)|ENSMUSG00000026104(Stat1)|ENSMUSG00000042349(Ikbke)|ENSMUSG00000068037(Mas1)|ENSMUSG00000035692(Isg15)|ENSMUSG00000035385(Ccl2)|ENSMUSG00000061780(Cfd)|ENSMUSG00000034855(Cxcl10)|ENSMUSG00000040296(Ddx58)	mmu:24088|mmu:17858|mmu:20846|mmu:56489|mmu:17171|mmu:100038882|mmu:20296|mmu:11537|mmu:15945|mmu:230073	http://www.kegg.jp/kegg-bin/show_pathway?mmu05171+mmu:24088+mmu:17858+mmu:20846+mmu:56489+mmu:17171+mmu:100038882+mmu:20296+mmu:11537+mmu:15945+mmu:230073
mmu04976	Bile secretion	6	117	94	7032	0.0046236	0.162596	0.0638298	ENSMUSG00000094156(Sult2a7)|ENSMUSG00000037583(Nr0b2)|ENSMUSG00000023073(Slc10a2)|ENSMUSG00000067144(Slc22a7)|ENSMUSG00000060317(Acnat2)|ENSMUSG00000030762(Aqp8)	mmu:638251|mmu:23957|mmu:20494|mmu:108114|mmu:209186|mmu:11833	http://www.kegg.jp/kegg-bin/show_pathway?mmu04976+mmu:638251+mmu:23957+mmu:20494+mmu:108114+mmu:209186+mmu:11833
mmu04623	Cytosolic DNA-sensing pathway	4	117	47	7032	0.00748417	0.225594	0.0851064	ENSMUSG00000042349(Ikbke)|ENSMUSG00000034855(Cxcl10)|ENSMUSG00000040296(Ddx58)|ENSMUSG00000027514(Zbp1)	mmu:56489|mmu:15945|mmu:230073|mmu:58203	http://www.kegg.jp/kegg-bin/show_pathway?mmu04623+mmu:56489+mmu:15945+mmu:230073+mmu:58203
mmu00590	Arachidonic acid metabolism	5	117	77	7032	0.0089242	0.235376	0.0649351	ENSMUSG00000040583(Cyp2b13)|ENSMUSG00000040660(Cyp2b9)|ENSMUSG00000032808(Cyp2c38)|ENSMUSG00000027983(Cyp2u1)|ENSMUSG00000050737(Ptges)	mmu:13089|mmu:13094|mmu:13097|mmu:71519|mmu:64292	http://www.kegg.jp/kegg-bin/show_pathway?mmu00590+mmu:13089+mmu:13094+mmu:13097+mmu:71519+mmu:64292
mmu04657	IL-17 signaling pathway	5	117	80	7032	0.010441	0.244784	0.0625	ENSMUSG00000042349(Ikbke)|ENSMUSG00000063704(Mapk15)|ENSMUSG00000035385(Ccl2)|ENSMUSG00000034855(Cxcl10)|ENSMUSG00000026822(Lcn2)	mmu:56489|mmu:332110|mmu:20296|mmu:15945|mmu:16819	http://www.kegg.jp/kegg-bin/show_pathway?mmu04657+mmu:56489+mmu:332110+mmu:20296+mmu:15945+mmu:16819
mmu04975	Fat digestion and absorption	3	117	35	7032	0.0199556	0.421063	0.0857143	ENSMUSG00000042179(Pnliprp1)|ENSMUSG00000023057(Fabp2)|ENSMUSG00000002944(Cd36)	mmu:18946|mmu:14079|mmu:12491	http://www.kegg.jp/kegg-bin/show_pathway?mmu04975+mmu:18946+mmu:14079+mmu:12491
mmu05142	Chagas disease	5	117	101	7032	0.0261801	0.502183	0.0495049	ENSMUSG00000027995(Tlr2)|ENSMUSG00000003814(Calr)|ENSMUSG00000024697(Gna14)|ENSMUSG00000035385(Ccl2)|ENSMUSG00000034792(Gna15)	mmu:24088|mmu:12317|mmu:14675|mmu:20296|mmu:14676	http://www.kegg.jp/kegg-bin/show_pathway?mmu05142+mmu:24088+mmu:12317+mmu:14675+mmu:20296+mmu:14676
mmu00910	Nitrogen metabolism	2	117	17	7032	0.0317176	0.546236	0.117647	ENSMUSG00000038526(Car14)|ENSMUSG00000027559(Car3)	mmu:23831|mmu:12350	http://www.kegg.jp/kegg-bin/show_pathway?mmu00910+mmu:23831+mmu:12350
mmu05145	Toxoplasmosis	5	117	108	7032	0.0336543	0.546236	0.0462963	ENSMUSG00000027995(Tlr2)|ENSMUSG00000026104(Stat1)|ENSMUSG00000046879(Irgm1)|ENSMUSG00000078853(Igtp)|ENSMUSG00000069874(Irgm2)	mmu:24088|mmu:20846|mmu:15944|mmu:16145|mmu:54396	http://www.kegg.jp/kegg-bin/show_pathway?mmu05145+mmu:24088+mmu:20846+mmu:15944+mmu:16145+mmu:54396
mmu00140	Steroid hormone biosynthesis	4	117	79	7032	0.042152	0.569574	0.0506329	ENSMUSG00000068083(Cyp2d40)|ENSMUSG00000040583(Cyp2b13)|ENSMUSG00000040660(Cyp2b9)|ENSMUSG00000032808(Cyp2c38)	mmu:71754|mmu:13089|mmu:13094|mmu:13097	http://www.kegg.jp/kegg-bin/show_pathway?mmu00140+mmu:71754+mmu:13089+mmu:13094+mmu:13097
mmu00520	Amino sugar and nucleotide sugar metabolism	3	117	50	7032	0.0500104	0.569574	0.06	ENSMUSG00000070284(Gmppb)|ENSMUSG00000028671(Gale)|ENSMUSG00000041798(Gck)	mmu:331026|mmu:74246|mmu:103988	http://www.kegg.jp/kegg-bin/show_pathway?mmu00520+mmu:331026+mmu:74246+mmu:103988
mmu04744	Phototransduction	2	117	22	7032	0.0510613	0.569574	0.0909091	ENSMUSG00000034837(Gnat1)|ENSMUSG00000029663(Gngt1)	mmu:14685|mmu:14699	http://www.kegg.jp/kegg-bin/show_pathway?mmu04744+mmu:14685+mmu:14699
mmu04145	Phagosome	6	117	162	7032	0.0526874	0.569574	0.037037	ENSMUSG00000037321(Tap1)|ENSMUSG00000027995(Tlr2)|ENSMUSG00000003814(Calr)|ENSMUSG00000043091(Tuba1c)|ENSMUSG00000002944(Cd36)|ENSMUSG00000062825(Actg1)	mmu:21354|mmu:24088|mmu:12317|mmu:22146|mmu:12491|mmu:11465	http://www.kegg.jp/kegg-bin/show_pathway?mmu04145+mmu:21354+mmu:24088+mmu:12317+mmu:22146+mmu:12491+mmu:11465
mmu04620	Toll-like receptor signaling pathway	4	117	85	7032	0.0527179	0.569574	0.0470588	ENSMUSG00000027995(Tlr2)|ENSMUSG00000026104(Stat1)|ENSMUSG00000042349(Ikbke)|ENSMUSG00000034855(Cxcl10)	mmu:24088|mmu:20846|mmu:56489|mmu:15945	http://www.kegg.jp/kegg-bin/show_pathway?mmu04620+mmu:24088+mmu:20846+mmu:56489+mmu:15945
mmu04110	Cell cycle	5	117	123	7032	0.0537823	0.569574	0.0406504	ENSMUSG00000002870(Mcm2)|ENSMUSG00000018983(E2f2)|ENSMUSG00000036390(Gadd45a)|ENSMUSG00000006398(Cdc20)|ENSMUSG00000005410(Mcm5)	mmu:17216|mmu:242705|mmu:13197|mmu:107995|mmu:17218	http://www.kegg.jp/kegg-bin/show_pathway?mmu04110+mmu:17216+mmu:242705+mmu:13197+mmu:107995+mmu:17218
mmu04141	Protein processing in endoplasmic reticulum	6	117	163	7032	0.0539881	0.569574	0.0368098	ENSMUSG00000025823(Pdia4)|ENSMUSG00000003814(Calr)|ENSMUSG00000032115(Hyou1)|ENSMUSG00000024807(Syvn1)|ENSMUSG00000009092(Derl3)|ENSMUSG00000026864(Hspa5)	mmu:12304|mmu:12317|mmu:12282|mmu:74126|mmu:70377|mmu:14828	http://www.kegg.jp/kegg-bin/show_pathway?mmu04141+mmu:12304+mmu:12317+mmu:12282+mmu:74126+mmu:70377+mmu:14828
mmu05144	Malaria	3	117	53	7032	0.0576966	0.579714	0.0566038	ENSMUSG00000027995(Tlr2)|ENSMUSG00000002944(Cd36)|ENSMUSG00000035385(Ccl2)	mmu:24088|mmu:12491|mmu:20296	http://www.kegg.jp/kegg-bin/show_pathway?mmu05144+mmu:24088+mmu:12491+mmu:20296
mmu05162	Measles	5	117	129	7032	0.0634403	0.60845	0.0387597	ENSMUSG00000027995(Tlr2)|ENSMUSG00000023341(Mx2)|ENSMUSG00000026104(Stat1)|ENSMUSG00000042349(Ikbke)|ENSMUSG00000040296(Ddx58)	mmu:24088|mmu:17858|mmu:20846|mmu:56489|mmu:230073	http://www.kegg.jp/kegg-bin/show_pathway?mmu05162+mmu:24088+mmu:17858+mmu:20846+mmu:56489+mmu:230073
mmu00524	Neomycin, kanamycin and gentamicin biosynthesis	1	117	5	7032	0.0804906	0.730045	0.2	ENSMUSG00000041798(Gck)	mmu:103988	http://www.kegg.jp/kegg-bin/show_pathway?mmu00524+mmu:103988
mmu00052	Galactose metabolism	2	117	30	7032	0.0883186	0.730045	0.0666667	ENSMUSG00000028671(Gale)|ENSMUSG00000041798(Gck)	mmu:74246|mmu:103988	http://www.kegg.jp/kegg-bin/show_pathway?mmu00052+mmu:74246+mmu:103988
mmu04710	Circadian rhythm	2	117	30	7032	0.0883186	0.730045	0.0666667	ENSMUSG00000020889(Nr1d1)|ENSMUSG00000026077(Npas2)	mmu:217166|mmu:18143	http://www.kegg.jp/kegg-bin/show_pathway?mmu04710+mmu:217166+mmu:18143
mmu04917	Prolactin signaling pathway	3	117	64	7032	0.0902138	0.730045	0.046875	ENSMUSG00000026104(Stat1)|ENSMUSG00000018899(Irf1)|ENSMUSG00000041798(Gck)	mmu:20846|mmu:16362|mmu:103988	http://www.kegg.jp/kegg-bin/show_pathway?mmu04917+mmu:20846+mmu:16362+mmu:103988
mmu00630	Glyoxylate and dicarboxylate metabolism	2	117	31	7032	0.093418	0.730045	0.0645161	ENSMUSG00000032607(Amt)|ENSMUSG00000027870(Hao2)	mmu:434437|mmu:56185	http://www.kegg.jp/kegg-bin/show_pathway?mmu00630+mmu:434437+mmu:56185
mmu05161	Hepatitis B	5	117	147	7032	0.0978692	0.737514	0.0340136	ENSMUSG00000027995(Tlr2)|ENSMUSG00000026104(Stat1)|ENSMUSG00000042349(Ikbke)|ENSMUSG00000018983(E2f2)|ENSMUSG00000040296(Ddx58)	mmu:24088|mmu:20846|mmu:56489|mmu:242705|mmu:230073	http://www.kegg.jp/kegg-bin/show_pathway?mmu05161+mmu:24088+mmu:20846+mmu:56489+mmu:242705+mmu:230073
mmu04918	Thyroid hormone synthesis	3	117	71	7032	0.114093	0.806085	0.0422535	ENSMUSG00000025823(Pdia4)|ENSMUSG00000031271(Serpina7)|ENSMUSG00000026864(Hspa5)	mmu:12304|mmu:331535|mmu:14828	http://www.kegg.jp/kegg-bin/show_pathway?mmu04918+mmu:12304+mmu:331535+mmu:14828
mmu03030	DNA replication	2	117	35	7032	0.114609	0.806085	0.0571429	ENSMUSG00000002870(Mcm2)|ENSMUSG00000005410(Mcm5)	mmu:17216|mmu:17218	http://www.kegg.jp/kegg-bin/show_pathway?mmu03030+mmu:17216+mmu:17218
mmu04612	Antigen processing and presentation	3	117	74	7032	0.124992	0.8223	0.0405405	ENSMUSG00000037321(Tap1)|ENSMUSG00000003814(Calr)|ENSMUSG00000026864(Hspa5)	mmu:21354|mmu:12317|mmu:14828	http://www.kegg.jp/kegg-bin/show_pathway?mmu04612+mmu:21354+mmu:12317+mmu:14828
mmu05033	Nicotine addiction	2	117	38	7032	0.131226	0.8223	0.0526316	ENSMUSG00000019935(Slc17a8)|ENSMUSG00000035745(Grin3b)	mmu:216227|mmu:170483	http://www.kegg.jp/kegg-bin/show_pathway?mmu05033+mmu:216227+mmu:170483
mmu05212	Pancreatic cancer	3	117	76	7032	0.13246	0.8223	0.0394737	ENSMUSG00000026104(Stat1)|ENSMUSG00000018983(E2f2)|ENSMUSG00000036390(Gadd45a)	mmu:20846|mmu:242705|mmu:13197	http://www.kegg.jp/kegg-bin/show_pathway?mmu05212+mmu:20846+mmu:242705+mmu:13197
mmu05170	Human immunodeficiency virus 1 infection	6	117	208	7032	0.132503	0.8223	0.0288462	ENSMUSG00000057143(Trim12c)|ENSMUSG00000057596(Trim30d)|ENSMUSG00000037321(Tap1)|ENSMUSG00000027995(Tlr2)|ENSMUSG00000003814(Calr)|ENSMUSG00000029663(Gngt1)	mmu:319236|mmu:209387|mmu:21354|mmu:24088|mmu:12317|mmu:14699	http://www.kegg.jp/kegg-bin/show_pathway?mmu05170+mmu:319236+mmu:209387+mmu:21354+mmu:24088+mmu:12317+mmu:14699
mmu03440	Homologous recombination	2	117	40	7032	0.142594	0.85964	0.05	ENSMUSG00000059060(Rad51b)|ENSMUSG00000028933(Xrcc2)	mmu:19363|mmu:57434	http://www.kegg.jp/kegg-bin/show_pathway?mmu03440+mmu:19363+mmu:57434
mmu04061	Viral protein interaction with cytokine and cytokine receptor	3	117	80	7032	0.147847	0.866551	0.0375	ENSMUSG00000044052(Ccr10)|ENSMUSG00000035385(Ccl2)|ENSMUSG00000034855(Cxcl10)	mmu:12777|mmu:20296|mmu:15945	http://www.kegg.jp/kegg-bin/show_pathway?mmu04061+mmu:12777+mmu:20296+mmu:15945
mmu04210	Apoptosis	4	117	130	7032	0.170482	0.906087	0.0307692	ENSMUSG00000023249(Parp3)|ENSMUSG00000043091(Tuba1c)|ENSMUSG00000036390(Gadd45a)|ENSMUSG00000062825(Actg1)	mmu:235587|mmu:22146|mmu:13197|mmu:11465	http://www.kegg.jp/kegg-bin/show_pathway?mmu04210+mmu:235587+mmu:22146+mmu:13197+mmu:11465
mmu04146	Peroxisome	3	117	86	7032	0.171943	0.906087	0.0348837	ENSMUSG00000055782(Abcd2)|ENSMUSG00000027870(Hao2)|ENSMUSG00000060317(Acnat2)	mmu:26874|mmu:56185|mmu:209186	http://www.kegg.jp/kegg-bin/show_pathway?mmu04146+mmu:26874+mmu:56185+mmu:209186
mmu04062	Chemokine signaling pathway	5	117	178	7032	0.174602	0.906087	0.0280899	ENSMUSG00000026104(Stat1)|ENSMUSG00000044052(Ccr10)|ENSMUSG00000035385(Ccl2)|ENSMUSG00000034855(Cxcl10)|ENSMUSG00000029663(Gngt1)	mmu:20846|mmu:12777|mmu:20296|mmu:15945|mmu:14699	http://www.kegg.jp/kegg-bin/show_pathway?mmu04062+mmu:20846+mmu:12777+mmu:20296+mmu:15945+mmu:14699
mmu00830	Retinol metabolism	3	117	87	7032	0.176064	0.906087	0.0344828	ENSMUSG00000040583(Cyp2b13)|ENSMUSG00000040660(Cyp2b9)|ENSMUSG00000032808(Cyp2c38)	mmu:13089|mmu:13094|mmu:13097	http://www.kegg.jp/kegg-bin/show_pathway?mmu00830+mmu:13089+mmu:13094+mmu:13097
mmu05235	PD-L1 expression and PD-1 checkpoint pathway in cancer	3	117	87	7032	0.176064	0.906087	0.0344828	ENSMUSG00000016496(Cd274)|ENSMUSG00000027995(Tlr2)|ENSMUSG00000026104(Stat1)	mmu:60533|mmu:24088|mmu:20846	http://www.kegg.jp/kegg-bin/show_pathway?mmu05235+mmu:60533+mmu:24088+mmu:20846
mmu02010	ABC transporters	2	117	47	7032	0.183798	0.913107	0.0425532	ENSMUSG00000037321(Tap1)|ENSMUSG00000055782(Abcd2)	mmu:21354|mmu:26874	http://www.kegg.jp/kegg-bin/show_pathway?mmu02010+mmu:21354+mmu:26874
mmu04979	Cholesterol metabolism	2	117	48	7032	0.189825	0.913107	0.0416667	ENSMUSG00000002944(Cd36)|ENSMUSG00000047822(Angptl8)	mmu:12491|mmu:624219	http://www.kegg.jp/kegg-bin/show_pathway?mmu04979+mmu:12491+mmu:624219
mmu05222	Small cell lung cancer	3	117	91	7032	0.192819	0.913107	0.032967	ENSMUSG00000018983(E2f2)|ENSMUSG00000036390(Gadd45a)|ENSMUSG00000028044(Cks1b)	mmu:242705|mmu:13197|mmu:54124	http://www.kegg.jp/kegg-bin/show_pathway?mmu05222+mmu:242705+mmu:13197+mmu:54124
mmu00430	Taurine and hypotaurine metabolism	1	117	13	7032	0.196119	0.913107	0.0769231	ENSMUSG00000060317(Acnat2)	mmu:209186	http://www.kegg.jp/kegg-bin/show_pathway?mmu00430+mmu:209186
mmu05146	Amoebiasis	3	117	93	7032	0.201345	0.913107	0.0322581	ENSMUSG00000027995(Tlr2)|ENSMUSG00000024697(Gna14)|ENSMUSG00000034792(Gna15)	mmu:24088|mmu:14675|mmu:14676	http://www.kegg.jp/kegg-bin/show_pathway?mmu05146+mmu:24088+mmu:14675+mmu:14676
mmu00330	Arginine and proline metabolism	2	117	51	7032	0.208056	0.913107	0.0392157	ENSMUSG00000026520(Pycr2)|ENSMUSG00000056162(Cndp1)	mmu:69051|mmu:338403	http://www.kegg.jp/kegg-bin/show_pathway?mmu00330+mmu:69051+mmu:338403
mmu05417	Lipid and atherosclerosis	5	117	195	7032	0.224206	0.913107	0.025641	ENSMUSG00000027995(Tlr2)|ENSMUSG00000042349(Ikbke)|ENSMUSG00000002944(Cd36)|ENSMUSG00000035385(Ccl2)|ENSMUSG00000026864(Hspa5)	mmu:24088|mmu:56489|mmu:12491|mmu:20296|mmu:14828	http://www.kegg.jp/kegg-bin/show_pathway?mmu05417+mmu:24088+mmu:56489+mmu:12491+mmu:20296+mmu:14828
mmu05321	Inflammatory bowel disease	2	117	54	7032	0.226463	0.913107	0.037037	ENSMUSG00000027995(Tlr2)|ENSMUSG00000026104(Stat1)	mmu:24088|mmu:20846	http://www.kegg.jp/kegg-bin/show_pathway?mmu05321+mmu:24088+mmu:20846
mmu04064	NF-kappa B signaling pathway	3	117	99	7032	0.227424	0.913107	0.030303	ENSMUSG00000034457(Eda2r)|ENSMUSG00000036390(Gadd45a)|ENSMUSG00000040296(Ddx58)	mmu:245527|mmu:13197|mmu:230073	http://www.kegg.jp/kegg-bin/show_pathway?mmu04064+mmu:245527+mmu:13197+mmu:230073
mmu00603	Glycosphingolipid biosynthesis - globo and isoglobo series	1	117	16	7032	0.235658	0.913107	0.0625	ENSMUSG00000008461(Fut1)	mmu:14343	http://www.kegg.jp/kegg-bin/show_pathway?mmu00603+mmu:14343
mmu00561	Glycerolipid metabolism	2	117	57	7032	0.244985	0.913107	0.0350877	ENSMUSG00000042179(Pnliprp1)|ENSMUSG00000012187(Mogat1)	mmu:18946|mmu:68393	http://www.kegg.jp/kegg-bin/show_pathway?mmu00561+mmu:18946+mmu:68393
mmu00061	Fatty acid biosynthesis	1	117	17	7032	0.248405	0.913107	0.0588235	ENSMUSG00000025153(Fasn)	mmu:14104	http://www.kegg.jp/kegg-bin/show_pathway?mmu00061+mmu:14104
mmu05168	Herpes simplex virus 1 infection	9	117	415	7032	0.252931	0.913107	0.0216867	ENSMUSG00000020491(2810021J22Rik)|ENSMUSG00000037321(Tap1)|ENSMUSG00000027995(Tlr2)|ENSMUSG00000003814(Calr)|ENSMUSG00000026104(Stat1)|ENSMUSG00000042349(Ikbke)|ENSMUSG00000035385(Ccl2)|ENSMUSG00000066007(Zfp600)|ENSMUSG00000040296(Ddx58)	mmu:69944|mmu:21354|mmu:24088|mmu:12317|mmu:20846|mmu:56489|mmu:20296|mmu:667666|mmu:230073	http://www.kegg.jp/kegg-bin/show_pathway?mmu05168+mmu:69944+mmu:21354+mmu:24088+mmu:12317+mmu:20846+mmu:56489+mmu:20296+mmu:667666+mmu:230073
mmu04530	Tight junction	4	117	154	7032	0.253904	0.913107	0.025974	ENSMUSG00000043091(Tuba1c)|ENSMUSG00000022512(Cldn1)|ENSMUSG00000062825(Actg1)|ENSMUSG00000034917(Tjp3)	mmu:22146|mmu:12737|mmu:11465|mmu:27375	http://www.kegg.jp/kegg-bin/show_pathway?mmu04530+mmu:22146+mmu:12737+mmu:11465+mmu:27375
mmu00120	Primary bile acid biosynthesis	1	117	18	7032	0.26094	0.913107	0.0555556	ENSMUSG00000060317(Acnat2)	mmu:209186	http://www.kegg.jp/kegg-bin/show_pathway?mmu00120+mmu:209186
mmu04950	Maturity onset diabetes of the young	1	117	18	7032	0.26094	0.913107	0.0555556	ENSMUSG00000041798(Gck)	mmu:103988	http://www.kegg.jp/kegg-bin/show_pathway?mmu04950+mmu:103988
mmu04625	C-type lectin receptor signaling pathway	3	117	107	7032	0.26311	0.913107	0.0280374	ENSMUSG00000026104(Stat1)|ENSMUSG00000042349(Ikbke)|ENSMUSG00000018899(Irf1)	mmu:20846|mmu:56489|mmu:16362	http://www.kegg.jp/kegg-bin/show_pathway?mmu04625+mmu:20846+mmu:56489+mmu:16362
mmu00670	One carbon pool by folate	1	117	19	7032	0.273268	0.913107	0.0526316	ENSMUSG00000032607(Amt)	mmu:434437	http://www.kegg.jp/kegg-bin/show_pathway?mmu00670+mmu:434437
mmu04668	TNF signaling pathway	3	117	110	7032	0.276684	0.913107	0.0272727	ENSMUSG00000018899(Irf1)|ENSMUSG00000035385(Ccl2)|ENSMUSG00000034855(Cxcl10)	mmu:16362|mmu:20296|mmu:15945	http://www.kegg.jp/kegg-bin/show_pathway?mmu04668+mmu:16362+mmu:20296+mmu:15945
mmu04724	Glutamatergic synapse	3	117	111	7032	0.281225	0.913107	0.027027	ENSMUSG00000019935(Slc17a8)|ENSMUSG00000035745(Grin3b)|ENSMUSG00000029663(Gngt1)	mmu:216227|mmu:170483|mmu:14699	http://www.kegg.jp/kegg-bin/show_pathway?mmu04724+mmu:216227+mmu:170483+mmu:14699
mmu05150	Staphylococcus aureus infection	2	117	65	7032	0.294539	0.913107	0.0307692	ENSMUSG00000019761(Krt10)|ENSMUSG00000061780(Cfd)	mmu:16661|mmu:11537	http://www.kegg.jp/kegg-bin/show_pathway?mmu05150+mmu:16661+mmu:11537
mmu05218	Melanoma	2	117	65	7032	0.294539	0.913107	0.0307692	ENSMUSG00000018983(E2f2)|ENSMUSG00000036390(Gadd45a)	mmu:242705|mmu:13197	http://www.kegg.jp/kegg-bin/show_pathway?mmu05218+mmu:242705+mmu:13197
mmu01200	Carbon metabolism	3	117	114	7032	0.294889	0.913107	0.0263158	ENSMUSG00000032607(Amt)|ENSMUSG00000027870(Hao2)|ENSMUSG00000041798(Gck)	mmu:434437|mmu:56185|mmu:103988	http://www.kegg.jp/kegg-bin/show_pathway?mmu01200+mmu:434437+mmu:56185+mmu:103988
mmu00770	Pantothenate and CoA biosynthesis	1	117	21	7032	0.297316	0.913107	0.047619	ENSMUSG00000037440(Vnn1)	mmu:22361	http://www.kegg.jp/kegg-bin/show_pathway?mmu00770+mmu:22361
mmu05140	Leishmaniasis	2	117	69	7032	0.319199	0.913107	0.0289855	ENSMUSG00000027995(Tlr2)|ENSMUSG00000026104(Stat1)	mmu:24088|mmu:20846	http://www.kegg.jp/kegg-bin/show_pathway?mmu05140+mmu:24088+mmu:20846
mmu05163	Human cytomegalovirus infection	5	117	225	7032	0.319898	0.913107	0.0222222	ENSMUSG00000037321(Tap1)|ENSMUSG00000003814(Calr)|ENSMUSG00000018983(E2f2)|ENSMUSG00000035385(Ccl2)|ENSMUSG00000029663(Gngt1)	mmu:21354|mmu:12317|mmu:242705|mmu:20296|mmu:14699	http://www.kegg.jp/kegg-bin/show_pathway?mmu05163+mmu:21354+mmu:12317+mmu:242705+mmu:20296+mmu:14699
mmu00340	Histidine metabolism	1	117	23	7032	0.320575	0.913107	0.0434783	ENSMUSG00000056162(Cndp1)	mmu:338403	http://www.kegg.jp/kegg-bin/show_pathway?mmu00340+mmu:338403
mmu00900	Terpenoid backbone biosynthesis	1	117	23	7032	0.320575	0.913107	0.0434783	ENSMUSG00000006517(Mvd)	mmu:192156	http://www.kegg.jp/kegg-bin/show_pathway?mmu00900+mmu:192156
mmu04520	Adherens junction	2	117	70	7032	0.325336	0.913107	0.0285714	ENSMUSG00000022676(Snai2)|ENSMUSG00000062825(Actg1)	mmu:20583|mmu:11465	http://www.kegg.jp/kegg-bin/show_pathway?mmu04520+mmu:20583+mmu:11465
mmu04920	Adipocytokine signaling pathway	2	117	70	7032	0.325336	0.913107	0.0285714	ENSMUSG00000005705(Agrp)|ENSMUSG00000002944(Cd36)	mmu:11604|mmu:12491	http://www.kegg.jp/kegg-bin/show_pathway?mmu04920+mmu:11604+mmu:12491
mmu00534	Glycosaminoglycan biosynthesis - heparan sulfate / heparin	1	117	24	7032	0.331917	0.913107	0.0416667	ENSMUSG00000028838(Extl1)	mmu:56219	http://www.kegg.jp/kegg-bin/show_pathway?mmu00534+mmu:56219
mmu00601	Glycosphingolipid biosynthesis - lacto and neolacto series	1	117	24	7032	0.331917	0.913107	0.0416667	ENSMUSG00000008461(Fut1)	mmu:14343	http://www.kegg.jp/kegg-bin/show_pathway?mmu00601+mmu:14343
mmu04614	Renin-angiotensin system	1	117	24	7032	0.331917	0.913107	0.0416667	ENSMUSG00000068037(Mas1)	mmu:17171	http://www.kegg.jp/kegg-bin/show_pathway?mmu04614+mmu:17171
mmu04152	AMPK signaling pathway	3	117	123	7032	0.336073	0.913107	0.0243902	ENSMUSG00000020538(Srebf1)|ENSMUSG00000002944(Cd36)|ENSMUSG00000025153(Fasn)	mmu:20787|mmu:12491|mmu:14104	http://www.kegg.jp/kegg-bin/show_pathway?mmu04152+mmu:20787+mmu:12491+mmu:14104
mmu04971	Gastric acid secretion	2	117	72	7032	0.337567	0.913107	0.0277778	ENSMUSG00000062825(Actg1)|ENSMUSG00000005553(Atp4a)	mmu:11465|mmu:11944	http://www.kegg.jp/kegg-bin/show_pathway?mmu04971+mmu:11465+mmu:11944
mmu05223	Non-small cell lung cancer	2	117	72	7032	0.337567	0.913107	0.0277778	ENSMUSG00000018983(E2f2)|ENSMUSG00000036390(Gadd45a)	mmu:242705|mmu:13197	http://www.kegg.jp/kegg-bin/show_pathway?mmu05223+mmu:242705+mmu:13197
mmu04966	Collecting duct acid secretion	1	117	25	7032	0.34307	0.913107	0.04	ENSMUSG00000005553(Atp4a)	mmu:11944	http://www.kegg.jp/kegg-bin/show_pathway?mmu04966+mmu:11944
mmu05214	Glioma	2	117	73	7032	0.343658	0.913107	0.0273973	ENSMUSG00000018983(E2f2)|ENSMUSG00000036390(Gadd45a)	mmu:242705|mmu:13197	http://www.kegg.jp/kegg-bin/show_pathway?mmu05214+mmu:242705+mmu:13197
mmu04060	Cytokine-cytokine receptor interaction	5	117	233	7032	0.346398	0.913107	0.0214592	ENSMUSG00000044052(Ccr10)|ENSMUSG00000034457(Eda2r)|ENSMUSG00000041954(Tnfrsf18)|ENSMUSG00000035385(Ccl2)|ENSMUSG00000034855(Cxcl10)	mmu:12777|mmu:245527|mmu:21936|mmu:20296|mmu:15945	http://www.kegg.jp/kegg-bin/show_pathway?mmu04060+mmu:12777+mmu:245527+mmu:21936+mmu:20296+mmu:15945
mmu04726	Serotonergic synapse	3	117	128	7032	0.358945	0.913107	0.0234375	ENSMUSG00000068083(Cyp2d40)|ENSMUSG00000032808(Cyp2c38)|ENSMUSG00000029663(Gngt1)	mmu:71754|mmu:13097|mmu:14699	http://www.kegg.jp/kegg-bin/show_pathway?mmu04726+mmu:71754+mmu:13097+mmu:14699
mmu05204	Chemical carcinogenesis - DNA adducts	2	117	76	7032	0.361824	0.913107	0.0263158	ENSMUSG00000094156(Sult2a7)|ENSMUSG00000032808(Cyp2c38)	mmu:638251|mmu:13097	http://www.kegg.jp/kegg-bin/show_pathway?mmu05204+mmu:638251+mmu:13097
mmu05220	Chronic myeloid leukemia	2	117	76	7032	0.361824	0.913107	0.0263158	ENSMUSG00000018983(E2f2)|ENSMUSG00000036390(Gadd45a)	mmu:242705|mmu:13197	http://www.kegg.jp/kegg-bin/show_pathway?mmu05220+mmu:242705+mmu:13197
mmu03060	Protein export	1	117	27	7032	0.364827	0.913107	0.037037	ENSMUSG00000026864(Hspa5)	mmu:14828	http://www.kegg.jp/kegg-bin/show_pathway?mmu03060+mmu:14828
mmu05323	Rheumatoid arthritis	2	117	77	7032	0.367839	0.913107	0.025974	ENSMUSG00000027995(Tlr2)|ENSMUSG00000035385(Ccl2)	mmu:24088|mmu:20296	http://www.kegg.jp/kegg-bin/show_pathway?mmu05323+mmu:24088+mmu:20296
mmu00500	Starch and sucrose metabolism	1	117	28	7032	0.375436	0.921128	0.0357143	ENSMUSG00000041798(Gck)	mmu:103988	http://www.kegg.jp/kegg-bin/show_pathway?mmu00500+mmu:103988
mmu00640	Propanoate metabolism	1	117	29	7032	0.385869	0.932087	0.0344828	ENSMUSG00000035948(Acss3)	mmu:380660	http://www.kegg.jp/kegg-bin/show_pathway?mmu00640+mmu:380660
mmu05167	Kaposi sarcoma-associated herpesvirus infection	4	117	191	7032	0.393376	0.932087	0.0209424	ENSMUSG00000026104(Stat1)|ENSMUSG00000042349(Ikbke)|ENSMUSG00000018983(E2f2)|ENSMUSG00000029663(Gngt1)	mmu:20846|mmu:56489|mmu:242705|mmu:14699	http://www.kegg.jp/kegg-bin/show_pathway?mmu05167+mmu:20846+mmu:56489+mmu:242705+mmu:14699
mmu04910	Insulin signaling pathway	3	117	136	7032	0.395299	0.932087	0.0220588	ENSMUSG00000020538(Srebf1)|ENSMUSG00000025153(Fasn)|ENSMUSG00000041798(Gck)	mmu:20787|mmu:14104|mmu:103988	http://www.kegg.jp/kegg-bin/show_pathway?mmu04910+mmu:20787+mmu:14104+mmu:103988
mmu03320	PPAR signaling pathway	2	117	82	7032	0.397573	0.932087	0.0243902	ENSMUSG00000023057(Fabp2)|ENSMUSG00000002944(Cd36)	mmu:14079|mmu:12491	http://www.kegg.jp/kegg-bin/show_pathway?mmu03320+mmu:14079+mmu:12491
mmu00410	beta-Alanine metabolism	1	117	32	7032	0.416143	0.948808	0.03125	ENSMUSG00000056162(Cndp1)	mmu:338403	http://www.kegg.jp/kegg-bin/show_pathway?mmu00410+mmu:338403
mmu05207	Chemical carcinogenesis - receptor activation	4	117	198	7032	0.419838	0.948808	0.020202	ENSMUSG00000040583(Cyp2b13)|ENSMUSG00000040660(Cyp2b9)|ENSMUSG00000022508(Bcl6)|ENSMUSG00000042349(Ikbke)	mmu:13089|mmu:13094|mmu:12053|mmu:56489	http://www.kegg.jp/kegg-bin/show_pathway?mmu05207+mmu:13089+mmu:13094+mmu:12053+mmu:56489
mmu05418	Fluid shear stress and atherosclerosis	3	117	144	7032	0.43112	0.948808	0.0208333	ENSMUSG00000062825(Actg1)|ENSMUSG00000034220(Gpc1)|ENSMUSG00000035385(Ccl2)	mmu:11465|mmu:14733|mmu:20296	http://www.kegg.jp/kegg-bin/show_pathway?mmu05418+mmu:11465+mmu:14733+mmu:20296
mmu01040	Biosynthesis of unsaturated fatty acids	1	117	34	7032	0.435499	0.948808	0.0294118	ENSMUSG00000060317(Acnat2)	mmu:209186	http://www.kegg.jp/kegg-bin/show_pathway?mmu01040+mmu:209186
mmu03410	Base excision repair	1	117	34	7032	0.435499	0.948808	0.0294118	ENSMUSG00000023249(Parp3)	mmu:235587	http://www.kegg.jp/kegg-bin/show_pathway?mmu03410+mmu:235587
mmu05340	Primary immunodeficiency	1	117	34	7032	0.435499	0.948808	0.0294118	ENSMUSG00000037321(Tap1)	mmu:21354	http://www.kegg.jp/kegg-bin/show_pathway?mmu05340+mmu:21354
mmu04613	Neutrophil extracellular trap formation	3	117	148	7032	0.448757	0.948808	0.0202703	ENSMUSG00000060639(H4c9)|ENSMUSG00000027995(Tlr2)|ENSMUSG00000062825(Actg1)	mmu:319158|mmu:24088|mmu:11465	http://www.kegg.jp/kegg-bin/show_pathway?mmu04613+mmu:319158+mmu:24088+mmu:11465
mmu00051	Fructose and mannose metabolism	1	117	36	7032	0.454218	0.948808	0.0277778	ENSMUSG00000070284(Gmppb)	mmu:331026	http://www.kegg.jp/kegg-bin/show_pathway?mmu00051+mmu:331026
mmu04974	Protein digestion and absorption	2	117	92	7032	0.455008	0.948808	0.0217391	ENSMUSG00000020261(Slc36a1)|ENSMUSG00000028339(Col15a1)	mmu:215335|mmu:12819	http://www.kegg.jp/kegg-bin/show_pathway?mmu04974+mmu:215335+mmu:12819
mmu05165	Human papillomavirus infection	6	117	327	7032	0.463272	0.948808	0.0183486	ENSMUSG00000023341(Mx2)|ENSMUSG00000026104(Stat1)|ENSMUSG00000042349(Ikbke)|ENSMUSG00000035692(Isg15)|ENSMUSG00000018899(Irf1)|ENSMUSG00000041827(Oasl1)	mmu:17858|mmu:20846|mmu:56489|mmu:100038882|mmu:16362|mmu:231655	http://www.kegg.jp/kegg-bin/show_pathway?mmu05165+mmu:17858+mmu:20846+mmu:56489+mmu:100038882+mmu:16362+mmu:231655
mmu05216	Thyroid cancer	1	117	37	7032	0.463346	0.948808	0.027027	ENSMUSG00000036390(Gadd45a)	mmu:13197	http://www.kegg.jp/kegg-bin/show_pathway?mmu05216+mmu:13197
mmu05034	Alcoholism	3	117	154	7032	0.474798	0.948808	0.0194805	ENSMUSG00000060639(H4c9)|ENSMUSG00000035745(Grin3b)|ENSMUSG00000029663(Gngt1)	mmu:319158|mmu:170483|mmu:14699	http://www.kegg.jp/kegg-bin/show_pathway?mmu05034+mmu:319158+mmu:170483+mmu:14699
mmu04713	Circadian entrainment	2	117	96	7032	0.477109	0.948808	0.0208333	ENSMUSG00000054764(Mtnr1a)|ENSMUSG00000029663(Gngt1)	mmu:17773|mmu:14699	http://www.kegg.jp/kegg-bin/show_pathway?mmu04713+mmu:17773+mmu:14699
mmu04621	NOD-like receptor signaling pathway	3	117	155	7032	0.479086	0.948808	0.0193548	ENSMUSG00000026104(Stat1)|ENSMUSG00000042349(Ikbke)|ENSMUSG00000035385(Ccl2)	mmu:20846|mmu:56489|mmu:20296	http://www.kegg.jp/kegg-bin/show_pathway?mmu04621+mmu:20846+mmu:56489+mmu:20296
mmu00260	Glycine, serine and threonine metabolism	1	117	39	7032	0.481149	0.948808	0.025641	ENSMUSG00000032607(Amt)	mmu:434437	http://www.kegg.jp/kegg-bin/show_pathway?mmu00260+mmu:434437
mmu00513	Various types of N-glycan biosynthesis	1	117	39	7032	0.481149	0.948808	0.025641	ENSMUSG00000035845(Alg12)	mmu:223774	http://www.kegg.jp/kegg-bin/show_pathway?mmu00513+mmu:223774
mmu05219	Bladder cancer	1	117	39	7032	0.481149	0.948808	0.025641	ENSMUSG00000018983(E2f2)	mmu:242705	http://www.kegg.jp/kegg-bin/show_pathway?mmu05219+mmu:242705
mmu04672	Intestinal immune network for IgA production	1	117	40	7032	0.48983	0.956983	0.025	ENSMUSG00000044052(Ccr10)	mmu:12777	http://www.kegg.jp/kegg-bin/show_pathway?mmu04672+mmu:12777
mmu04933	AGE-RAGE signaling pathway in diabetic complications	2	117	100	7032	0.498666	0.965307	0.02	ENSMUSG00000026104(Stat1)|ENSMUSG00000035385(Ccl2)	mmu:20846|mmu:20296	http://www.kegg.jp/kegg-bin/show_pathway?mmu04933+mmu:20846+mmu:20296
mmu00591	Linoleic acid metabolism	1	117	43	7032	0.515018	0.971547	0.0232558	ENSMUSG00000032808(Cyp2c38)	mmu:13097	http://www.kegg.jp/kegg-bin/show_pathway?mmu00591+mmu:13097
mmu01100	Metabolic pathways	25	117	1496	7032	0.527057	0.971547	0.0167112	ENSMUSG00000042179(Pnliprp1)|ENSMUSG00000020638(Cmpk2)|ENSMUSG00000035845(Alg12)|ENSMUSG00000040583(Cyp2b13)|ENSMUSG00000040660(Cyp2b9)|ENSMUSG00000032808(Cyp2c38)|ENSMUSG00000026520(Pycr2)|ENSMUSG00000038526(Car14)|ENSMUSG00000070284(Gmppb)|ENSMUSG00000056162(Cndp1)|ENSMUSG00000027983(Cyp2u1)|ENSMUSG00000006517(Mvd)|ENSMUSG00000035948(Acss3)|ENSMUSG00000032607(Amt)|ENSMUSG00000002797(Ggct)|ENSMU…	mmu:18946|mmu:22169|mmu:223774|mmu:13089|mmu:13094|mmu:13097|mmu:69051|mmu:23831|mmu:331026|mmu:338403|mmu:71519|mmu:192156|mmu:380660|mmu:434437|mmu:110175|mmu:56185|mmu:56219|mmu:74246|mmu:12350|mmu:14104|mmu:14343|mmu:64292|mmu:11944|mmu:209186|mmu:103988	http://www.kegg.jp/kegg-bin/show_pathway?mmu01100+mmu:18946+mmu:22169+mmu:223774+mmu:13089+mmu:13094+mmu:13097+mmu:69051+mmu:23831+mmu:331026+mmu:338403+mmu:71519+mmu:192156+mmu:380660+mmu:434437+mmu:110175+mmu:56185+mmu:56219+mmu:74246+mmu:12350+mmu:14104+mmu:14343+mmu:64292+mmu:11944+mmu:209186+mmu:103988
mmu04930	Type II diabetes mellitus	1	117	45	7032	0.531121	0.971547	0.0222222	ENSMUSG00000041798(Gck)	mmu:103988	http://www.kegg.jp/kegg-bin/show_pathway?mmu04930+mmu:103988
mmu04670	Leukocyte transendothelial migration	2	117	107	7032	0.535012	0.971547	0.0186916	ENSMUSG00000022512(Cldn1)|ENSMUSG00000062825(Actg1)	mmu:12737|mmu:11465	http://www.kegg.jp/kegg-bin/show_pathway?mmu04670+mmu:12737+mmu:11465
mmu03050	Proteasome	1	117	46	7032	0.538973	0.971547	0.0217391	ENSMUSG00000096727(Psmb9)	mmu:16912	http://www.kegg.jp/kegg-bin/show_pathway?mmu03050+mmu:16912
mmu05225	Hepatocellular carcinoma	3	117	170	7032	0.541326	0.971547	0.0176471	ENSMUSG00000018983(E2f2)|ENSMUSG00000036390(Gadd45a)|ENSMUSG00000062825(Actg1)	mmu:242705|mmu:13197|mmu:11465	http://www.kegg.jp/kegg-bin/show_pathway?mmu05225+mmu:242705+mmu:13197+mmu:11465
mmu04931	Insulin resistance	2	117	109	7032	0.545064	0.971547	0.0183486	ENSMUSG00000020538(Srebf1)|ENSMUSG00000002944(Cd36)	mmu:20787|mmu:12491	http://www.kegg.jp/kegg-bin/show_pathway?mmu04931+mmu:20787+mmu:12491
mmu05202	Transcriptional misregulation in cancer	3	117	173	7032	0.553266	0.971547	0.017341	ENSMUSG00000022508(Bcl6)|ENSMUSG00000037169(Mycn)|ENSMUSG00000036390(Gadd45a)	mmu:12053|mmu:18109|mmu:13197	http://www.kegg.jp/kegg-bin/show_pathway?mmu05202+mmu:12053+mmu:18109+mmu:13197
mmu05030	Cocaine addiction	1	117	48	7032	0.554287	0.971547	0.0208333	ENSMUSG00000035745(Grin3b)	mmu:170483	http://www.kegg.jp/kegg-bin/show_pathway?mmu05030+mmu:170483
mmu00071	Fatty acid degradation	1	117	49	7032	0.561754	0.971547	0.0204082	ENSMUSG00000027983(Cyp2u1)	mmu:71519	http://www.kegg.jp/kegg-bin/show_pathway?mmu00071+mmu:71519
mmu00510	N-Glycan biosynthesis	1	117	49	7032	0.561754	0.971547	0.0204082	ENSMUSG00000035845(Alg12)	mmu:223774	http://www.kegg.jp/kegg-bin/show_pathway?mmu00510+mmu:223774
mmu05132	Salmonella infection	4	117	244	7032	0.583401	0.971547	0.0163934	ENSMUSG00000027995(Tlr2)|ENSMUSG00000043091(Tuba1c)|ENSMUSG00000062825(Actg1)|ENSMUSG00000032231(Anxa2)	mmu:24088|mmu:22146|mmu:11465|mmu:12306	http://www.kegg.jp/kegg-bin/show_pathway?mmu05132+mmu:24088+mmu:22146+mmu:11465+mmu:12306
mmu03460	Fanconi anemia pathway	1	117	52	7032	0.583418	0.971547	0.0192308	ENSMUSG00000073705(Cenps)	mmu:69928	http://www.kegg.jp/kegg-bin/show_pathway?mmu03460+mmu:69928
mmu04915	Estrogen signaling pathway	2	117	118	7032	0.588427	0.971547	0.0169492	ENSMUSG00000019761(Krt10)|ENSMUSG00000024032(Tff1)	mmu:16661|mmu:21784	http://www.kegg.jp/kegg-bin/show_pathway?mmu04915+mmu:16661+mmu:21784
mmu04919	Thyroid hormone signaling pathway	2	117	120	7032	0.597642	0.971547	0.0166667	ENSMUSG00000026104(Stat1)|ENSMUSG00000062825(Actg1)	mmu:20846|mmu:11465	http://www.kegg.jp/kegg-bin/show_pathway?mmu04919+mmu:20846+mmu:11465
mmu00240	Pyrimidine metabolism	1	117	55	7032	0.60402	0.971547	0.0181818	ENSMUSG00000020638(Cmpk2)	mmu:22169	http://www.kegg.jp/kegg-bin/show_pathway?mmu00240+mmu:22169
mmu05134	Legionellosis	1	117	58	7032	0.623612	0.971547	0.0172414	ENSMUSG00000027995(Tlr2)	mmu:24088	http://www.kegg.jp/kegg-bin/show_pathway?mmu05134+mmu:24088
mmu05213	Endometrial cancer	1	117	58	7032	0.623612	0.971547	0.0172414	ENSMUSG00000036390(Gadd45a)	mmu:13197	http://www.kegg.jp/kegg-bin/show_pathway?mmu05213+mmu:13197
mmu04926	Relaxin signaling pathway	2	117	126	7032	0.624367	0.971547	0.015873	ENSMUSG00000034792(Gna15)|ENSMUSG00000029663(Gngt1)	mmu:14676|mmu:14699	http://www.kegg.jp/kegg-bin/show_pathway?mmu04926+mmu:14676+mmu:14699
mmu04068	FoxO signaling pathway	2	117	127	7032	0.628687	0.971547	0.015748	ENSMUSG00000022508(Bcl6)|ENSMUSG00000036390(Gadd45a)	mmu:12053|mmu:13197	http://www.kegg.jp/kegg-bin/show_pathway?mmu04068+mmu:12053+mmu:13197
mmu04217	Necroptosis	2	117	127	7032	0.628687	0.971547	0.015748	ENSMUSG00000026104(Stat1)|ENSMUSG00000027514(Zbp1)	mmu:20846|mmu:58203	http://www.kegg.jp/kegg-bin/show_pathway?mmu04217+mmu:20846+mmu:58203
mmu05217	Basal cell carcinoma	1	117	60	7032	0.636136	0.971547	0.0166667	ENSMUSG00000036390(Gadd45a)	mmu:13197	http://www.kegg.jp/kegg-bin/show_pathway?mmu05217+mmu:13197
mmu01212	Fatty acid metabolism	1	117	61	7032	0.642242	0.971547	0.0163934	ENSMUSG00000025153(Fasn)	mmu:14104	http://www.kegg.jp/kegg-bin/show_pathway?mmu01212+mmu:14104
mmu00010	Glycolysis / Gluconeogenesis	1	117	62	7032	0.648247	0.971547	0.016129	ENSMUSG00000041798(Gck)	mmu:103988	http://www.kegg.jp/kegg-bin/show_pathway?mmu00010+mmu:103988
mmu05205	Proteoglycans in cancer	3	117	199	7032	0.648722	0.971547	0.0150754	ENSMUSG00000027995(Tlr2)|ENSMUSG00000062825(Actg1)|ENSMUSG00000034220(Gpc1)	mmu:24088|mmu:11465|mmu:14733	http://www.kegg.jp/kegg-bin/show_pathway?mmu05205+mmu:24088+mmu:11465+mmu:14733
mmu05135	Yersinia infection	2	117	132	7032	0.649714	0.971547	0.0151515	ENSMUSG00000062825(Actg1)|ENSMUSG00000035385(Ccl2)	mmu:11465|mmu:20296	http://www.kegg.jp/kegg-bin/show_pathway?mmu05135+mmu:11465+mmu:20296
mmu05230	Central carbon metabolism in cancer	1	117	64	7032	0.659958	0.971547	0.015625	ENSMUSG00000041798(Gck)	mmu:103988	http://www.kegg.jp/kegg-bin/show_pathway?mmu05230+mmu:103988
mmu05224	Breast cancer	2	117	136	7032	0.665854	0.971547	0.0147059	ENSMUSG00000018983(E2f2)|ENSMUSG00000036390(Gadd45a)	mmu:242705|mmu:13197	http://www.kegg.jp/kegg-bin/show_pathway?mmu05224+mmu:242705+mmu:13197
mmu05226	Gastric cancer	2	117	137	7032	0.669796	0.971547	0.0145985	ENSMUSG00000018983(E2f2)|ENSMUSG00000036390(Gadd45a)	mmu:242705|mmu:13197	http://www.kegg.jp/kegg-bin/show_pathway?mmu05226+mmu:242705+mmu:13197
mmu05017	Spinocerebellar ataxia	2	117	139	7032	0.677567	0.971547	0.0143885	ENSMUSG00000035745(Grin3b)|ENSMUSG00000009471(Myod1)	mmu:170483|mmu:17927	http://www.kegg.jp/kegg-bin/show_pathway?mmu05017+mmu:170483+mmu:17927
mmu00980	Metabolism of xenobiotics by cytochrome P450	1	117	68	7032	0.682232	0.971547	0.0147059	ENSMUSG00000094156(Sult2a7)	mmu:638251	http://www.kegg.jp/kegg-bin/show_pathway?mmu00980+mmu:638251
mmu05031	Amphetamine addiction	1	117	68	7032	0.682232	0.971547	0.0147059	ENSMUSG00000035745(Grin3b)	mmu:170483	http://www.kegg.jp/kegg-bin/show_pathway?mmu05031+mmu:170483
mmu04120	Ubiquitin mediated proteolysis	2	117	143	7032	0.692667	0.971547	0.013986	ENSMUSG00000024807(Syvn1)|ENSMUSG00000006398(Cdc20)	mmu:74126|mmu:107995	http://www.kegg.jp/kegg-bin/show_pathway?mmu04120+mmu:74126+mmu:107995
mmu00480	Glutathione metabolism	1	117	70	7032	0.692821	0.971547	0.0142857	ENSMUSG00000002797(Ggct)	mmu:110175	http://www.kegg.jp/kegg-bin/show_pathway?mmu00480+mmu:110175
mmu04115	p53 signaling pathway	1	117	70	7032	0.692821	0.971547	0.0142857	ENSMUSG00000036390(Gadd45a)	mmu:13197	http://www.kegg.jp/kegg-bin/show_pathway?mmu04115+mmu:13197
mmu04723	Retrograde endocannabinoid signaling	2	117	147	7032	0.707185	0.971547	0.0136054	ENSMUSG00000019935(Slc17a8)|ENSMUSG00000029663(Gngt1)	mmu:216227|mmu:14699	http://www.kegg.jp/kegg-bin/show_pathway?mmu04723+mmu:216227+mmu:14699
mmu05416	Viral myocarditis	1	117	73	7032	0.708051	0.971547	0.0136986	ENSMUSG00000062825(Actg1)	mmu:11465	http://www.kegg.jp/kegg-bin/show_pathway?mmu05416+mmu:11465
mmu01240	Biosynthesis of cofactors	2	117	148	7032	0.710726	0.971547	0.0135135	ENSMUSG00000020638(Cmpk2)|ENSMUSG00000070284(Gmppb)	mmu:22169|mmu:331026	http://www.kegg.jp/kegg-bin/show_pathway?mmu01240+mmu:22169+mmu:331026
mmu01230	Biosynthesis of amino acids	1	117	74	7032	0.712959	0.971547	0.0135135	ENSMUSG00000026520(Pycr2)	mmu:69051	http://www.kegg.jp/kegg-bin/show_pathway?mmu01230+mmu:69051
mmu04721	Synaptic vesicle cycle	1	117	74	7032	0.712959	0.971547	0.0135135	ENSMUSG00000019935(Slc17a8)	mmu:216227	http://www.kegg.jp/kegg-bin/show_pathway?mmu04721+mmu:216227
mmu05100	Bacterial invasion of epithelial cells	1	117	74	7032	0.712959	0.971547	0.0135135	ENSMUSG00000062825(Actg1)	mmu:11465	http://www.kegg.jp/kegg-bin/show_pathway?mmu05100+mmu:11465
mmu05133	Pertussis	1	117	74	7032	0.712959	0.971547	0.0135135	ENSMUSG00000018899(Irf1)	mmu:16362	http://www.kegg.jp/kegg-bin/show_pathway?mmu05133+mmu:16362
mmu04514	Cell adhesion molecules	2	117	149	7032	0.71423	0.971547	0.0134228	ENSMUSG00000016496(Cd274)|ENSMUSG00000022512(Cldn1)	mmu:60533|mmu:12737	http://www.kegg.jp/kegg-bin/show_pathway?mmu04514+mmu:60533+mmu:12737
mmu03018	RNA degradation	1	117	76	7032	0.722532	0.971547	0.0131579	ENSMUSG00000073460(Pnldc1)	mmu:240023	http://www.kegg.jp/kegg-bin/show_pathway?mmu03018+mmu:240023
mmu05412	Arrhythmogenic right ventricular cardiomyopathy	1	117	77	7032	0.727199	0.971547	0.012987	ENSMUSG00000062825(Actg1)	mmu:11465	http://www.kegg.jp/kegg-bin/show_pathway?mmu05412+mmu:11465
mmu04390	Hippo signaling pathway	2	117	154	7032	0.731228	0.971547	0.012987	ENSMUSG00000022676(Snai2)|ENSMUSG00000062825(Actg1)	mmu:20583|mmu:11465	http://www.kegg.jp/kegg-bin/show_pathway?mmu04390+mmu:20583+mmu:11465
mmu05166	Human T-cell leukemia virus 1 infection	3	117	229	7032	0.739966	0.971547	0.0131004	ENSMUSG00000003814(Calr)|ENSMUSG00000018983(E2f2)|ENSMUSG00000006398(Cdc20)	mmu:12317|mmu:242705|mmu:107995	http://www.kegg.jp/kegg-bin/show_pathway?mmu05166+mmu:12317+mmu:242705+mmu:107995
mmu04911	Insulin secretion	1	117	80	7032	0.740738	0.971547	0.0125	ENSMUSG00000041798(Gck)	mmu:103988	http://www.kegg.jp/kegg-bin/show_pathway?mmu04911+mmu:103988
mmu05152	Tuberculosis	2	117	161	7032	0.753592	0.971547	0.0124224	ENSMUSG00000027995(Tlr2)|ENSMUSG00000026104(Stat1)	mmu:24088|mmu:20846	http://www.kegg.jp/kegg-bin/show_pathway?mmu05152+mmu:24088+mmu:20846
mmu04540	Gap junction	1	117	83	7032	0.753611	0.971547	0.0120482	ENSMUSG00000043091(Tuba1c)	mmu:22146	http://www.kegg.jp/kegg-bin/show_pathway?mmu04540+mmu:22146
mmu04972	Pancreatic secretion	1	117	83	7032	0.753611	0.971547	0.0120482	ENSMUSG00000042179(Pnliprp1)	mmu:18946	http://www.kegg.jp/kegg-bin/show_pathway?mmu04972+mmu:18946
mmu04658	Th1 and Th2 cell differentiation	1	117	84	7032	0.757759	0.971547	0.0119048	ENSMUSG00000026104(Stat1)	mmu:20846	http://www.kegg.jp/kegg-bin/show_pathway?mmu04658+mmu:20846
mmu04512	ECM-receptor interaction	1	117	86	7032	0.76585	0.971547	0.0116279	ENSMUSG00000002944(Cd36)	mmu:12491	http://www.kegg.jp/kegg-bin/show_pathway?mmu04512+mmu:12491
mmu05210	Colorectal cancer	1	117	86	7032	0.76585	0.971547	0.0116279	ENSMUSG00000036390(Gadd45a)	mmu:13197	http://www.kegg.jp/kegg-bin/show_pathway?mmu05210+mmu:13197
mmu04727	GABAergic synapse	1	117	87	7032	0.769794	0.971547	0.0114943	ENSMUSG00000029663(Gngt1)	mmu:14699	http://www.kegg.jp/kegg-bin/show_pathway?mmu04727+mmu:14699
mmu04640	Hematopoietic cell lineage	1	117	88	7032	0.773672	0.971547	0.0113636	ENSMUSG00000002944(Cd36)	mmu:12491	http://www.kegg.jp/kegg-bin/show_pathway?mmu04640+mmu:12491
mmu04218	Cellular senescence	2	117	169	7032	0.777189	0.971547	0.0118343	ENSMUSG00000018983(E2f2)|ENSMUSG00000036390(Gadd45a)	mmu:242705|mmu:13197	http://www.kegg.jp/kegg-bin/show_pathway?mmu04218+mmu:242705+mmu:13197
mmu05032	Morphine addiction	1	117	90	7032	0.781235	0.971547	0.0111111	ENSMUSG00000029663(Gngt1)	mmu:14699	http://www.kegg.jp/kegg-bin/show_pathway?mmu05032+mmu:14699
mmu05410	Hypertrophic cardiomyopathy	1	117	90	7032	0.781235	0.971547	0.0111111	ENSMUSG00000062825(Actg1)	mmu:11465	http://www.kegg.jp/kegg-bin/show_pathway?mmu05410+mmu:11465
mmu04610	Complement and coagulation cascades	1	117	91	7032	0.784922	0.971547	0.010989	ENSMUSG00000061780(Cfd)	mmu:11537	http://www.kegg.jp/kegg-bin/show_pathway?mmu04610+mmu:11537
mmu01522	Endocrine resistance	1	117	93	7032	0.792112	0.971547	0.0107527	ENSMUSG00000018983(E2f2)	mmu:242705	http://www.kegg.jp/kegg-bin/show_pathway?mmu01522+mmu:242705
mmu05414	Dilated cardiomyopathy	1	117	94	7032	0.795618	0.971547	0.0106383	ENSMUSG00000062825(Actg1)	mmu:11465	http://www.kegg.jp/kegg-bin/show_pathway?mmu05414+mmu:11465
mmu05322	Systemic lupus erythematosus	1	117	95	7032	0.799064	0.971547	0.0105263	ENSMUSG00000060639(H4c9)	mmu:319158	http://www.kegg.jp/kegg-bin/show_pathway?mmu05322+mmu:319158
mmu04922	Glucagon signaling pathway	1	117	96	7032	0.802453	0.971547	0.0104167	ENSMUSG00000041798(Gck)	mmu:103988	http://www.kegg.jp/kegg-bin/show_pathway?mmu04922+mmu:103988
mmu04659	Th17 cell differentiation	1	117	97	7032	0.805786	0.971547	0.0103093	ENSMUSG00000026104(Stat1)	mmu:20846	http://www.kegg.jp/kegg-bin/show_pathway?mmu04659+mmu:20846
mmu05215	Prostate cancer	1	117	97	7032	0.805786	0.971547	0.0103093	ENSMUSG00000018983(E2f2)	mmu:242705	http://www.kegg.jp/kegg-bin/show_pathway?mmu05215+mmu:242705
mmu04650	Natural killer cell mediated cytotoxicity	1	117	100	7032	0.815452	0.97482	0.01	ENSMUSG00000054520(Sh3bp2)	mmu:24055	http://www.kegg.jp/kegg-bin/show_pathway?mmu04650+mmu:24055
mmu05020	Prion disease	3	117	262	7032	0.81774	0.97482	0.0114504	ENSMUSG00000043091(Tuba1c)|ENSMUSG00000035745(Grin3b)|ENSMUSG00000026864(Hspa5)	mmu:22146|mmu:170483|mmu:14828	http://www.kegg.jp/kegg-bin/show_pathway?mmu05020+mmu:22146+mmu:170483+mmu:14828
mmu05014	Amyotrophic lateral sclerosis	4	117	352	7032	0.844756	0.98818	0.0113636	ENSMUSG00000043091(Tuba1c)|ENSMUSG00000062825(Actg1)|ENSMUSG00000033826(Dnah8)|ENSMUSG00000026864(Hspa5)	mmu:22146|mmu:11465|mmu:13417|mmu:14828	http://www.kegg.jp/kegg-bin/show_pathway?mmu05014+mmu:22146+mmu:11465+mmu:13417+mmu:14828
mmu04725	Cholinergic synapse	1	117	112	7032	0.849573	0.98818	0.00892857	ENSMUSG00000029663(Gngt1)	mmu:14699	http://www.kegg.jp/kegg-bin/show_pathway?mmu04725+mmu:14699
mmu05203	Viral carcinogenesis	2	117	200	7032	0.851012	0.98818	0.01	ENSMUSG00000060639(H4c9)|ENSMUSG00000006398(Cdc20)	mmu:319158|mmu:107995	http://www.kegg.jp/kegg-bin/show_pathway?mmu05203+mmu:319158+mmu:107995
mmu04114	Oocyte meiosis	1	117	116	7032	0.859493	0.98818	0.00862069	ENSMUSG00000006398(Cdc20)	mmu:107995	http://www.kegg.jp/kegg-bin/show_pathway?mmu04114+mmu:107995
mmu04935	Growth hormone synthesis, secretion and action	1	117	116	7032	0.859493	0.98818	0.00862069	ENSMUSG00000026104(Stat1)	mmu:20846	http://www.kegg.jp/kegg-bin/show_pathway?mmu04935+mmu:20846
mmu04080	Neuroactive ligand-receptor interaction	3	117	288	7032	0.864376	0.98818	0.0104167	ENSMUSG00000054764(Mtnr1a)|ENSMUSG00000068037(Mas1)|ENSMUSG00000035745(Grin3b)	mmu:17773|mmu:17171|mmu:170483	http://www.kegg.jp/kegg-bin/show_pathway?mmu04080+mmu:17773+mmu:17171+mmu:170483
mmu04611	Platelet activation	1	117	122	7032	0.87317	0.98818	0.00819672	ENSMUSG00000062825(Actg1)	mmu:11465	http://www.kegg.jp/kegg-bin/show_pathway?mmu04611+mmu:11465
mmu04750	Inflammatory mediator regulation of TRP channels	1	117	123	7032	0.875318	0.98818	0.00813008	ENSMUSG00000032808(Cyp2c38)	mmu:13097	http://www.kegg.jp/kegg-bin/show_pathway?mmu04750+mmu:13097
mmu04142	Lysosome	1	117	126	7032	0.881546	0.98818	0.00793651	ENSMUSG00000004552(Ctse)	mmu:13034	http://www.kegg.jp/kegg-bin/show_pathway?mmu04142+mmu:13034
mmu04380	Osteoclast differentiation	1	117	126	7032	0.881546	0.98818	0.00793651	ENSMUSG00000026104(Stat1)	mmu:20846	http://www.kegg.jp/kegg-bin/show_pathway?mmu04380+mmu:20846
mmu00190	Oxidative phosphorylation	1	117	130	7032	0.889373	0.98818	0.00769231	ENSMUSG00000005553(Atp4a)	mmu:11944	http://www.kegg.jp/kegg-bin/show_pathway?mmu00190+mmu:11944
mmu04728	Dopaminergic synapse	1	117	132	7032	0.893092	0.98818	0.00757576	ENSMUSG00000029663(Gngt1)	mmu:14699	http://www.kegg.jp/kegg-bin/show_pathway?mmu04728+mmu:14699
mmu04371	Apelin signaling pathway	1	117	134	7032	0.896687	0.98818	0.00746269	ENSMUSG00000029663(Gngt1)	mmu:14699	http://www.kegg.jp/kegg-bin/show_pathway?mmu04371+mmu:14699
mmu04630	JAK-STAT signaling pathway	1	117	134	7032	0.896687	0.98818	0.00746269	ENSMUSG00000026104(Stat1)	mmu:20846	http://www.kegg.jp/kegg-bin/show_pathway?mmu04630+mmu:20846
mmu04020	Calcium signaling pathway	2	117	229	7032	0.899304	0.98818	0.00873362	ENSMUSG00000024697(Gna14)|ENSMUSG00000034792(Gna15)	mmu:14675|mmu:14676	http://www.kegg.jp/kegg-bin/show_pathway?mmu04020+mmu:14675+mmu:14676
mmu04921	Oxytocin signaling pathway	1	117	149	7032	0.920091	0.98818	0.00671141	ENSMUSG00000062825(Actg1)	mmu:11465	http://www.kegg.jp/kegg-bin/show_pathway?mmu04921+mmu:11465
mmu04932	Non-alcoholic fatty liver disease	1	117	152	7032	0.924097	0.98818	0.00657895	ENSMUSG00000020538(Srebf1)	mmu:20787	http://www.kegg.jp/kegg-bin/show_pathway?mmu04932+mmu:20787
mmu04934	Cushing syndrome	1	117	152	7032	0.924097	0.98818	0.00657895	ENSMUSG00000018983(E2f2)	mmu:242705	http://www.kegg.jp/kegg-bin/show_pathway?mmu04934+mmu:242705
mmu05200	Pathways in cancer	5	117	506	7032	0.930989	0.98818	0.00988142	ENSMUSG00000026104(Stat1)|ENSMUSG00000018983(E2f2)|ENSMUSG00000036390(Gadd45a)|ENSMUSG00000028044(Cks1b)|ENSMUSG00000029663(Gngt1)	mmu:20846|mmu:242705|mmu:13197|mmu:54124|mmu:14699	http://www.kegg.jp/kegg-bin/show_pathway?mmu05200+mmu:20846+mmu:242705+mmu:13197+mmu:54124+mmu:14699
mmu05012	Parkinson disease	2	117	257	7032	0.931818	0.98818	0.0077821	ENSMUSG00000043091(Tuba1c)|ENSMUSG00000026864(Hspa5)	mmu:22146|mmu:14828	http://www.kegg.jp/kegg-bin/show_pathway?mmu05012+mmu:22146+mmu:14828
mmu04360	Axon guidance	1	117	179	7032	0.952275	0.98818	0.00558659	ENSMUSG00000052133(Sema5b)	mmu:20357	http://www.kegg.jp/kegg-bin/show_pathway?mmu04360+mmu:20357
mmu04010	MAPK signaling pathway	2	117	283	7032	0.952949	0.98818	0.00706714	ENSMUSG00000036390(Gadd45a)|ENSMUSG00000004085(Map3k20)	mmu:13197|mmu:65964	http://www.kegg.jp/kegg-bin/show_pathway?mmu04010+mmu:13197+mmu:65964
mmu05206	MicroRNAs in cancer	1	117	185	7032	0.956961	0.98818	0.00540541	ENSMUSG00000018983(E2f2)	mmu:242705	http://www.kegg.jp/kegg-bin/show_pathway?mmu05206+mmu:242705
mmu05016	Huntington disease	2	117	296	7032	0.961026	0.98818	0.00675676	ENSMUSG00000043091(Tuba1c)|ENSMUSG00000033826(Dnah8)	mmu:22146|mmu:13417	http://www.kegg.jp/kegg-bin/show_pathway?mmu05016+mmu:22146+mmu:13417
mmu04510	Focal adhesion	1	117	201	7032	0.967344	0.98818	0.00497512	ENSMUSG00000062825(Actg1)	mmu:11465	http://www.kegg.jp/kegg-bin/show_pathway?mmu04510+mmu:11465
mmu04015	Rap1 signaling pathway	1	117	202	7032	0.967903	0.98818	0.0049505	ENSMUSG00000062825(Actg1)	mmu:11465	http://www.kegg.jp/kegg-bin/show_pathway?mmu04015+mmu:11465
mmu05415	Diabetic cardiomyopathy	1	117	202	7032	0.967903	0.98818	0.0049505	ENSMUSG00000002944(Cd36)	mmu:12491	http://www.kegg.jp/kegg-bin/show_pathway?mmu05415+mmu:12491
mmu04024	cAMP signaling pathway	1	117	205	7032	0.969525	0.98818	0.00487805	ENSMUSG00000035745(Grin3b)	mmu:170483	http://www.kegg.jp/kegg-bin/show_pathway?mmu04024+mmu:170483
mmu04810	Regulation of actin cytoskeleton	1	117	210	7032	0.972049	0.98818	0.00476191	ENSMUSG00000062825(Actg1)	mmu:11465	http://www.kegg.jp/kegg-bin/show_pathway?mmu04810+mmu:11465
mmu04151	PI3K-Akt signaling pathway	2	117	324	7032	0.974176	0.98818	0.00617284	ENSMUSG00000027995(Tlr2)|ENSMUSG00000029663(Gngt1)	mmu:24088|mmu:14699	http://www.kegg.jp/kegg-bin/show_pathway?mmu04151+mmu:24088+mmu:14699
mmu04014	Ras signaling pathway	1	117	216	7032	0.974806	0.98818	0.00462963	ENSMUSG00000029663(Gngt1)	mmu:14699	http://www.kegg.jp/kegg-bin/show_pathway?mmu04014+mmu:14699
mmu04714	Thermogenesis	1	117	226	7032	0.978814	0.98818	0.00442478	ENSMUSG00000062825(Actg1)	mmu:11465	http://www.kegg.jp/kegg-bin/show_pathway?mmu04714+mmu:11465
mmu05022	Pathways of neurodegeneration - multiple diseases	3	117	459	7032	0.984889	0.989579	0.00653595	ENSMUSG00000043091(Tuba1c)|ENSMUSG00000033826(Dnah8)|ENSMUSG00000026864(Hspa5)	mmu:22146|mmu:13417|mmu:14828	http://www.kegg.jp/kegg-bin/show_pathway?mmu05022+mmu:22146+mmu:13417+mmu:14828
mmu05010	Alzheimer disease	1	117	369	7032	0.998272	0.998272	0.00271003	ENSMUSG00000043091(Tuba1c)	mmu:22146	http://www.kegg.jp/kegg-bin/show_pathway?mmu05010+mmu:22146
