# Supplementary material for: Multi-omics analysis reveals metabolic regulation of phosphatidylcholine, triglycerides, phosphatidylethanolamine, and cardiolipin metabolism in mouse liver with metabolic dysfunction-associated steatotic liver disease
Source: PLoS One. 2025 Nov 7;20(11):e0332177. doi: 10.1371/journal.pone.0332177 (PMC12594369; doi:10.1371/journal.pone.0332177)
Supplement: S3 Data — (XLSX) [file pone.0332177.s004.xlsx]

## Sheet: network analyses
Otheromics	Metabolites	Coefficient	P value	ABS	LABLE
ENSMUSG00000000295	100_TG(16:0_14:0_18:2)+NH4	-0.685315	0.0269198682854725	0.685314685314685	neg
ENSMUSG00000000295	101_TG(16:1_14:0_18:2)+NH4	-0.538462	0.0871064319884852	0.538461538461539	neg
ENSMUSG00000000295	102_TG(15:0_16:0_18:1)+NH4	-0.762238	0.0142858129782539	0.762237762237762	neg
ENSMUSG00000000295	103_TG(15:0_16:0_18:2)+NH4	-0.713287	0.0212772944334492	0.713286713286713	neg
ENSMUSG00000000295	104_TG(16:0_16:0_18:1)+NH4	-0.797203	0.0106666592279248	0.797202797202797	neg
ENSMUSG00000000295	105_TG(16:0_16:1_18:1)+Na	-0.692308	0.0253580093373096	0.692307692307692	neg
ENSMUSG00000000295	106_TG(16:0_16:1_18:1)+NH4	-0.713287	0.0212772944334492	0.713286713286713	neg
ENSMUSG00000000295	107_TG(16:0_16:1_18:2)+NH4	-0.741259	0.0168956687124469	0.741258741258741	neg
ENSMUSG00000000295	108_TG(16:1_16:1_18:2)+NH4	-0.678322	0.0285484543494627	0.678321678321678	neg
ENSMUSG00000000295	109_TG(16:1_16:1_18:3)+NH4	-0.545455	0.0827375015018726	0.545454545454546	neg
ENSMUSG00000000295	10_PC(18:3_18:2)+HCOO	0.678321678321678	0.0285484543494627	0.678321678321678	pos
ENSMUSG00000000295	110_TG(18:4_14:0_18:2)+NH4	-0.657343	0.0340662098404811	0.657342657342657	neg
ENSMUSG00000000295	111_TG(16:0_17:1_18:1)+NH4	-0.699301	0.0239170844563618	0.699300699300699	neg
ENSMUSG00000000295	112_TG(16:0_17:1_18:2)+NH4	-0.699301	0.0239170844563618	0.699300699300699	neg
ENSMUSG00000000295	113_TG(15:0_18:2_18:2)+NH4	-0.678322	0.0285484543494627	0.678321678321678	neg
ENSMUSG00000000295	114_TG(18:0_16:0_18:1)+Na	-0.713287	0.0212772944334492	0.713286713286713	neg
ENSMUSG00000000295	115_TG(16:0_18:1_18:1)+NH4	-0.699301	0.0239170844563618	0.699300699300699	neg
ENSMUSG00000000295	116_TG(16:0_18:1_18:2)+H	-0.755245	0.0150924900861215	0.755244755244755	neg
ENSMUSG00000000295	117_TG(16:0_18:1_18:2)+NH4	-0.72028	0.02008241668517	0.72027972027972	neg
ENSMUSG00000000295	118_TG(16:1_18:1_18:2)+NH4	-0.734266	0.0178825025705815	0.734265734265734	neg
ENSMUSG00000000295	119_TG(16:0_18:2_18:2)+H	-0.713287	0.0212772944334492	0.713286713286713	neg
ENSMUSG00000000295	11_PC(16:0_20:5)+HCOO	-0.79021	0.011331316301097	0.79020979020979	neg
ENSMUSG00000000295	120_TG(16:1_18:2_18:2)+NH4	-0.692308	0.0253580093373096	0.692307692307692	neg
ENSMUSG00000000295	121_TG(16:1_18:2_18:3)+NH4	-0.734266	0.0178825025705815	0.734265734265734	neg
ENSMUSG00000000295	122_TG(18:4_16:1_18:2)+NH4	-0.629371	0.042897960500412	0.629370629370629	neg
ENSMUSG00000000295	123_TG(17:0_18:1_18:2)+NH4	-0.692308	0.0253580093373096	0.692307692307692	neg
ENSMUSG00000000295	124_TG(18:1_17:1_18:2)+NH4	-0.685315	0.0269198682854725	0.685314685314685	neg
ENSMUSG00000000295	125_TG(18:2_17:1_18:2)+NH4	-0.636364	0.0405450277300028	0.636363636363636	neg
ENSMUSG00000000295	126_TG(18:1_18:1_18:1)+NH4	-0.72028	0.02008241668517	0.72027972027972	neg
ENSMUSG00000000295	127_TG(18:1_18:1_18:2)+NH4	-0.692308	0.0253580093373096	0.692307692307692	neg
ENSMUSG00000000295	128_TG(18:1_18:2_18:2)+NH4	-0.685315	0.0269198682854725	0.685314685314685	neg
ENSMUSG00000000295	129_TG(18:1_18:2_18:3)+NH4	-0.741259	0.0168956687124469	0.741258741258741	neg
ENSMUSG00000000295	12_PC(19:0_18:2)+HCOO	0.482517482517483	0.128527959031666	0.482517482517483	pos
ENSMUSG00000000295	130_TG(16:0_18:2_20:4)+NH4	-0.79021	0.011331316301097	0.79020979020979	neg
ENSMUSG00000000295	131_TG(18:3_18:2_18:2)+NH4	-0.706294	0.0225655772551639	0.706293706293706	neg
ENSMUSG00000000295	132_TG(18:4_18:2_18:2)+NH4	-0.657343	0.0340662098404811	0.657342657342657	neg
ENSMUSG00000000295	133_TG(19:1_18:2_18:3)+NH4	-0.692308	0.0253580093373096	0.692307692307692	neg
ENSMUSG00000000295	134_TG(16:0_17:1_22:6)+NH4	-0.762238	0.0142858129782539	0.762237762237762	neg
ENSMUSG00000000295	135_TG(15:0_18:2_22:6)+NH4	-0.713287	0.0212772944334492	0.713286713286713	neg
ENSMUSG00000000295	136_TG(16:0_18:1_22:4)+NH4	-0.776224	0.012722016145242	0.776223776223776	neg
ENSMUSG00000000295	137_TG(16:0_18:1_22:5)+H	-0.713287	0.0212772944334492	0.713286713286713	neg
ENSMUSG00000000295	138_TG(16:0_18:1_22:5)+NH4	-0.762238	0.0142858129782539	0.762237762237762	neg
ENSMUSG00000000295	139_TG(16:0_18:1_22:6)+NH4	-0.706294	0.0225655772551639	0.706293706293706	neg
ENSMUSG00000000295	13_PC(17:0_20:4)-CH3	0.818181818181818	0.00898749159061638	0.818181818181818	pos
ENSMUSG00000000295	140_TG(16:0_18:2_22:6)+NH4	-0.741259	0.0168956687124469	0.741258741258741	neg
ENSMUSG00000000295	141_TG(16:1_18:2_22:6)+NH4	-0.706294	0.0225655772551639	0.706293706293706	neg
ENSMUSG00000000295	142_TG(18:2_18:2_22:6)+NH4	-0.706294	0.0225655772551639	0.706293706293706	neg
ENSMUSG00000000295	143_TG(16:0_20:4_22:6)+NH4	-0.727273	0.0189211637495047	0.727272727272727	neg
ENSMUSG00000000295	144_TG(18:3_18:2_22:6)+NH4	-0.657343	0.0340662098404811	0.657342657342657	neg
ENSMUSG00000000295	145_TG(18:1_18:1_22:4)+NH4	-0.699301	0.0239170844563618	0.699300699300699	neg
ENSMUSG00000000295	146_TG(18:1_18:2_22:4)+NH4	-0.713287	0.0212772944334492	0.713286713286713	neg
ENSMUSG00000000295	147_TG(18:1_18:2_22:5)+NH4	-0.734266	0.0178825025705815	0.734265734265734	neg
ENSMUSG00000000295	148_TG(18:0_18:2_22:6)+NH4	-0.734266	0.0178825025705815	0.734265734265734	neg
ENSMUSG00000000295	149_TG(22:5_18:2_18:2)+NH4	-0.888112	0.00435719095050785	0.888111888111888	neg
ENSMUSG00000000295	14_PC(18:0_20:3)+HCOO	-0.454545	0.153894581798997	0.454545454545455	neg
ENSMUSG00000000295	150_TG(16:0_22:4_22:6)+NH4	-0.685315	0.0269198682854725	0.685314685314685	neg
ENSMUSG00000000295	151_TG(16:0_22:5_22:6)+NH4	-0.734266	0.0178825025705815	0.734265734265734	neg
ENSMUSG00000000295	152_TG(18:2_20:4_22:6)+NH4	-0.762238	0.0142858129782539	0.762237762237762	neg
ENSMUSG00000000295	153_TG(18:0_20:4_22:5)+NH4	-0.734266	0.0178825025705815	0.734265734265734	neg
ENSMUSG00000000295	154_DG(34:1e)+Na	-0.727273	0.0189211637495047	0.727272727272727	neg
ENSMUSG00000000295	15_PC(18:0_20:4)+HCOO	-0.657343	0.0340662098404811	0.657342657342657	neg
ENSMUSG00000000295	16_PC(18:3_20:4)+HCOO	0.734265734265734	0.0178825025705815	0.734265734265734	pos
ENSMUSG00000000295	17_PE(16:0_18:1)-H	0.622377622377623	0.0454413216312119	0.622377622377623	pos
ENSMUSG00000000295	18_PE(16:0_18:2)-H	0.713286713286713	0.0212772944334492	0.713286713286713	pos
ENSMUSG00000000295	19_PE(18:0_18:1)-H	0.559440559440559	0.0745520657145257	0.559440559440559	pos
ENSMUSG00000000295	1_CL(74:2)-2H	0.692307692307692	0.0253580093373096	0.692307692307692	pos
ENSMUSG00000000295	20_PE(18:1_18:2)-H	0.671328671328671	0.0303063737908863	0.671328671328671	pos
ENSMUSG00000000295	21_PE(18:2_18:2)-H	0.678321678321678	0.0285484543494627	0.678321678321678	pos
ENSMUSG00000000295	22_PE(18:3_18:2)-H	0.818181818181818	0.00898749159061638	0.818181818181818	pos
ENSMUSG00000000295	23_PE(16:1e_20:4)-H	0.664335664335664	0.0321510729030144	0.664335664335664	pos
ENSMUSG00000000295	24_PE(18:1_20:4)-H	0.601398601398601	0.0538390286291877	0.601398601398601	pos
ENSMUSG00000000295	25_PE(16:1_22:6)-H	0.825174825174825	0.00852576589771364	0.825174825174825	pos
ENSMUSG00000000295	26_PE(19:0_20:4)-H	0.48951048951049	0.122718774364913	0.48951048951049	pos
ENSMUSG00000000295	27_PE(18:0_22:5)-H	0.475524475524476	0.134545006745736	0.475524475524476	pos
ENSMUSG00000000295	28_PE(18:2_22:6)-H	0.748251748251748	0.0159834976945659	0.748251748251748	pos
ENSMUSG00000000295	29_PS(16:0_20:4)-H	0.587412587412588	0.0601185639724903	0.587412587412588	pos
ENSMUSG00000000295	2_PC(16:0_16:1)+HCOO	0.699300699300699	0.0239170844563618	0.699300699300699	pos
ENSMUSG00000000295	30_PS(16:0_22:6)-H	0.545454545454546	0.0827375015018726	0.545454545454546	pos
ENSMUSG00000000295	31_SM(d41:1)+HCOO	0.391608391608392	0.223333529050808	0.391608391608392	pos
ENSMUSG00000000295	32_SM(d42:1)+HCOO	0.594405594405594	0.0568929840594771	0.594405594405594	pos
ENSMUSG00000000295	33_SM(d42:2)+HCOO	0.685314685314685	0.0269198682854725	0.685314685314685	pos
ENSMUSG00000000295	34_SM(d42:3)+HCOO	0.643356643356643	0.0382413171132172	0.643356643356643	pos
ENSMUSG00000000295	35_phSM(t18:1_18:1)+HCOO	0.503496503496504	0.111536624353953	0.503496503496504	pos
ENSMUSG00000000295	36_Cer(d18:1_22:0)+HCOO	-0.594406	0.0568929840594771	0.594405594405594	neg
ENSMUSG00000000295	37_Cer(d18:1_24:0)+HCOO	0.755244755244755	0.0150924900861215	0.755244755244755	pos
ENSMUSG00000000295	38_Cer(d18:1_24:1)+HCOO	0.706293706293706	0.0225655772551639	0.706293706293706	pos
ENSMUSG00000000295	39_Cer(d18:2_24:1)+HCOO	0.636363636363636	0.0405450277300028	0.636363636363636	pos
ENSMUSG00000000295	3_PC(14:0_18:2)+HCOO	0.832167832167832	0.00801343917022193	0.832167832167832	pos
ENSMUSG00000000295	40_Cer(m40:1+O)+HCOO	-0.524476	0.0962722023228407	0.524475524475525	neg
ENSMUSG00000000295	41_CL(70:3)-2H	0.65034965034965	0.0361189704789959	0.65034965034965	pos
ENSMUSG00000000295	42_Cer(m42:1+O)+HCOO	0.713286713286713	0.0212772944334492	0.713286713286713	pos
ENSMUSG00000000295	43_Cer(m42:2+O)+HCOO	0.664335664335664	0.0321510729030144	0.664335664335664	pos
ENSMUSG00000000295	44_CL(18:2_16:1_18:2_18:2)-H	0.762237762237762	0.0142858129782539	0.762237762237762	pos
ENSMUSG00000000295	45_CL(18:2_18:2_18:2_16:1)-H	0.566433566433566	0.0707240833692321	0.566433566433566	pos
ENSMUSG00000000295	46_FA(20:4)-H	0.664335664335664	0.0321510729030144	0.664335664335664	pos
ENSMUSG00000000295	47_FA(22:6)-H	0.643356643356643	0.0382413171132172	0.643356643356643	pos
ENSMUSG00000000295	48_Hex1Cer(d34:2)+HCOO	0.608391608391608	0.050956490080096	0.608391608391608	pos
ENSMUSG00000000295	49_CL(18:2_18:2_18:2_18:2)-H	0.615384615384615	0.0481078983847999	0.615384615384615	pos
ENSMUSG00000000295	4_CL(74:4)-2H	0.692307692307692	0.0253580093373096	0.692307692307692	pos
ENSMUSG00000000295	50_LPC(18:0)+HCOO	-0.167832	0.608757678455001	0.167832167832168	neg
ENSMUSG00000000295	51_LPE(16:0)-H	0.524475524475525	0.0962722023228407	0.524475524475525	pos
ENSMUSG00000000295	52_LPE(18:2)-H	0.748251748251748	0.0159834976945659	0.748251748251748	pos
ENSMUSG00000000295	53_LPE(20:4)-H	0.426573426573427	0.18265414838492	0.426573426573427	pos
ENSMUSG00000000295	54_LPE(22:6)-H	0.545454545454546	0.0827375015018726	0.545454545454546	pos
ENSMUSG00000000295	55_OAHFA(36:3)-H	0.769230769230769	0.013454879967767	0.769230769230769	pos
ENSMUSG00000000295	56_OAHFA(38:4)-H	0.251748251748252	0.44002470428425	0.251748251748252	pos
ENSMUSG00000000295	57_OAHFA(38:6)-H	0.769230769230769	0.013454879967767	0.769230769230769	pos
ENSMUSG00000000295	58_OAHFA(40:7)-H	0.657342657342657	0.0340662098404811	0.657342657342657	pos
ENSMUSG00000000295	59_OAHFA(42:10)-H	0.678321678321678	0.0285484543494627	0.678321678321678	pos
ENSMUSG00000000295	5_PC(16:0_18:1)-CH3	0.727272727272727	0.0189211637495047	0.727272727272727	pos
ENSMUSG00000000295	60_PC(16:0_16:0)+HCOO	0.615384615384615	0.0481078983847999	0.615384615384615	pos
ENSMUSG00000000295	61_DG(18:1_18:3)+NH4	0.762237762237762	0.0142858129782539	0.762237762237762	pos
ENSMUSG00000000295	62_PC(8:1e_10:1)+H	0.601398601398601	0.0538390286291877	0.601398601398601	pos
ENSMUSG00000000295	63_PC(31:2)+H	0.643356643356643	0.0382413171132172	0.643356643356643	pos
ENSMUSG00000000295	64_Cer(m19:0_21:2)+H	-0.517483	0.101166993545415	0.517482517482518	neg
ENSMUSG00000000295	65_PC(19:1_18:1)+H	0.713286713286713	0.0212772944334492	0.713286713286713	pos
ENSMUSG00000000295	66_PC(40:6)+H	-0.804196	0.0100549415179827	0.804195804195804	neg
ENSMUSG00000000295	67_Cer(m19:0_23:2)+H	0.727272727272727	0.0189211637495047	0.727272727272727	pos
ENSMUSG00000000295	68_PE(16:0e)+H	0.517482517482518	0.101166993545415	0.517482517482518	pos
ENSMUSG00000000295	69_Cer(m19:0_23:3)+H	0.727272727272727	0.0189211637495047	0.727272727272727	pos
ENSMUSG00000000295	6_PC(16:1_18:1)+HCOO	0.559440559440559	0.0745520657145257	0.559440559440559	pos
ENSMUSG00000000295	70_PE(18:2e)+H	0.664335664335664	0.0321510729030144	0.664335664335664	pos
ENSMUSG00000000295	71_PE(8:1e_12:3)+H	0.363636363636364	0.259724837536911	0.363636363636364	pos
ENSMUSG00000000295	72_PE(18:0_16:0)+Na	0.622377622377623	0.0454413216312119	0.622377622377623	pos
ENSMUSG00000000295	73_PE(16:0_18:1)+Na	0.65034965034965	0.0361189704789959	0.65034965034965	pos
ENSMUSG00000000295	74_PE(16:1_18:1)+Na	0.559440559440559	0.0745520657145257	0.559440559440559	pos
ENSMUSG00000000295	75_PE(17:0_18:1)+Na	0.580419580419581	0.0634990247049591	0.580419580419581	pos
ENSMUSG00000000295	76_PE(18:1_18:1)+Na	0.447552447552448	0.160717805345198	0.447552447552448	pos
ENSMUSG00000000295	77_PE(18:1_18:2)+Na	0.608391608391608	0.050956490080096	0.608391608391608	pos
ENSMUSG00000000295	78_PE(16:1e_20:2)+Na	0.552447552447553	0.0785953277402756	0.552447552447553	pos
ENSMUSG00000000295	79_PE(16:1_20:3)+Na	0.65034965034965	0.0361189704789959	0.65034965034965	pos
ENSMUSG00000000295	7_PC(16:1_18:2)+HCOO	0.678321678321678	0.0285484543494627	0.678321678321678	pos
ENSMUSG00000000295	80_PE(16:0p_20:4)+H	0.531468531468532	0.0915938042301078	0.531468531468532	pos
ENSMUSG00000000295	81_PE(14:0e_23:1)+Na	0.559440559440559	0.0745520657145257	0.559440559440559	pos
ENSMUSG00000000295	82_PE(37:1e)+H	0.412587412587413	0.198321508705954	0.412587412587413	pos
ENSMUSG00000000295	83_PE(14:1e_23:1)+Na	0.475524475524476	0.134545006745736	0.475524475524476	pos
ENSMUSG00000000295	84_PE(17:0_20:4)+H	0.636363636363636	0.0405450277300028	0.636363636363636	pos
ENSMUSG00000000295	85_PE(38:2)+H	0.657342657342657	0.0340662098404811	0.657342657342657	pos
ENSMUSG00000000295	86_PE(16:0p_22:5)+H	0.566433566433566	0.0707240833692321	0.566433566433566	pos
ENSMUSG00000000295	87_PE(20:2e_19:0)+Na	0.559440559440559	0.0745520657145257	0.559440559440559	pos
ENSMUSG00000000295	88_PE(18:2_22:6)+H	0.685314685314685	0.0269198682854725	0.685314685314685	pos
ENSMUSG00000000295	89_PE(41:5e)+H	0.580419580419581	0.0634990247049591	0.580419580419581	pos
ENSMUSG00000000295	8_PC(16:0_18:3)+HCOO	0.573426573426573	0.0670081214890357	0.573426573426573	pos
ENSMUSG00000000295	90_SM(d44:4)+H	0.671328671328671	0.0303063737908863	0.671328671328671	pos
ENSMUSG00000000295	91_SPH(d22:0)+H	0.188811188811189	0.564325387441124	0.188811188811189	pos
ENSMUSG00000000295	92_TG(12:1e_6:0_16:1)+Na	-0.734266	0.0178825025705815	0.734265734265734	neg
ENSMUSG00000000295	93_TG(12:0e_6:0_18:3)+H	-0.748252	0.0159834976945659	0.748251748251748	neg
ENSMUSG00000000295	94_TG(17:0_10:2_10:4)+Na	-0.72028	0.02008241668517	0.72027972027972	neg
ENSMUSG00000000295	95_Co(32:8)+H	0.594405594405594	0.0568929840594771	0.594405594405594	pos
ENSMUSG00000000295	96_TG(12:1e_6:0_20:4)+NH4	-0.713287	0.0212772944334492	0.713286713286713	neg
ENSMUSG00000000295	97_TG(12:1e_6:0_20:5)+H	-0.65035	0.0361189704789959	0.65034965034965	neg
ENSMUSG00000000295	98_TG(12:1e_6:0_22:6)+H	-0.734266	0.0178825025705815	0.734265734265734	neg
ENSMUSG00000000295	99_TG(16:0_14:0_18:1)+NH4	-0.776224	0.012722016145242	0.776223776223776	neg
ENSMUSG00000000295	9_PC(18:0_18:2)-CH3	0.461538461538462	0.147217704105423	0.461538461538462	pos
ENSMUSG00000000386	100_TG(16:0_14:0_18:2)+NH4	0.601398601398601	0.0538390286291877	0.601398601398601	pos
ENSMUSG00000000386	101_TG(16:1_14:0_18:2)+NH4	0.573426573426573	0.0670081214890357	0.573426573426573	pos
ENSMUSG00000000386	102_TG(15:0_16:0_18:1)+NH4	0.566433566433566	0.0707240833692321	0.566433566433566	pos
ENSMUSG00000000386	103_TG(15:0_16:0_18:2)+NH4	0.559440559440559	0.0745520657145257	0.559440559440559	pos
ENSMUSG00000000386	104_TG(16:0_16:0_18:1)+NH4	0.587412587412588	0.0601185639724903	0.587412587412588	pos
ENSMUSG00000000386	105_TG(16:0_16:1_18:1)+Na	0.587412587412588	0.0601185639724903	0.587412587412588	pos
ENSMUSG00000000386	106_TG(16:0_16:1_18:1)+NH4	0.559440559440559	0.0745520657145257	0.559440559440559	pos
ENSMUSG00000000386	107_TG(16:0_16:1_18:2)+NH4	0.559440559440559	0.0745520657145257	0.559440559440559	pos
ENSMUSG00000000386	108_TG(16:1_16:1_18:2)+NH4	0.531468531468532	0.0915938042301078	0.531468531468532	pos
ENSMUSG00000000386	109_TG(16:1_16:1_18:3)+NH4	0.657342657342657	0.0340662098404811	0.657342657342657	pos
ENSMUSG00000000386	10_PC(18:3_18:2)+HCOO	-0.370629	0.250332331584134	0.370629370629371	neg
ENSMUSG00000000386	110_TG(18:4_14:0_18:2)+NH4	0.622377622377623	0.0454413216312119	0.622377622377623	pos
ENSMUSG00000000386	111_TG(16:0_17:1_18:1)+NH4	0.601398601398601	0.0538390286291877	0.601398601398601	pos
ENSMUSG00000000386	112_TG(16:0_17:1_18:2)+NH4	0.601398601398601	0.0538390286291877	0.601398601398601	pos
ENSMUSG00000000386	113_TG(15:0_18:2_18:2)+NH4	0.580419580419581	0.0634990247049591	0.580419580419581	pos
ENSMUSG00000000386	114_TG(18:0_16:0_18:1)+Na	0.601398601398601	0.0538390286291877	0.601398601398601	pos
ENSMUSG00000000386	115_TG(16:0_18:1_18:1)+NH4	0.538461538461539	0.0871064319884852	0.538461538461539	pos
ENSMUSG00000000386	116_TG(16:0_18:1_18:2)+H	0.65034965034965	0.0361189704789959	0.65034965034965	pos
ENSMUSG00000000386	117_TG(16:0_18:1_18:2)+NH4	0.629370629370629	0.042897960500412	0.629370629370629	pos
ENSMUSG00000000386	118_TG(16:1_18:1_18:2)+NH4	0.643356643356643	0.0382413171132172	0.643356643356643	pos
ENSMUSG00000000386	119_TG(16:0_18:2_18:2)+H	0.685314685314685	0.0269198682854725	0.685314685314685	pos
ENSMUSG00000000386	11_PC(16:0_20:5)+HCOO	0.377622377622378	0.241107254706112	0.377622377622378	pos
ENSMUSG00000000386	120_TG(16:1_18:2_18:2)+NH4	0.594405594405594	0.0568929840594771	0.594405594405594	pos
ENSMUSG00000000386	121_TG(16:1_18:2_18:3)+NH4	0.643356643356643	0.0382413171132172	0.643356643356643	pos
ENSMUSG00000000386	122_TG(18:4_16:1_18:2)+NH4	0.615384615384615	0.0481078983847999	0.615384615384615	pos
ENSMUSG00000000386	123_TG(17:0_18:1_18:2)+NH4	0.587412587412588	0.0601185639724903	0.587412587412588	pos
ENSMUSG00000000386	124_TG(18:1_17:1_18:2)+NH4	0.664335664335664	0.0321510729030144	0.664335664335664	pos
ENSMUSG00000000386	125_TG(18:2_17:1_18:2)+NH4	0.608391608391608	0.050956490080096	0.608391608391608	pos
ENSMUSG00000000386	126_TG(18:1_18:1_18:1)+NH4	0.629370629370629	0.042897960500412	0.629370629370629	pos
ENSMUSG00000000386	127_TG(18:1_18:1_18:2)+NH4	0.587412587412588	0.0601185639724903	0.587412587412588	pos
ENSMUSG00000000386	128_TG(18:1_18:2_18:2)+NH4	0.664335664335664	0.0321510729030144	0.664335664335664	pos
ENSMUSG00000000386	129_TG(18:1_18:2_18:3)+NH4	0.629370629370629	0.042897960500412	0.629370629370629	pos
ENSMUSG00000000386	12_PC(19:0_18:2)+HCOO	-0.706294	0.0225655772551639	0.706293706293706	neg
ENSMUSG00000000386	130_TG(16:0_18:2_20:4)+NH4	0.524475524475525	0.0962722023228407	0.524475524475525	pos
ENSMUSG00000000386	131_TG(18:3_18:2_18:2)+NH4	0.594405594405594	0.0568929840594771	0.594405594405594	pos
ENSMUSG00000000386	132_TG(18:4_18:2_18:2)+NH4	0.699300699300699	0.0239170844563618	0.699300699300699	pos
ENSMUSG00000000386	133_TG(19:1_18:2_18:3)+NH4	0.566433566433566	0.0707240833692321	0.566433566433566	pos
ENSMUSG00000000386	134_TG(16:0_17:1_22:6)+NH4	0.538461538461539	0.0871064319884852	0.538461538461539	pos
ENSMUSG00000000386	135_TG(15:0_18:2_22:6)+NH4	0.692307692307692	0.0253580093373096	0.692307692307692	pos
ENSMUSG00000000386	136_TG(16:0_18:1_22:4)+NH4	0.622377622377623	0.0454413216312119	0.622377622377623	pos
ENSMUSG00000000386	137_TG(16:0_18:1_22:5)+H	0.692307692307692	0.0253580093373096	0.692307692307692	pos
ENSMUSG00000000386	138_TG(16:0_18:1_22:5)+NH4	0.573426573426573	0.0670081214890357	0.573426573426573	pos
ENSMUSG00000000386	139_TG(16:0_18:1_22:6)+NH4	0.643356643356643	0.0382413171132172	0.643356643356643	pos
ENSMUSG00000000386	13_PC(17:0_20:4)-CH3	-0.517483	0.101166993545415	0.517482517482518	neg
ENSMUSG00000000386	140_TG(16:0_18:2_22:6)+NH4	0.629370629370629	0.042897960500412	0.629370629370629	pos
ENSMUSG00000000386	141_TG(16:1_18:2_22:6)+NH4	0.664335664335664	0.0321510729030144	0.664335664335664	pos
ENSMUSG00000000386	142_TG(18:2_18:2_22:6)+NH4	0.664335664335664	0.0321510729030144	0.664335664335664	pos
ENSMUSG00000000386	143_TG(16:0_20:4_22:6)+NH4	0.594405594405594	0.0568929840594771	0.594405594405594	pos
ENSMUSG00000000386	144_TG(18:3_18:2_22:6)+NH4	0.636363636363636	0.0405450277300028	0.636363636363636	pos
ENSMUSG00000000386	145_TG(18:1_18:1_22:4)+NH4	0.580419580419581	0.0634990247049591	0.580419580419581	pos
ENSMUSG00000000386	146_TG(18:1_18:2_22:4)+NH4	0.699300699300699	0.0239170844563618	0.699300699300699	pos
ENSMUSG00000000386	147_TG(18:1_18:2_22:5)+NH4	0.608391608391608	0.050956490080096	0.608391608391608	pos
ENSMUSG00000000386	148_TG(18:0_18:2_22:6)+NH4	0.608391608391608	0.050956490080096	0.608391608391608	pos
ENSMUSG00000000386	149_TG(22:5_18:2_18:2)+NH4	0.587412587412588	0.0601185639724903	0.587412587412588	pos
ENSMUSG00000000386	14_PC(18:0_20:3)+HCOO	0.041958041958042	0.899052420458581	0.041958041958042	pos
ENSMUSG00000000386	150_TG(16:0_22:4_22:6)+NH4	0.594405594405594	0.0568929840594771	0.594405594405594	pos
ENSMUSG00000000386	151_TG(16:0_22:5_22:6)+NH4	0.699300699300699	0.0239170844563618	0.699300699300699	pos
ENSMUSG00000000386	152_TG(18:2_20:4_22:6)+NH4	0.72027972027972	0.02008241668517	0.72027972027972	pos
ENSMUSG00000000386	153_TG(18:0_20:4_22:5)+NH4	0.671328671328671	0.0303063737908863	0.671328671328671	pos
ENSMUSG00000000386	154_DG(34:1e)+Na	0.559440559440559	0.0745520657145257	0.559440559440559	pos
ENSMUSG00000000386	15_PC(18:0_20:4)+HCOO	0.230769230769231	0.479889688030178	0.230769230769231	pos
ENSMUSG00000000386	16_PC(18:3_20:4)+HCOO	-0.657343	0.0340662098404811	0.657342657342657	neg
ENSMUSG00000000386	17_PE(16:0_18:1)-H	-0.41958	0.190290927931617	0.41958041958042	neg
ENSMUSG00000000386	18_PE(16:0_18:2)-H	-0.363636	0.259724837536911	0.363636363636364	neg
ENSMUSG00000000386	19_PE(18:0_18:1)-H	-0.433566	0.175049541588862	0.433566433566434	neg
ENSMUSG00000000386	1_CL(74:2)-2H	-0.440559	0.167788847400555	0.440559440559441	neg
ENSMUSG00000000386	20_PE(18:1_18:2)-H	-0.461538	0.147217704105423	0.461538461538462	neg
ENSMUSG00000000386	21_PE(18:2_18:2)-H	-0.412587	0.198321508705954	0.412587412587413	neg
ENSMUSG00000000386	22_PE(18:3_18:2)-H	-0.447552	0.160717805345198	0.447552447552448	neg
ENSMUSG00000000386	23_PE(16:1e_20:4)-H	-0.454545	0.153894581798997	0.454545454545455	neg
ENSMUSG00000000386	24_PE(18:1_20:4)-H	-0.461538	0.147217704105423	0.461538461538462	neg
ENSMUSG00000000386	25_PE(16:1_22:6)-H	-0.321678	0.320862760279991	0.321678321678322	neg
ENSMUSG00000000386	26_PE(19:0_20:4)-H	-0.615385	0.0481078983847999	0.615384615384615	neg
ENSMUSG00000000386	27_PE(18:0_22:5)-H	-0.426573	0.18265414838492	0.426573426573427	neg
ENSMUSG00000000386	28_PE(18:2_22:6)-H	-0.538462	0.0871064319884852	0.538461538461539	neg
ENSMUSG00000000386	29_PS(16:0_20:4)-H	-0.566434	0.0707240833692321	0.566433566433566	neg
ENSMUSG00000000386	2_PC(16:0_16:1)+HCOO	-0.608392	0.050956490080096	0.608391608391608	neg
ENSMUSG00000000386	30_PS(16:0_22:6)-H	-0.328671	0.310121371394082	0.328671328671329	neg
ENSMUSG00000000386	31_SM(d41:1)+HCOO	-0.167832	0.608757678455001	0.167832167832168	neg
ENSMUSG00000000386	32_SM(d42:1)+HCOO	-0.496503	0.117011495988297	0.496503496503497	neg
ENSMUSG00000000386	33_SM(d42:2)+HCOO	-0.496503	0.117011495988297	0.496503496503497	neg
ENSMUSG00000000386	34_SM(d42:3)+HCOO	-0.48951	0.122718774364913	0.48951048951049	neg
ENSMUSG00000000386	35_phSM(t18:1_18:1)+HCOO	-0.34965	0.279078866286252	0.34965034965035	neg
ENSMUSG00000000386	36_Cer(d18:1_22:0)+HCOO	0.363636363636364	0.259724837536911	0.363636363636364	pos
ENSMUSG00000000386	37_Cer(d18:1_24:0)+HCOO	-0.636364	0.0405450277300028	0.636363636363636	neg
ENSMUSG00000000386	38_Cer(d18:1_24:1)+HCOO	-0.538462	0.0871064319884852	0.538461538461539	neg
ENSMUSG00000000386	39_Cer(d18:2_24:1)+HCOO	-0.48951	0.122718774364913	0.48951048951049	neg
ENSMUSG00000000386	3_PC(14:0_18:2)+HCOO	-0.398601	0.214781974387115	0.398601398601399	neg
ENSMUSG00000000386	40_Cer(m40:1+O)+HCOO	0.27972027972028	0.389671539347382	0.27972027972028	pos
ENSMUSG00000000386	41_CL(70:3)-2H	-0.503497	0.111536624353953	0.503496503496504	neg
ENSMUSG00000000386	42_Cer(m42:1+O)+HCOO	-0.65035	0.0361189704789959	0.65034965034965	neg
ENSMUSG00000000386	43_Cer(m42:2+O)+HCOO	-0.482517	0.128527959031666	0.482517482517483	neg
ENSMUSG00000000386	44_CL(18:2_16:1_18:2_18:2)-H	-0.321678	0.320862760279991	0.321678321678322	neg
ENSMUSG00000000386	45_CL(18:2_18:2_18:2_16:1)-H	-0.272727	0.401929132931606	0.272727272727273	neg
ENSMUSG00000000386	46_FA(20:4)-H	-0.594406	0.0568929840594771	0.594405594405594	neg
ENSMUSG00000000386	47_FA(22:6)-H	-0.482517	0.128527959031666	0.482517482517483	neg
ENSMUSG00000000386	48_Hex1Cer(d34:2)+HCOO	-0.538462	0.0871064319884852	0.538461538461539	neg
ENSMUSG00000000386	49_CL(18:2_18:2_18:2_18:2)-H	-0.454545	0.153894581798997	0.454545454545455	neg
ENSMUSG00000000386	4_CL(74:4)-2H	-0.356643	0.269343743356314	0.356643356643357	neg
ENSMUSG00000000386	50_LPC(18:0)+HCOO	-0.132867	0.686064366047175	0.132867132867133	neg
ENSMUSG00000000386	51_LPE(16:0)-H	-0.335664	0.299525411461396	0.335664335664336	neg
ENSMUSG00000000386	52_LPE(18:2)-H	-0.524476	0.0962722023228407	0.524475524475525	neg
ENSMUSG00000000386	53_LPE(20:4)-H	-0.27972	0.389671539347382	0.27972027972028	neg
ENSMUSG00000000386	54_LPE(22:6)-H	-0.300699	0.354277802475323	0.300699300699301	neg
ENSMUSG00000000386	55_OAHFA(36:3)-H	-0.615385	0.0481078983847999	0.615384615384615	neg
ENSMUSG00000000386	56_OAHFA(38:4)-H	-0.531469	0.0915938042301078	0.531468531468532	neg
ENSMUSG00000000386	57_OAHFA(38:6)-H	-0.615385	0.0481078983847999	0.615384615384615	neg
ENSMUSG00000000386	58_OAHFA(40:7)-H	-0.587413	0.0601185639724903	0.587412587412588	neg
ENSMUSG00000000386	59_OAHFA(42:10)-H	-0.594406	0.0568929840594771	0.594405594405594	neg
ENSMUSG00000000386	5_PC(16:0_18:1)-CH3	-0.517483	0.101166993545415	0.517482517482518	neg
ENSMUSG00000000386	60_PC(16:0_16:0)+HCOO	-0.643357	0.0382413171132172	0.643356643356643	neg
ENSMUSG00000000386	61_DG(18:1_18:3)+NH4	-0.454545	0.153894581798997	0.454545454545455	neg
ENSMUSG00000000386	62_PC(8:1e_10:1)+H	-0.72028	0.02008241668517	0.72027972027972	neg
ENSMUSG00000000386	63_PC(31:2)+H	-0.342657	0.289168437395598	0.342657342657343	neg
ENSMUSG00000000386	64_Cer(m19:0_21:2)+H	0.405594405594406	0.206458903923469	0.405594405594406	pos
ENSMUSG00000000386	65_PC(19:1_18:1)+H	-0.51049	0.106291302871599	0.510489510489511	neg
ENSMUSG00000000386	66_PC(40:6)+H	0.503496503496504	0.111536624353953	0.503496503496504	pos
ENSMUSG00000000386	67_Cer(m19:0_23:2)+H	-0.468531	0.140836633440001	0.468531468531469	neg
ENSMUSG00000000386	68_PE(16:0e)+H	-0.34965	0.279078866286252	0.34965034965035	neg
ENSMUSG00000000386	69_Cer(m19:0_23:3)+H	-0.517483	0.101166993545415	0.517482517482518	neg
ENSMUSG00000000386	6_PC(16:1_18:1)+HCOO	-0.51049	0.106291302871599	0.510489510489511	neg
ENSMUSG00000000386	70_PE(18:2e)+H	-0.552448	0.0785953277402756	0.552447552447553	neg
ENSMUSG00000000386	71_PE(8:1e_12:3)+H	-0.482517	0.128527959031666	0.482517482517483	neg
ENSMUSG00000000386	72_PE(18:0_16:0)+Na	-0.566434	0.0707240833692321	0.566433566433566	neg
ENSMUSG00000000386	73_PE(16:0_18:1)+Na	-0.587413	0.0601185639724903	0.587412587412588	neg
ENSMUSG00000000386	74_PE(16:1_18:1)+Na	-0.48951	0.122718774364913	0.48951048951049	neg
ENSMUSG00000000386	75_PE(17:0_18:1)+Na	-0.398601	0.214781974387115	0.398601398601399	neg
ENSMUSG00000000386	76_PE(18:1_18:1)+Na	-0.412587	0.198321508705954	0.412587412587413	neg
ENSMUSG00000000386	77_PE(18:1_18:2)+Na	-0.426573	0.18265414838492	0.426573426573427	neg
ENSMUSG00000000386	78_PE(16:1e_20:2)+Na	-0.629371	0.042897960500412	0.629370629370629	neg
ENSMUSG00000000386	79_PE(16:1_20:3)+Na	-0.475524	0.134545006745736	0.475524475524476	neg
ENSMUSG00000000386	7_PC(16:1_18:2)+HCOO	-0.545455	0.0827375015018726	0.545454545454546	neg
ENSMUSG00000000386	80_PE(16:0p_20:4)+H	-0.559441	0.0745520657145257	0.559440559440559	neg
ENSMUSG00000000386	81_PE(14:0e_23:1)+Na	-0.433566	0.175049541588862	0.433566433566434	neg
ENSMUSG00000000386	82_PE(37:1e)+H	-0.454545	0.153894581798997	0.454545454545455	neg
ENSMUSG00000000386	83_PE(14:1e_23:1)+Na	-0.440559	0.167788847400555	0.440559440559441	neg
ENSMUSG00000000386	84_PE(17:0_20:4)+H	-0.461538	0.147217704105423	0.461538461538462	neg
ENSMUSG00000000386	85_PE(38:2)+H	-0.335664	0.299525411461396	0.335664335664336	neg
ENSMUSG00000000386	86_PE(16:0p_22:5)+H	-0.629371	0.042897960500412	0.629370629370629	neg
ENSMUSG00000000386	87_PE(20:2e_19:0)+Na	-0.433566	0.175049541588862	0.433566433566434	neg
ENSMUSG00000000386	88_PE(18:2_22:6)+H	-0.517483	0.101166993545415	0.517482517482518	neg
ENSMUSG00000000386	89_PE(41:5e)+H	-0.587413	0.0601185639724903	0.587412587412588	neg
ENSMUSG00000000386	8_PC(16:0_18:3)+HCOO	-0.643357	0.0382413171132172	0.643356643356643	neg
ENSMUSG00000000386	90_SM(d44:4)+H	-0.496503	0.117011495988297	0.496503496503497	neg
ENSMUSG00000000386	91_SPH(d22:0)+H	-0.545455	0.0827375015018726	0.545454545454546	neg
ENSMUSG00000000386	92_TG(12:1e_6:0_16:1)+Na	0.580419580419581	0.0634990247049591	0.580419580419581	pos
ENSMUSG00000000386	93_TG(12:0e_6:0_18:3)+H	0.629370629370629	0.042897960500412	0.629370629370629	pos
ENSMUSG00000000386	94_TG(17:0_10:2_10:4)+Na	0.580419580419581	0.0634990247049591	0.580419580419581	pos
ENSMUSG00000000386	95_Co(32:8)+H	-0.405594	0.206458903923469	0.405594405594406	neg
ENSMUSG00000000386	96_TG(12:1e_6:0_20:4)+NH4	0.573426573426573	0.0670081214890357	0.573426573426573	pos
ENSMUSG00000000386	97_TG(12:1e_6:0_20:5)+H	0.587412587412588	0.0601185639724903	0.587412587412588	pos
ENSMUSG00000000386	98_TG(12:1e_6:0_22:6)+H	0.524475524475525	0.0962722023228407	0.524475524475525	pos
ENSMUSG00000000386	99_TG(16:0_14:0_18:1)+NH4	0.517482517482518	0.101166993545415	0.517482517482518	pos
ENSMUSG00000000386	9_PC(18:0_18:2)-CH3	-0.321678	0.320862760279991	0.321678321678322	neg
ENSMUSG00000000903	100_TG(16:0_14:0_18:2)+NH4	-0.629371	0.042897960500412	0.629370629370629	neg
ENSMUSG00000000903	101_TG(16:1_14:0_18:2)+NH4	-0.566434	0.0707240833692321	0.566433566433566	neg
ENSMUSG00000000903	102_TG(15:0_16:0_18:1)+NH4	-0.643357	0.0382413171132172	0.643356643356643	neg
ENSMUSG00000000903	103_TG(15:0_16:0_18:2)+NH4	-0.608392	0.050956490080096	0.608391608391608	neg
ENSMUSG00000000903	104_TG(16:0_16:0_18:1)+NH4	-0.706294	0.0225655772551639	0.706293706293706	neg
ENSMUSG00000000903	105_TG(16:0_16:1_18:1)+Na	-0.559441	0.0745520657145257	0.559440559440559	neg
ENSMUSG00000000903	106_TG(16:0_16:1_18:1)+NH4	-0.608392	0.050956490080096	0.608391608391608	neg
ENSMUSG00000000903	107_TG(16:0_16:1_18:2)+NH4	-0.608392	0.050956490080096	0.608391608391608	neg
ENSMUSG00000000903	108_TG(16:1_16:1_18:2)+NH4	-0.559441	0.0745520657145257	0.559440559440559	neg
ENSMUSG00000000903	109_TG(16:1_16:1_18:3)+NH4	-0.524476	0.0962722023228407	0.524475524475525	neg
ENSMUSG00000000903	10_PC(18:3_18:2)+HCOO	0.72027972027972	0.02008241668517	0.72027972027972	pos
ENSMUSG00000000903	110_TG(18:4_14:0_18:2)+NH4	-0.601399	0.0538390286291877	0.601398601398601	neg
ENSMUSG00000000903	111_TG(16:0_17:1_18:1)+NH4	-0.594406	0.0568929840594771	0.594405594405594	neg
ENSMUSG00000000903	112_TG(16:0_17:1_18:2)+NH4	-0.594406	0.0568929840594771	0.594405594405594	neg
ENSMUSG00000000903	113_TG(15:0_18:2_18:2)+NH4	-0.538462	0.0871064319884852	0.538461538461539	neg
ENSMUSG00000000903	114_TG(18:0_16:0_18:1)+Na	-0.601399	0.0538390286291877	0.601398601398601	neg
ENSMUSG00000000903	115_TG(16:0_18:1_18:1)+NH4	-0.65035	0.0361189704789959	0.65034965034965	neg
ENSMUSG00000000903	116_TG(16:0_18:1_18:2)+H	-0.643357	0.0382413171132172	0.643356643356643	neg
ENSMUSG00000000903	117_TG(16:0_18:1_18:2)+NH4	-0.58042	0.0634990247049591	0.580419580419581	neg
ENSMUSG00000000903	118_TG(16:1_18:1_18:2)+NH4	-0.601399	0.0538390286291877	0.601398601398601	neg
ENSMUSG00000000903	119_TG(16:0_18:2_18:2)+H	-0.615385	0.0481078983847999	0.615384615384615	neg
ENSMUSG00000000903	11_PC(16:0_20:5)+HCOO	-0.594406	0.0568929840594771	0.594405594405594	neg
ENSMUSG00000000903	120_TG(16:1_18:2_18:2)+NH4	-0.559441	0.0745520657145257	0.559440559440559	neg
ENSMUSG00000000903	121_TG(16:1_18:2_18:3)+NH4	-0.601399	0.0538390286291877	0.601398601398601	neg
ENSMUSG00000000903	122_TG(18:4_16:1_18:2)+NH4	-0.552448	0.0785953277402756	0.552447552447553	neg
ENSMUSG00000000903	123_TG(17:0_18:1_18:2)+NH4	-0.559441	0.0745520657145257	0.559440559440559	neg
ENSMUSG00000000903	124_TG(18:1_17:1_18:2)+NH4	-0.566434	0.0707240833692321	0.566433566433566	neg
ENSMUSG00000000903	125_TG(18:2_17:1_18:2)+NH4	-0.517483	0.101166993545415	0.517482517482518	neg
ENSMUSG00000000903	126_TG(18:1_18:1_18:1)+NH4	-0.587413	0.0601185639724903	0.587412587412588	neg
ENSMUSG00000000903	127_TG(18:1_18:1_18:2)+NH4	-0.559441	0.0745520657145257	0.559440559440559	neg
ENSMUSG00000000903	128_TG(18:1_18:2_18:2)+NH4	-0.566434	0.0707240833692321	0.566433566433566	neg
ENSMUSG00000000903	129_TG(18:1_18:2_18:3)+NH4	-0.629371	0.042897960500412	0.629370629370629	neg
ENSMUSG00000000903	12_PC(19:0_18:2)+HCOO	0.566433566433566	0.0707240833692321	0.566433566433566	pos
ENSMUSG00000000903	130_TG(16:0_18:2_20:4)+NH4	-0.685315	0.0269198682854725	0.685314685314685	neg
ENSMUSG00000000903	131_TG(18:3_18:2_18:2)+NH4	-0.594406	0.0568929840594771	0.594405594405594	neg
ENSMUSG00000000903	132_TG(18:4_18:2_18:2)+NH4	-0.587413	0.0601185639724903	0.587412587412588	neg
ENSMUSG00000000903	133_TG(19:1_18:2_18:3)+NH4	-0.615385	0.0481078983847999	0.615384615384615	neg
ENSMUSG00000000903	134_TG(16:0_17:1_22:6)+NH4	-0.657343	0.0340662098404811	0.657342657342657	neg
ENSMUSG00000000903	135_TG(15:0_18:2_22:6)+NH4	-0.594406	0.0568929840594771	0.594405594405594	neg
ENSMUSG00000000903	136_TG(16:0_18:1_22:4)+NH4	-0.65035	0.0361189704789959	0.65034965034965	neg
ENSMUSG00000000903	137_TG(16:0_18:1_22:5)+H	-0.594406	0.0568929840594771	0.594405594405594	neg
ENSMUSG00000000903	138_TG(16:0_18:1_22:5)+NH4	-0.601399	0.0538390286291877	0.601398601398601	neg
ENSMUSG00000000903	139_TG(16:0_18:1_22:6)+NH4	-0.566434	0.0707240833692321	0.566433566433566	neg
ENSMUSG00000000903	13_PC(17:0_20:4)-CH3	0.713286713286713	0.0212772944334492	0.713286713286713	pos
ENSMUSG00000000903	140_TG(16:0_18:2_22:6)+NH4	-0.629371	0.042897960500412	0.629370629370629	neg
ENSMUSG00000000903	141_TG(16:1_18:2_22:6)+NH4	-0.608392	0.050956490080096	0.608391608391608	neg
ENSMUSG00000000903	142_TG(18:2_18:2_22:6)+NH4	-0.601399	0.0538390286291877	0.601398601398601	neg
ENSMUSG00000000903	143_TG(16:0_20:4_22:6)+NH4	-0.664336	0.0321510729030144	0.664335664335664	neg
ENSMUSG00000000903	144_TG(18:3_18:2_22:6)+NH4	-0.524476	0.0962722023228407	0.524475524475525	neg
ENSMUSG00000000903	145_TG(18:1_18:1_22:4)+NH4	-0.587413	0.0601185639724903	0.587412587412588	neg
ENSMUSG00000000903	146_TG(18:1_18:2_22:4)+NH4	-0.594406	0.0568929840594771	0.594405594405594	neg
ENSMUSG00000000903	147_TG(18:1_18:2_22:5)+NH4	-0.629371	0.042897960500412	0.629370629370629	neg
ENSMUSG00000000903	148_TG(18:0_18:2_22:6)+NH4	-0.629371	0.042897960500412	0.629370629370629	neg
ENSMUSG00000000903	149_TG(22:5_18:2_18:2)+NH4	-0.664336	0.0321510729030144	0.664335664335664	neg
ENSMUSG00000000903	14_PC(18:0_20:3)+HCOO	-0.41958	0.190290927931617	0.41958041958042	neg
ENSMUSG00000000903	150_TG(16:0_22:4_22:6)+NH4	-0.657343	0.0340662098404811	0.657342657342657	neg
ENSMUSG00000000903	151_TG(16:0_22:5_22:6)+NH4	-0.636364	0.0405450277300028	0.636363636363636	neg
ENSMUSG00000000903	152_TG(18:2_20:4_22:6)+NH4	-0.671329	0.0303063737908863	0.671328671328671	neg
ENSMUSG00000000903	153_TG(18:0_20:4_22:5)+NH4	-0.475524	0.134545006745736	0.475524475524476	neg
ENSMUSG00000000903	154_DG(34:1e)+Na	-0.776224	0.012722016145242	0.776223776223776	neg
ENSMUSG00000000903	15_PC(18:0_20:4)+HCOO	-0.615385	0.0481078983847999	0.615384615384615	neg
ENSMUSG00000000903	16_PC(18:3_20:4)+HCOO	0.727272727272727	0.0189211637495047	0.727272727272727	pos
ENSMUSG00000000903	17_PE(16:0_18:1)-H	0.797202797202797	0.0106666592279248	0.797202797202797	pos
ENSMUSG00000000903	18_PE(16:0_18:2)-H	0.685314685314685	0.0269198682854725	0.685314685314685	pos
ENSMUSG00000000903	19_PE(18:0_18:1)-H	0.86013986013986	0.00613465980955183	0.86013986013986	pos
ENSMUSG00000000903	1_CL(74:2)-2H	0.79020979020979	0.011331316301097	0.79020979020979	pos
ENSMUSG00000000903	20_PE(18:1_18:2)-H	0.783216783216783	0.0120286811519914	0.783216783216783	pos
ENSMUSG00000000903	21_PE(18:2_18:2)-H	0.818181818181818	0.00898749159061638	0.818181818181818	pos
ENSMUSG00000000903	22_PE(18:3_18:2)-H	0.678321678321678	0.0285484543494627	0.678321678321678	pos
ENSMUSG00000000903	23_PE(16:1e_20:4)-H	0.783216783216783	0.0120286811519914	0.783216783216783	pos
ENSMUSG00000000903	24_PE(18:1_20:4)-H	0.685314685314685	0.0269198682854725	0.685314685314685	pos
ENSMUSG00000000903	25_PE(16:1_22:6)-H	0.762237762237762	0.0142858129782539	0.762237762237762	pos
ENSMUSG00000000903	26_PE(19:0_20:4)-H	0.580419580419581	0.0634990247049591	0.580419580419581	pos
ENSMUSG00000000903	27_PE(18:0_22:5)-H	0.559440559440559	0.0745520657145257	0.559440559440559	pos
ENSMUSG00000000903	28_PE(18:2_22:6)-H	0.825174825174825	0.00852576589771364	0.825174825174825	pos
ENSMUSG00000000903	29_PS(16:0_20:4)-H	0.699300699300699	0.0239170844563618	0.699300699300699	pos
ENSMUSG00000000903	2_PC(16:0_16:1)+HCOO	0.699300699300699	0.0239170844563618	0.699300699300699	pos
ENSMUSG00000000903	30_PS(16:0_22:6)-H	0.65034965034965	0.0361189704789959	0.65034965034965	pos
ENSMUSG00000000903	31_SM(d41:1)+HCOO	0.517482517482518	0.101166993545415	0.517482517482518	pos
ENSMUSG00000000903	32_SM(d42:1)+HCOO	0.741258741258741	0.0168956687124469	0.741258741258741	pos
ENSMUSG00000000903	33_SM(d42:2)+HCOO	0.692307692307692	0.0253580093373096	0.692307692307692	pos
ENSMUSG00000000903	34_SM(d42:3)+HCOO	0.671328671328671	0.0303063737908863	0.671328671328671	pos
ENSMUSG00000000903	35_phSM(t18:1_18:1)+HCOO	0.629370629370629	0.042897960500412	0.629370629370629	pos
ENSMUSG00000000903	36_Cer(d18:1_22:0)+HCOO	-0.398601	0.214781974387115	0.398601398601399	neg
ENSMUSG00000000903	37_Cer(d18:1_24:0)+HCOO	0.853146853146853	0.00660861798283538	0.853146853146853	pos
ENSMUSG00000000903	38_Cer(d18:1_24:1)+HCOO	0.839160839160839	0.00753804437607909	0.839160839160839	pos
ENSMUSG00000000903	39_Cer(d18:2_24:1)+HCOO	0.769230769230769	0.013454879967767	0.769230769230769	pos
ENSMUSG00000000903	3_PC(14:0_18:2)+HCOO	0.769230769230769	0.013454879967767	0.769230769230769	pos
ENSMUSG00000000903	40_Cer(m40:1+O)+HCOO	-0.272727	0.401929132931606	0.272727272727273	neg
ENSMUSG00000000903	41_CL(70:3)-2H	0.643356643356643	0.0382413171132172	0.643356643356643	pos
ENSMUSG00000000903	42_Cer(m42:1+O)+HCOO	0.79020979020979	0.011331316301097	0.79020979020979	pos
ENSMUSG00000000903	43_Cer(m42:2+O)+HCOO	0.853146853146853	0.00660861798283538	0.853146853146853	pos
ENSMUSG00000000903	44_CL(18:2_16:1_18:2_18:2)-H	0.643356643356643	0.0382413171132172	0.643356643356643	pos
ENSMUSG00000000903	45_CL(18:2_18:2_18:2_16:1)-H	0.552447552447553	0.0785953277402756	0.552447552447553	pos
ENSMUSG00000000903	46_FA(20:4)-H	0.748251748251748	0.0159834976945659	0.748251748251748	pos
ENSMUSG00000000903	47_FA(22:6)-H	0.72027972027972	0.02008241668517	0.72027972027972	pos
ENSMUSG00000000903	48_Hex1Cer(d34:2)+HCOO	0.72027972027972	0.02008241668517	0.72027972027972	pos
ENSMUSG00000000903	49_CL(18:2_18:2_18:2_18:2)-H	0.713286713286713	0.0212772944334492	0.713286713286713	pos
ENSMUSG00000000903	4_CL(74:4)-2H	0.804195804195804	0.0100549415179827	0.804195804195804	pos
ENSMUSG00000000903	50_LPC(18:0)+HCOO	-0.013986	0.966275097839211	0.013986013986014	neg
ENSMUSG00000000903	51_LPE(16:0)-H	0.657342657342657	0.0340662098404811	0.657342657342657	pos
ENSMUSG00000000903	52_LPE(18:2)-H	0.825174825174825	0.00852576589771364	0.825174825174825	pos
ENSMUSG00000000903	53_LPE(20:4)-H	0.636363636363636	0.0405450277300028	0.636363636363636	pos
ENSMUSG00000000903	54_LPE(22:6)-H	0.699300699300699	0.0239170844563618	0.699300699300699	pos
ENSMUSG00000000903	55_OAHFA(36:3)-H	0.867132867132867	0.00567164433780827	0.867132867132867	pos
ENSMUSG00000000903	56_OAHFA(38:4)-H	0.531468531468532	0.0915938042301078	0.531468531468532	pos
ENSMUSG00000000903	57_OAHFA(38:6)-H	0.867132867132867	0.00567164433780827	0.867132867132867	pos
ENSMUSG00000000903	58_OAHFA(40:7)-H	0.776223776223776	0.012722016145242	0.776223776223776	pos
ENSMUSG00000000903	59_OAHFA(42:10)-H	0.818181818181818	0.00898749159061638	0.818181818181818	pos
ENSMUSG00000000903	5_PC(16:0_18:1)-CH3	0.818181818181818	0.00898749159061638	0.818181818181818	pos
ENSMUSG00000000903	60_PC(16:0_16:0)+HCOO	0.678321678321678	0.0285484543494627	0.678321678321678	pos
ENSMUSG00000000903	61_DG(18:1_18:3)+NH4	0.748251748251748	0.0159834976945659	0.748251748251748	pos
ENSMUSG00000000903	62_PC(8:1e_10:1)+H	0.727272727272727	0.0189211637495047	0.727272727272727	pos
ENSMUSG00000000903	63_PC(31:2)+H	0.608391608391608	0.050956490080096	0.608391608391608	pos
ENSMUSG00000000903	64_Cer(m19:0_21:2)+H	-0.503497	0.111536624353953	0.503496503496504	neg
ENSMUSG00000000903	65_PC(19:1_18:1)+H	0.762237762237762	0.0142858129782539	0.762237762237762	pos
ENSMUSG00000000903	66_PC(40:6)+H	-0.741259	0.0168956687124469	0.741258741258741	neg
ENSMUSG00000000903	67_Cer(m19:0_23:2)+H	0.797202797202797	0.0106666592279248	0.797202797202797	pos
ENSMUSG00000000903	68_PE(16:0e)+H	0.629370629370629	0.042897960500412	0.629370629370629	pos
ENSMUSG00000000903	69_Cer(m19:0_23:3)+H	0.783216783216783	0.0120286811519914	0.783216783216783	pos
ENSMUSG00000000903	6_PC(16:1_18:1)+HCOO	0.545454545454546	0.0827375015018726	0.545454545454546	pos
ENSMUSG00000000903	70_PE(18:2e)+H	0.776223776223776	0.012722016145242	0.776223776223776	pos
ENSMUSG00000000903	71_PE(8:1e_12:3)+H	0.636363636363636	0.0405450277300028	0.636363636363636	pos
ENSMUSG00000000903	72_PE(18:0_16:0)+Na	0.776223776223776	0.012722016145242	0.776223776223776	pos
ENSMUSG00000000903	73_PE(16:0_18:1)+Na	0.727272727272727	0.0189211637495047	0.727272727272727	pos
ENSMUSG00000000903	74_PE(16:1_18:1)+Na	0.636363636363636	0.0405450277300028	0.636363636363636	pos
ENSMUSG00000000903	75_PE(17:0_18:1)+Na	0.713286713286713	0.0212772944334492	0.713286713286713	pos
ENSMUSG00000000903	76_PE(18:1_18:1)+Na	0.587412587412588	0.0601185639724903	0.587412587412588	pos
ENSMUSG00000000903	77_PE(18:1_18:2)+Na	0.741258741258741	0.0168956687124469	0.741258741258741	pos
ENSMUSG00000000903	78_PE(16:1e_20:2)+Na	0.678321678321678	0.0285484543494627	0.678321678321678	pos
ENSMUSG00000000903	79_PE(16:1_20:3)+Na	0.762237762237762	0.0142858129782539	0.762237762237762	pos
ENSMUSG00000000903	7_PC(16:1_18:2)+HCOO	0.818181818181818	0.00898749159061638	0.818181818181818	pos
ENSMUSG00000000903	80_PE(16:0p_20:4)+H	0.657342657342657	0.0340662098404811	0.657342657342657	pos
ENSMUSG00000000903	81_PE(14:0e_23:1)+Na	0.678321678321678	0.0285484543494627	0.678321678321678	pos
ENSMUSG00000000903	82_PE(37:1e)+H	0.468531468531469	0.140836633440001	0.468531468531469	pos
ENSMUSG00000000903	83_PE(14:1e_23:1)+Na	0.636363636363636	0.0405450277300028	0.636363636363636	pos
ENSMUSG00000000903	84_PE(17:0_20:4)+H	0.734265734265734	0.0178825025705815	0.734265734265734	pos
ENSMUSG00000000903	85_PE(38:2)+H	0.657342657342657	0.0340662098404811	0.657342657342657	pos
ENSMUSG00000000903	86_PE(16:0p_22:5)+H	0.741258741258741	0.0168956687124469	0.741258741258741	pos
ENSMUSG00000000903	87_PE(20:2e_19:0)+Na	0.678321678321678	0.0285484543494627	0.678321678321678	pos
ENSMUSG00000000903	88_PE(18:2_22:6)+H	0.832167832167832	0.00801343917022193	0.832167832167832	pos
ENSMUSG00000000903	89_PE(41:5e)+H	0.664335664335664	0.0321510729030144	0.664335664335664	pos
ENSMUSG00000000903	8_PC(16:0_18:3)+HCOO	0.678321678321678	0.0285484543494627	0.678321678321678	pos
ENSMUSG00000000903	90_SM(d44:4)+H	0.699300699300699	0.0239170844563618	0.699300699300699	pos
ENSMUSG00000000903	91_SPH(d22:0)+H	0.321678321678322	0.320862760279991	0.321678321678322	pos
ENSMUSG00000000903	92_TG(12:1e_6:0_16:1)+Na	-0.608392	0.050956490080096	0.608391608391608	neg
ENSMUSG00000000903	93_TG(12:0e_6:0_18:3)+H	-0.65035	0.0361189704789959	0.65034965034965	neg
ENSMUSG00000000903	94_TG(17:0_10:2_10:4)+Na	-0.545455	0.0827375015018726	0.545454545454546	neg
ENSMUSG00000000903	95_Co(32:8)+H	0.510489510489511	0.106291302871599	0.510489510489511	pos
ENSMUSG00000000903	96_TG(12:1e_6:0_20:4)+NH4	-0.566434	0.0707240833692321	0.566433566433566	neg
ENSMUSG00000000903	97_TG(12:1e_6:0_20:5)+H	-0.461538	0.147217704105423	0.461538461538462	neg
ENSMUSG00000000903	98_TG(12:1e_6:0_22:6)+H	-0.594406	0.0568929840594771	0.594405594405594	neg
ENSMUSG00000000903	99_TG(16:0_14:0_18:1)+NH4	-0.664336	0.0321510729030144	0.664335664335664	neg
ENSMUSG00000000903	9_PC(18:0_18:2)-CH3	0.538461538461539	0.0871064319884852	0.538461538461539	pos
ENSMUSG00000000915	100_TG(16:0_14:0_18:2)+NH4	-0.818182	0.00898749159061638	0.818181818181818	neg
ENSMUSG00000000915	101_TG(16:1_14:0_18:2)+NH4	-0.762238	0.0142858129782539	0.762237762237762	neg
ENSMUSG00000000915	102_TG(15:0_16:0_18:1)+NH4	-0.846154	0.00710254691745498	0.846153846153846	neg
ENSMUSG00000000915	103_TG(15:0_16:0_18:2)+NH4	-0.804196	0.0100549415179827	0.804195804195804	neg
ENSMUSG00000000915	104_TG(16:0_16:0_18:1)+NH4	-0.825175	0.00852576589771364	0.825174825174825	neg
ENSMUSG00000000915	105_TG(16:0_16:1_18:1)+Na	-0.79021	0.011331316301097	0.79020979020979	neg
ENSMUSG00000000915	106_TG(16:0_16:1_18:1)+NH4	-0.804196	0.0100549415179827	0.804195804195804	neg
ENSMUSG00000000915	107_TG(16:0_16:1_18:2)+NH4	-0.783217	0.0120286811519914	0.783216783216783	neg
ENSMUSG00000000915	108_TG(16:1_16:1_18:2)+NH4	-0.762238	0.0142858129782539	0.762237762237762	neg
ENSMUSG00000000915	109_TG(16:1_16:1_18:3)+NH4	-0.741259	0.0168956687124469	0.741258741258741	neg
ENSMUSG00000000915	10_PC(18:3_18:2)+HCOO	0.734265734265734	0.0178825025705815	0.734265734265734	pos
ENSMUSG00000000915	110_TG(18:4_14:0_18:2)+NH4	-0.846154	0.00710254691745498	0.846153846153846	neg
ENSMUSG00000000915	111_TG(16:0_17:1_18:1)+NH4	-0.811189	0.00948028452665678	0.811188811188811	neg
ENSMUSG00000000915	112_TG(16:0_17:1_18:2)+NH4	-0.811189	0.00948028452665678	0.811188811188811	neg
ENSMUSG00000000915	113_TG(15:0_18:2_18:2)+NH4	-0.769231	0.013454879967767	0.769230769230769	neg
ENSMUSG00000000915	114_TG(18:0_16:0_18:1)+Na	-0.748252	0.0159834976945659	0.748251748251748	neg
ENSMUSG00000000915	115_TG(16:0_18:1_18:1)+NH4	-0.902098	0.00350642940485943	0.902097902097902	neg
ENSMUSG00000000915	116_TG(16:0_18:1_18:2)+H	-0.783217	0.0120286811519914	0.783216783216783	neg
ENSMUSG00000000915	117_TG(16:0_18:1_18:2)+NH4	-0.804196	0.0100549415179827	0.804195804195804	neg
ENSMUSG00000000915	118_TG(16:1_18:1_18:2)+NH4	-0.776224	0.012722016145242	0.776223776223776	neg
ENSMUSG00000000915	119_TG(16:0_18:2_18:2)+H	-0.762238	0.0142858129782539	0.762237762237762	neg
ENSMUSG00000000915	11_PC(16:0_20:5)+HCOO	-0.573427	0.0670081214890357	0.573426573426573	neg
ENSMUSG00000000915	120_TG(16:1_18:2_18:2)+NH4	-0.741259	0.0168956687124469	0.741258741258741	neg
ENSMUSG00000000915	121_TG(16:1_18:2_18:3)+NH4	-0.776224	0.012722016145242	0.776223776223776	neg
ENSMUSG00000000915	122_TG(18:4_16:1_18:2)+NH4	-0.755245	0.0150924900861215	0.755244755244755	neg
ENSMUSG00000000915	123_TG(17:0_18:1_18:2)+NH4	-0.79021	0.011331316301097	0.79020979020979	neg
ENSMUSG00000000915	124_TG(18:1_17:1_18:2)+NH4	-0.748252	0.0159834976945659	0.748251748251748	neg
ENSMUSG00000000915	125_TG(18:2_17:1_18:2)+NH4	-0.741259	0.0168956687124469	0.741258741258741	neg
ENSMUSG00000000915	126_TG(18:1_18:1_18:1)+NH4	-0.748252	0.0159834976945659	0.748251748251748	neg
ENSMUSG00000000915	127_TG(18:1_18:1_18:2)+NH4	-0.79021	0.011331316301097	0.79020979020979	neg
ENSMUSG00000000915	128_TG(18:1_18:2_18:2)+NH4	-0.748252	0.0159834976945659	0.748251748251748	neg
ENSMUSG00000000915	129_TG(18:1_18:2_18:3)+NH4	-0.804196	0.0100549415179827	0.804195804195804	neg
ENSMUSG00000000915	12_PC(19:0_18:2)+HCOO	0.559440559440559	0.0745520657145257	0.559440559440559	pos
ENSMUSG00000000915	130_TG(16:0_18:2_20:4)+NH4	-0.853147	0.00660861798283538	0.853146853146853	neg
ENSMUSG00000000915	131_TG(18:3_18:2_18:2)+NH4	-0.776224	0.012722016145242	0.776223776223776	neg
ENSMUSG00000000915	132_TG(18:4_18:2_18:2)+NH4	-0.811189	0.00948028452665678	0.811188811188811	neg
ENSMUSG00000000915	133_TG(19:1_18:2_18:3)+NH4	-0.804196	0.0100549415179827	0.804195804195804	neg
ENSMUSG00000000915	134_TG(16:0_17:1_22:6)+NH4	-0.762238	0.0142858129782539	0.762237762237762	neg
ENSMUSG00000000915	135_TG(15:0_18:2_22:6)+NH4	-0.804196	0.0100549415179827	0.804195804195804	neg
ENSMUSG00000000915	136_TG(16:0_18:1_22:4)+NH4	-0.818182	0.00898749159061638	0.818181818181818	neg
ENSMUSG00000000915	137_TG(16:0_18:1_22:5)+H	-0.804196	0.0100549415179827	0.804195804195804	neg
ENSMUSG00000000915	138_TG(16:0_18:1_22:5)+NH4	-0.818182	0.00898749159061638	0.818181818181818	neg
ENSMUSG00000000915	139_TG(16:0_18:1_22:6)+NH4	-0.671329	0.0303063737908863	0.671328671328671	neg
ENSMUSG00000000915	13_PC(17:0_20:4)-CH3	0.706293706293706	0.0225655772551639	0.706293706293706	pos
ENSMUSG00000000915	140_TG(16:0_18:2_22:6)+NH4	-0.804196	0.0100549415179827	0.804195804195804	neg
ENSMUSG00000000915	141_TG(16:1_18:2_22:6)+NH4	-0.804196	0.0100549415179827	0.804195804195804	neg
ENSMUSG00000000915	142_TG(18:2_18:2_22:6)+NH4	-0.741259	0.0168956687124469	0.741258741258741	neg
ENSMUSG00000000915	143_TG(16:0_20:4_22:6)+NH4	-0.846154	0.00710254691745498	0.846153846153846	neg
ENSMUSG00000000915	144_TG(18:3_18:2_22:6)+NH4	-0.748252	0.0159834976945659	0.748251748251748	neg
ENSMUSG00000000915	145_TG(18:1_18:1_22:4)+NH4	-0.769231	0.013454879967767	0.769230769230769	neg
ENSMUSG00000000915	146_TG(18:1_18:2_22:4)+NH4	-0.755245	0.0150924900861215	0.755244755244755	neg
ENSMUSG00000000915	147_TG(18:1_18:2_22:5)+NH4	-0.867133	0.00567164433780827	0.867132867132867	neg
ENSMUSG00000000915	148_TG(18:0_18:2_22:6)+NH4	-0.867133	0.00567164433780827	0.867132867132867	neg
ENSMUSG00000000915	149_TG(22:5_18:2_18:2)+NH4	-0.685315	0.0269198682854725	0.685314685314685	neg
ENSMUSG00000000915	14_PC(18:0_20:3)+HCOO	-0.48951	0.122718774364913	0.48951048951049	neg
ENSMUSG00000000915	150_TG(16:0_22:4_22:6)+NH4	-0.881119	0.00479572937455579	0.881118881118881	neg
ENSMUSG00000000915	151_TG(16:0_22:5_22:6)+NH4	-0.811189	0.00948028452665678	0.811188811188811	neg
ENSMUSG00000000915	152_TG(18:2_20:4_22:6)+NH4	-0.797203	0.0106666592279248	0.797202797202797	neg
ENSMUSG00000000915	153_TG(18:0_20:4_22:5)+NH4	-0.727273	0.0189211637495047	0.727272727272727	neg
ENSMUSG00000000915	154_DG(34:1e)+Na	-0.839161	0.00753804437607909	0.839160839160839	neg
ENSMUSG00000000915	15_PC(18:0_20:4)+HCOO	-0.664336	0.0321510729030144	0.664335664335664	neg
ENSMUSG00000000915	16_PC(18:3_20:4)+HCOO	0.748251748251748	0.0159834976945659	0.748251748251748	pos
ENSMUSG00000000915	17_PE(16:0_18:1)-H	0.916083916083916	0.00265020452761832	0.916083916083916	pos
ENSMUSG00000000915	18_PE(16:0_18:2)-H	0.713286713286713	0.0212772944334492	0.713286713286713	pos
ENSMUSG00000000915	19_PE(18:0_18:1)-H	0.86013986013986	0.00613465980955183	0.86013986013986	pos
ENSMUSG00000000915	1_CL(74:2)-2H	0.846153846153846	0.00710254691745498	0.846153846153846	pos
ENSMUSG00000000915	20_PE(18:1_18:2)-H	0.748251748251748	0.0159834976945659	0.748251748251748	pos
ENSMUSG00000000915	21_PE(18:2_18:2)-H	0.804195804195804	0.0100549415179827	0.804195804195804	pos
ENSMUSG00000000915	22_PE(18:3_18:2)-H	0.748251748251748	0.0159834976945659	0.748251748251748	pos
ENSMUSG00000000915	23_PE(16:1e_20:4)-H	0.811188811188811	0.00948028452665678	0.811188811188811	pos
ENSMUSG00000000915	24_PE(18:1_20:4)-H	0.776223776223776	0.012722016145242	0.776223776223776	pos
ENSMUSG00000000915	25_PE(16:1_22:6)-H	0.783216783216783	0.0120286811519914	0.783216783216783	pos
ENSMUSG00000000915	26_PE(19:0_20:4)-H	0.706293706293706	0.0225655772551639	0.706293706293706	pos
ENSMUSG00000000915	27_PE(18:0_22:5)-H	0.804195804195804	0.0100549415179827	0.804195804195804	pos
ENSMUSG00000000915	28_PE(18:2_22:6)-H	0.909090909090909	0.00307300108365594	0.909090909090909	pos
ENSMUSG00000000915	29_PS(16:0_20:4)-H	0.748251748251748	0.0159834976945659	0.748251748251748	pos
ENSMUSG00000000915	2_PC(16:0_16:1)+HCOO	0.783216783216783	0.0120286811519914	0.783216783216783	pos
ENSMUSG00000000915	30_PS(16:0_22:6)-H	0.699300699300699	0.0239170844563618	0.699300699300699	pos
ENSMUSG00000000915	31_SM(d41:1)+HCOO	0.573426573426573	0.0670081214890357	0.573426573426573	pos
ENSMUSG00000000915	32_SM(d42:1)+HCOO	0.832167832167832	0.00801343917022193	0.832167832167832	pos
ENSMUSG00000000915	33_SM(d42:2)+HCOO	0.825174825174825	0.00852576589771364	0.825174825174825	pos
ENSMUSG00000000915	34_SM(d42:3)+HCOO	0.776223776223776	0.012722016145242	0.776223776223776	pos
ENSMUSG00000000915	35_phSM(t18:1_18:1)+HCOO	0.664335664335664	0.0321510729030144	0.664335664335664	pos
ENSMUSG00000000915	36_Cer(d18:1_22:0)+HCOO	-0.622378	0.0454413216312119	0.622377622377623	neg
ENSMUSG00000000915	37_Cer(d18:1_24:0)+HCOO	0.937062937062937	0.0016226007535436	0.937062937062937	pos
ENSMUSG00000000915	38_Cer(d18:1_24:1)+HCOO	0.895104895104895	0.00394389174823622	0.895104895104895	pos
ENSMUSG00000000915	39_Cer(d18:2_24:1)+HCOO	0.811188811188811	0.00948028452665678	0.811188811188811	pos
ENSMUSG00000000915	3_PC(14:0_18:2)+HCOO	0.783216783216783	0.0120286811519914	0.783216783216783	pos
ENSMUSG00000000915	40_Cer(m40:1+O)+HCOO	-0.566434	0.0707240833692321	0.566433566433566	neg
ENSMUSG00000000915	41_CL(70:3)-2H	0.734265734265734	0.0178825025705815	0.734265734265734	pos
ENSMUSG00000000915	42_Cer(m42:1+O)+HCOO	0.923076923076923	0.00231195619276511	0.923076923076923	pos
ENSMUSG00000000915	43_Cer(m42:2+O)+HCOO	0.923076923076923	0.00231195619276511	0.923076923076923	pos
ENSMUSG00000000915	44_CL(18:2_16:1_18:2_18:2)-H	0.769230769230769	0.013454879967767	0.769230769230769	pos
ENSMUSG00000000915	45_CL(18:2_18:2_18:2_16:1)-H	0.531468531468532	0.0915938042301078	0.531468531468532	pos
ENSMUSG00000000915	46_FA(20:4)-H	0.86013986013986	0.00613465980955183	0.86013986013986	pos
ENSMUSG00000000915	47_FA(22:6)-H	0.825174825174825	0.00852576589771364	0.825174825174825	pos
ENSMUSG00000000915	48_Hex1Cer(d34:2)+HCOO	0.825174825174825	0.00852576589771364	0.825174825174825	pos
ENSMUSG00000000915	49_CL(18:2_18:2_18:2_18:2)-H	0.783216783216783	0.0120286811519914	0.783216783216783	pos
ENSMUSG00000000915	4_CL(74:4)-2H	0.79020979020979	0.011331316301097	0.79020979020979	pos
ENSMUSG00000000915	50_LPC(18:0)+HCOO	0.027972027972028	0.93259199192107	0.027972027972028	pos
ENSMUSG00000000915	51_LPE(16:0)-H	0.818181818181818	0.00898749159061638	0.818181818181818	pos
ENSMUSG00000000915	52_LPE(18:2)-H	0.944055944055944	0.00131007407024223	0.944055944055944	pos
ENSMUSG00000000915	53_LPE(20:4)-H	0.769230769230769	0.013454879967767	0.769230769230769	pos
ENSMUSG00000000915	54_LPE(22:6)-H	0.839160839160839	0.00753804437607909	0.839160839160839	pos
ENSMUSG00000000915	55_OAHFA(36:3)-H	0.937062937062937	0.0016226007535436	0.937062937062937	pos
ENSMUSG00000000915	56_OAHFA(38:4)-H	0.685314685314685	0.0269198682854725	0.685314685314685	pos
ENSMUSG00000000915	57_OAHFA(38:6)-H	0.937062937062937	0.0016226007535436	0.937062937062937	pos
ENSMUSG00000000915	58_OAHFA(40:7)-H	0.846153846153846	0.00710254691745498	0.846153846153846	pos
ENSMUSG00000000915	59_OAHFA(42:10)-H	0.853146853146853	0.00660861798283538	0.853146853146853	pos
ENSMUSG00000000915	5_PC(16:0_18:1)-CH3	0.888111888111888	0.00435719095050785	0.888111888111888	pos
ENSMUSG00000000915	60_PC(16:0_16:0)+HCOO	0.909090909090909	0.00307300108365594	0.909090909090909	pos
ENSMUSG00000000915	61_DG(18:1_18:3)+NH4	0.846153846153846	0.00710254691745498	0.846153846153846	pos
ENSMUSG00000000915	62_PC(8:1e_10:1)+H	0.818181818181818	0.00898749159061638	0.818181818181818	pos
ENSMUSG00000000915	63_PC(31:2)+H	0.797202797202797	0.0106666592279248	0.797202797202797	pos
ENSMUSG00000000915	64_Cer(m19:0_21:2)+H	-0.524476	0.0962722023228407	0.524475524475525	neg
ENSMUSG00000000915	65_PC(19:1_18:1)+H	0.692307692307692	0.0253580093373096	0.692307692307692	pos
ENSMUSG00000000915	66_PC(40:6)+H	-0.811189	0.00948028452665678	0.811188811188811	neg
ENSMUSG00000000915	67_Cer(m19:0_23:2)+H	0.888111888111888	0.00435719095050785	0.888111888111888	pos
ENSMUSG00000000915	68_PE(16:0e)+H	0.79020979020979	0.011331316301097	0.79020979020979	pos
ENSMUSG00000000915	69_Cer(m19:0_23:3)+H	0.874125874125874	0.00531764867087787	0.874125874125874	pos
ENSMUSG00000000915	6_PC(16:1_18:1)+HCOO	0.643356643356643	0.0382413171132172	0.643356643356643	pos
ENSMUSG00000000915	70_PE(18:2e)+H	0.895104895104895	0.00394389174823622	0.895104895104895	pos
ENSMUSG00000000915	71_PE(8:1e_12:3)+H	0.762237762237762	0.0142858129782539	0.762237762237762	pos
ENSMUSG00000000915	72_PE(18:0_16:0)+Na	0.769230769230769	0.013454879967767	0.769230769230769	pos
ENSMUSG00000000915	73_PE(16:0_18:1)+Na	0.762237762237762	0.0142858129782539	0.762237762237762	pos
ENSMUSG00000000915	74_PE(16:1_18:1)+Na	0.769230769230769	0.013454879967767	0.769230769230769	pos
ENSMUSG00000000915	75_PE(17:0_18:1)+Na	0.72027972027972	0.02008241668517	0.72027972027972	pos
ENSMUSG00000000915	76_PE(18:1_18:1)+Na	0.657342657342657	0.0340662098404811	0.657342657342657	pos
ENSMUSG00000000915	77_PE(18:1_18:2)+Na	0.818181818181818	0.00898749159061638	0.818181818181818	pos
ENSMUSG00000000915	78_PE(16:1e_20:2)+Na	0.79020979020979	0.011331316301097	0.79020979020979	pos
ENSMUSG00000000915	79_PE(16:1_20:3)+Na	0.797202797202797	0.0106666592279248	0.797202797202797	pos
ENSMUSG00000000915	7_PC(16:1_18:2)+HCOO	0.888111888111888	0.00435719095050785	0.888111888111888	pos
ENSMUSG00000000915	80_PE(16:0p_20:4)+H	0.734265734265734	0.0178825025705815	0.734265734265734	pos
ENSMUSG00000000915	81_PE(14:0e_23:1)+Na	0.818181818181818	0.00898749159061638	0.818181818181818	pos
ENSMUSG00000000915	82_PE(37:1e)+H	0.692307692307692	0.0253580093373096	0.692307692307692	pos
ENSMUSG00000000915	83_PE(14:1e_23:1)+Na	0.727272727272727	0.0189211637495047	0.727272727272727	pos
ENSMUSG00000000915	84_PE(17:0_20:4)+H	0.741258741258741	0.0168956687124469	0.741258741258741	pos
ENSMUSG00000000915	85_PE(38:2)+H	0.769230769230769	0.013454879967767	0.769230769230769	pos
ENSMUSG00000000915	86_PE(16:0p_22:5)+H	0.832167832167832	0.00801343917022193	0.832167832167832	pos
ENSMUSG00000000915	87_PE(20:2e_19:0)+Na	0.818181818181818	0.00898749159061638	0.818181818181818	pos
ENSMUSG00000000915	88_PE(18:2_22:6)+H	0.853146853146853	0.00660861798283538	0.853146853146853	pos
ENSMUSG00000000915	89_PE(41:5e)+H	0.811188811188811	0.00948028452665678	0.811188811188811	pos
ENSMUSG00000000915	8_PC(16:0_18:3)+HCOO	0.629370629370629	0.042897960500412	0.629370629370629	pos
ENSMUSG00000000915	90_SM(d44:4)+H	0.776223776223776	0.012722016145242	0.776223776223776	pos
ENSMUSG00000000915	91_SPH(d22:0)+H	0.461538461538462	0.147217704105423	0.461538461538462	pos
ENSMUSG00000000915	92_TG(12:1e_6:0_16:1)+Na	-0.734266	0.0178825025705815	0.734265734265734	neg
ENSMUSG00000000915	93_TG(12:0e_6:0_18:3)+H	-0.79021	0.011331316301097	0.79020979020979	neg
ENSMUSG00000000915	94_TG(17:0_10:2_10:4)+Na	-0.727273	0.0189211637495047	0.727272727272727	neg
ENSMUSG00000000915	95_Co(32:8)+H	0.762237762237762	0.0142858129782539	0.762237762237762	pos
ENSMUSG00000000915	96_TG(12:1e_6:0_20:4)+NH4	-0.727273	0.0189211637495047	0.727272727272727	neg
ENSMUSG00000000915	97_TG(12:1e_6:0_20:5)+H	-0.65035	0.0361189704789959	0.65034965034965	neg
ENSMUSG00000000915	98_TG(12:1e_6:0_22:6)+H	-0.713287	0.0212772944334492	0.713286713286713	neg
ENSMUSG00000000915	99_TG(16:0_14:0_18:1)+NH4	-0.832168	0.00801343917022193	0.832167832167832	neg
ENSMUSG00000000915	9_PC(18:0_18:2)-CH3	0.65034965034965	0.0361189704789959	0.65034965034965	pos
ENSMUSG00000001095	100_TG(16:0_14:0_18:2)+NH4	-0.832168	0.00801343917022193	0.832167832167832	neg
ENSMUSG00000001095	101_TG(16:1_14:0_18:2)+NH4	-0.748252	0.0159834976945659	0.748251748251748	neg
ENSMUSG00000001095	102_TG(15:0_16:0_18:1)+NH4	-0.846154	0.00710254691745498	0.846153846153846	neg
ENSMUSG00000001095	103_TG(15:0_16:0_18:2)+NH4	-0.846154	0.00710254691745498	0.846153846153846	neg
ENSMUSG00000001095	104_TG(16:0_16:0_18:1)+NH4	-0.825175	0.00852576589771364	0.825174825174825	neg
ENSMUSG00000001095	105_TG(16:0_16:1_18:1)+Na	-0.797203	0.0106666592279248	0.797202797202797	neg
ENSMUSG00000001095	106_TG(16:0_16:1_18:1)+NH4	-0.846154	0.00710254691745498	0.846153846153846	neg
ENSMUSG00000001095	107_TG(16:0_16:1_18:2)+NH4	-0.895105	0.00394389174823622	0.895104895104895	neg
ENSMUSG00000001095	108_TG(16:1_16:1_18:2)+NH4	-0.86014	0.00613465980955183	0.86013986013986	neg
ENSMUSG00000001095	109_TG(16:1_16:1_18:3)+NH4	-0.706294	0.0225655772551639	0.706293706293706	neg
ENSMUSG00000001095	10_PC(18:3_18:2)+HCOO	0.678321678321678	0.0285484543494627	0.678321678321678	pos
ENSMUSG00000001095	110_TG(18:4_14:0_18:2)+NH4	-0.79021	0.011331316301097	0.79020979020979	neg
ENSMUSG00000001095	111_TG(16:0_17:1_18:1)+NH4	-0.839161	0.00753804437607909	0.839160839160839	neg
ENSMUSG00000001095	112_TG(16:0_17:1_18:2)+NH4	-0.839161	0.00753804437607909	0.839160839160839	neg
ENSMUSG00000001095	113_TG(15:0_18:2_18:2)+NH4	-0.839161	0.00753804437607909	0.839160839160839	neg
ENSMUSG00000001095	114_TG(18:0_16:0_18:1)+Na	-0.818182	0.00898749159061638	0.818181818181818	neg
ENSMUSG00000001095	115_TG(16:0_18:1_18:1)+NH4	-0.713287	0.0212772944334492	0.713286713286713	neg
ENSMUSG00000001095	116_TG(16:0_18:1_18:2)+H	-0.825175	0.00852576589771364	0.825174825174825	neg
ENSMUSG00000001095	117_TG(16:0_18:1_18:2)+NH4	-0.846154	0.00710254691745498	0.846153846153846	neg
ENSMUSG00000001095	118_TG(16:1_18:1_18:2)+NH4	-0.853147	0.00660861798283538	0.853146853146853	neg
ENSMUSG00000001095	119_TG(16:0_18:2_18:2)+H	-0.783217	0.0120286811519914	0.783216783216783	neg
ENSMUSG00000001095	11_PC(16:0_20:5)+HCOO	-0.853147	0.00660861798283538	0.853146853146853	neg
ENSMUSG00000001095	120_TG(16:1_18:2_18:2)+NH4	-0.846154	0.00710254691745498	0.846153846153846	neg
ENSMUSG00000001095	121_TG(16:1_18:2_18:3)+NH4	-0.853147	0.00660861798283538	0.853146853146853	neg
ENSMUSG00000001095	122_TG(18:4_16:1_18:2)+NH4	-0.741259	0.0168956687124469	0.741258741258741	neg
ENSMUSG00000001095	123_TG(17:0_18:1_18:2)+NH4	-0.797203	0.0106666592279248	0.797202797202797	neg
ENSMUSG00000001095	124_TG(18:1_17:1_18:2)+NH4	-0.839161	0.00753804437607909	0.839160839160839	neg
ENSMUSG00000001095	125_TG(18:2_17:1_18:2)+NH4	-0.769231	0.013454879967767	0.769230769230769	neg
ENSMUSG00000001095	126_TG(18:1_18:1_18:1)+NH4	-0.867133	0.00567164433780827	0.867132867132867	neg
ENSMUSG00000001095	127_TG(18:1_18:1_18:2)+NH4	-0.797203	0.0106666592279248	0.797202797202797	neg
ENSMUSG00000001095	128_TG(18:1_18:2_18:2)+NH4	-0.839161	0.00753804437607909	0.839160839160839	neg
ENSMUSG00000001095	129_TG(18:1_18:2_18:3)+NH4	-0.79021	0.011331316301097	0.79020979020979	neg
ENSMUSG00000001095	12_PC(19:0_18:2)+HCOO	0.587412587412588	0.0601185639724903	0.587412587412588	pos
ENSMUSG00000001095	130_TG(16:0_18:2_20:4)+NH4	-0.783217	0.0120286811519914	0.783216783216783	neg
ENSMUSG00000001095	131_TG(18:3_18:2_18:2)+NH4	-0.755245	0.0150924900861215	0.755244755244755	neg
ENSMUSG00000001095	132_TG(18:4_18:2_18:2)+NH4	-0.776224	0.012722016145242	0.776223776223776	neg
ENSMUSG00000001095	133_TG(19:1_18:2_18:3)+NH4	-0.762238	0.0142858129782539	0.762237762237762	neg
ENSMUSG00000001095	134_TG(16:0_17:1_22:6)+NH4	-0.783217	0.0120286811519914	0.783216783216783	neg
ENSMUSG00000001095	135_TG(15:0_18:2_22:6)+NH4	-0.811189	0.00948028452665678	0.811188811188811	neg
ENSMUSG00000001095	136_TG(16:0_18:1_22:4)+NH4	-0.804196	0.0100549415179827	0.804195804195804	neg
ENSMUSG00000001095	137_TG(16:0_18:1_22:5)+H	-0.811189	0.00948028452665678	0.811188811188811	neg
ENSMUSG00000001095	138_TG(16:0_18:1_22:5)+NH4	-0.825175	0.00852576589771364	0.825174825174825	neg
ENSMUSG00000001095	139_TG(16:0_18:1_22:6)+NH4	-0.832168	0.00801343917022193	0.832167832167832	neg
ENSMUSG00000001095	13_PC(17:0_20:4)-CH3	0.72027972027972	0.02008241668517	0.72027972027972	pos
ENSMUSG00000001095	140_TG(16:0_18:2_22:6)+NH4	-0.79021	0.011331316301097	0.79020979020979	neg
ENSMUSG00000001095	141_TG(16:1_18:2_22:6)+NH4	-0.762238	0.0142858129782539	0.762237762237762	neg
ENSMUSG00000001095	142_TG(18:2_18:2_22:6)+NH4	-0.727273	0.0189211637495047	0.727272727272727	neg
ENSMUSG00000001095	143_TG(16:0_20:4_22:6)+NH4	-0.748252	0.0159834976945659	0.748251748251748	neg
ENSMUSG00000001095	144_TG(18:3_18:2_22:6)+NH4	-0.769231	0.013454879967767	0.769230769230769	neg
ENSMUSG00000001095	145_TG(18:1_18:1_22:4)+NH4	-0.783217	0.0120286811519914	0.783216783216783	neg
ENSMUSG00000001095	146_TG(18:1_18:2_22:4)+NH4	-0.86014	0.00613465980955183	0.86013986013986	neg
ENSMUSG00000001095	147_TG(18:1_18:2_22:5)+NH4	-0.748252	0.0159834976945659	0.748251748251748	neg
ENSMUSG00000001095	148_TG(18:0_18:2_22:6)+NH4	-0.748252	0.0159834976945659	0.748251748251748	neg
ENSMUSG00000001095	149_TG(22:5_18:2_18:2)+NH4	-0.867133	0.00567164433780827	0.867132867132867	neg
ENSMUSG00000001095	14_PC(18:0_20:3)+HCOO	-0.48951	0.122718774364913	0.48951048951049	neg
ENSMUSG00000001095	150_TG(16:0_22:4_22:6)+NH4	-0.72028	0.02008241668517	0.72027972027972	neg
ENSMUSG00000001095	151_TG(16:0_22:5_22:6)+NH4	-0.783217	0.0120286811519914	0.783216783216783	neg
ENSMUSG00000001095	152_TG(18:2_20:4_22:6)+NH4	-0.769231	0.013454879967767	0.769230769230769	neg
ENSMUSG00000001095	153_TG(18:0_20:4_22:5)+NH4	-0.818182	0.00898749159061638	0.818181818181818	neg
ENSMUSG00000001095	154_DG(34:1e)+Na	-0.776224	0.012722016145242	0.776223776223776	neg
ENSMUSG00000001095	15_PC(18:0_20:4)+HCOO	-0.58042	0.0634990247049591	0.580419580419581	neg
ENSMUSG00000001095	16_PC(18:3_20:4)+HCOO	0.72027972027972	0.02008241668517	0.72027972027972	pos
ENSMUSG00000001095	17_PE(16:0_18:1)-H	0.587412587412588	0.0601185639724903	0.587412587412588	pos
ENSMUSG00000001095	18_PE(16:0_18:2)-H	0.706293706293706	0.0225655772551639	0.706293706293706	pos
ENSMUSG00000001095	19_PE(18:0_18:1)-H	0.377622377622378	0.241107254706112	0.377622377622378	pos
ENSMUSG00000001095	1_CL(74:2)-2H	0.755244755244755	0.0150924900861215	0.755244755244755	pos
ENSMUSG00000001095	20_PE(18:1_18:2)-H	0.636363636363636	0.0405450277300028	0.636363636363636	pos
ENSMUSG00000001095	21_PE(18:2_18:2)-H	0.692307692307692	0.0253580093373096	0.692307692307692	pos
ENSMUSG00000001095	22_PE(18:3_18:2)-H	0.699300699300699	0.0239170844563618	0.699300699300699	pos
ENSMUSG00000001095	23_PE(16:1e_20:4)-H	0.594405594405594	0.0568929840594771	0.594405594405594	pos
ENSMUSG00000001095	24_PE(18:1_20:4)-H	0.608391608391608	0.050956490080096	0.608391608391608	pos
ENSMUSG00000001095	25_PE(16:1_22:6)-H	0.706293706293706	0.0225655772551639	0.706293706293706	pos
ENSMUSG00000001095	26_PE(19:0_20:4)-H	0.545454545454546	0.0827375015018726	0.545454545454546	pos
ENSMUSG00000001095	27_PE(18:0_22:5)-H	0.405594405594406	0.206458903923469	0.405594405594406	pos
ENSMUSG00000001095	28_PE(18:2_22:6)-H	0.713286713286713	0.0212772944334492	0.713286713286713	pos
ENSMUSG00000001095	29_PS(16:0_20:4)-H	0.678321678321678	0.0285484543494627	0.678321678321678	pos
ENSMUSG00000001095	2_PC(16:0_16:1)+HCOO	0.573426573426573	0.0670081214890357	0.573426573426573	pos
ENSMUSG00000001095	30_PS(16:0_22:6)-H	0.608391608391608	0.050956490080096	0.608391608391608	pos
ENSMUSG00000001095	31_SM(d41:1)+HCOO	0.48951048951049	0.122718774364913	0.48951048951049	pos
ENSMUSG00000001095	32_SM(d42:1)+HCOO	0.65034965034965	0.0361189704789959	0.65034965034965	pos
ENSMUSG00000001095	33_SM(d42:2)+HCOO	0.615384615384615	0.0481078983847999	0.615384615384615	pos
ENSMUSG00000001095	34_SM(d42:3)+HCOO	0.580419580419581	0.0634990247049591	0.580419580419581	pos
ENSMUSG00000001095	35_phSM(t18:1_18:1)+HCOO	0.559440559440559	0.0745520657145257	0.559440559440559	pos
ENSMUSG00000001095	36_Cer(d18:1_22:0)+HCOO	-0.615385	0.0481078983847999	0.615384615384615	neg
ENSMUSG00000001095	37_Cer(d18:1_24:0)+HCOO	0.643356643356643	0.0382413171132172	0.643356643356643	pos
ENSMUSG00000001095	38_Cer(d18:1_24:1)+HCOO	0.531468531468532	0.0915938042301078	0.531468531468532	pos
ENSMUSG00000001095	39_Cer(d18:2_24:1)+HCOO	0.447552447552448	0.160717805345198	0.447552447552448	pos
ENSMUSG00000001095	3_PC(14:0_18:2)+HCOO	0.615384615384615	0.0481078983847999	0.615384615384615	pos
ENSMUSG00000001095	40_Cer(m40:1+O)+HCOO	-0.503497	0.111536624353953	0.503496503496504	neg
ENSMUSG00000001095	41_CL(70:3)-2H	0.706293706293706	0.0225655772551639	0.706293706293706	pos
ENSMUSG00000001095	42_Cer(m42:1+O)+HCOO	0.671328671328671	0.0303063737908863	0.671328671328671	pos
ENSMUSG00000001095	43_Cer(m42:2+O)+HCOO	0.475524475524476	0.134545006745736	0.475524475524476	pos
ENSMUSG00000001095	44_CL(18:2_16:1_18:2_18:2)-H	0.608391608391608	0.050956490080096	0.608391608391608	pos
ENSMUSG00000001095	45_CL(18:2_18:2_18:2_16:1)-H	0.552447552447553	0.0785953277402756	0.552447552447553	pos
ENSMUSG00000001095	46_FA(20:4)-H	0.580419580419581	0.0634990247049591	0.580419580419581	pos
ENSMUSG00000001095	47_FA(22:6)-H	0.440559440559441	0.167788847400555	0.440559440559441	pos
ENSMUSG00000001095	48_Hex1Cer(d34:2)+HCOO	0.692307692307692	0.0253580093373096	0.692307692307692	pos
ENSMUSG00000001095	49_CL(18:2_18:2_18:2_18:2)-H	0.671328671328671	0.0303063737908863	0.671328671328671	pos
ENSMUSG00000001095	4_CL(74:4)-2H	0.615384615384615	0.0481078983847999	0.615384615384615	pos
ENSMUSG00000001095	50_LPC(18:0)+HCOO	-0.391608	0.223333529050808	0.391608391608392	neg
ENSMUSG00000001095	51_LPE(16:0)-H	0.426573426573427	0.18265414838492	0.426573426573427	pos
ENSMUSG00000001095	52_LPE(18:2)-H	0.657342657342657	0.0340662098404811	0.657342657342657	pos
ENSMUSG00000001095	53_LPE(20:4)-H	0.258741258741259	0.427116006147156	0.258741258741259	pos
ENSMUSG00000001095	54_LPE(22:6)-H	0.377622377622378	0.241107254706112	0.377622377622378	pos
ENSMUSG00000001095	55_OAHFA(36:3)-H	0.636363636363636	0.0405450277300028	0.636363636363636	pos
ENSMUSG00000001095	56_OAHFA(38:4)-H	0.0909090909090909	0.782705943076973	0.0909090909090909	pos
ENSMUSG00000001095	57_OAHFA(38:6)-H	0.636363636363636	0.0405450277300028	0.636363636363636	pos
ENSMUSG00000001095	58_OAHFA(40:7)-H	0.608391608391608	0.050956490080096	0.608391608391608	pos
ENSMUSG00000001095	59_OAHFA(42:10)-H	0.580419580419581	0.0634990247049591	0.580419580419581	pos
ENSMUSG00000001095	5_PC(16:0_18:1)-CH3	0.545454545454546	0.0827375015018726	0.545454545454546	pos
ENSMUSG00000001095	60_PC(16:0_16:0)+HCOO	0.622377622377623	0.0454413216312119	0.622377622377623	pos
ENSMUSG00000001095	61_DG(18:1_18:3)+NH4	0.622377622377623	0.0454413216312119	0.622377622377623	pos
ENSMUSG00000001095	62_PC(8:1e_10:1)+H	0.573426573426573	0.0670081214890357	0.573426573426573	pos
ENSMUSG00000001095	63_PC(31:2)+H	0.629370629370629	0.042897960500412	0.629370629370629	pos
ENSMUSG00000001095	64_Cer(m19:0_21:2)+H	-0.482517	0.128527959031666	0.482517482517483	neg
ENSMUSG00000001095	65_PC(19:1_18:1)+H	0.615384615384615	0.0481078983847999	0.615384615384615	pos
ENSMUSG00000001095	66_PC(40:6)+H	-0.769231	0.013454879967767	0.769230769230769	neg
ENSMUSG00000001095	67_Cer(m19:0_23:2)+H	0.629370629370629	0.042897960500412	0.629370629370629	pos
ENSMUSG00000001095	68_PE(16:0e)+H	0.48951048951049	0.122718774364913	0.48951048951049	pos
ENSMUSG00000001095	69_Cer(m19:0_23:3)+H	0.538461538461539	0.0871064319884852	0.538461538461539	pos
ENSMUSG00000001095	6_PC(16:1_18:1)+HCOO	0.643356643356643	0.0382413171132172	0.643356643356643	pos
ENSMUSG00000001095	70_PE(18:2e)+H	0.706293706293706	0.0225655772551639	0.706293706293706	pos
ENSMUSG00000001095	71_PE(8:1e_12:3)+H	0.328671328671329	0.310121371394082	0.328671328671329	pos
ENSMUSG00000001095	72_PE(18:0_16:0)+Na	0.713286713286713	0.0212772944334492	0.713286713286713	pos
ENSMUSG00000001095	73_PE(16:0_18:1)+Na	0.699300699300699	0.0239170844563618	0.699300699300699	pos
ENSMUSG00000001095	74_PE(16:1_18:1)+Na	0.734265734265734	0.0178825025705815	0.734265734265734	pos
ENSMUSG00000001095	75_PE(17:0_18:1)+Na	0.692307692307692	0.0253580093373096	0.692307692307692	pos
ENSMUSG00000001095	76_PE(18:1_18:1)+Na	0.559440559440559	0.0745520657145257	0.559440559440559	pos
ENSMUSG00000001095	77_PE(18:1_18:2)+Na	0.664335664335664	0.0321510729030144	0.664335664335664	pos
ENSMUSG00000001095	78_PE(16:1e_20:2)+Na	0.706293706293706	0.0225655772551639	0.706293706293706	pos
ENSMUSG00000001095	79_PE(16:1_20:3)+Na	0.671328671328671	0.0303063737908863	0.671328671328671	pos
ENSMUSG00000001095	7_PC(16:1_18:2)+HCOO	0.524475524475525	0.0962722023228407	0.524475524475525	pos
ENSMUSG00000001095	80_PE(16:0p_20:4)+H	0.664335664335664	0.0321510729030144	0.664335664335664	pos
ENSMUSG00000001095	81_PE(14:0e_23:1)+Na	0.664335664335664	0.0321510729030144	0.664335664335664	pos
ENSMUSG00000001095	82_PE(37:1e)+H	0.566433566433566	0.0707240833692321	0.566433566433566	pos
ENSMUSG00000001095	83_PE(14:1e_23:1)+Na	0.552447552447553	0.0785953277402756	0.552447552447553	pos
ENSMUSG00000001095	84_PE(17:0_20:4)+H	0.734265734265734	0.0178825025705815	0.734265734265734	pos
ENSMUSG00000001095	85_PE(38:2)+H	0.727272727272727	0.0189211637495047	0.727272727272727	pos
ENSMUSG00000001095	86_PE(16:0p_22:5)+H	0.657342657342657	0.0340662098404811	0.657342657342657	pos
ENSMUSG00000001095	87_PE(20:2e_19:0)+Na	0.664335664335664	0.0321510729030144	0.664335664335664	pos
ENSMUSG00000001095	88_PE(18:2_22:6)+H	0.727272727272727	0.0189211637495047	0.727272727272727	pos
ENSMUSG00000001095	89_PE(41:5e)+H	0.713286713286713	0.0212772944334492	0.713286713286713	pos
ENSMUSG00000001095	8_PC(16:0_18:3)+HCOO	0.65034965034965	0.0361189704789959	0.65034965034965	pos
ENSMUSG00000001095	90_SM(d44:4)+H	0.678321678321678	0.0285484543494627	0.678321678321678	pos
ENSMUSG00000001095	91_SPH(d22:0)+H	0.391608391608392	0.223333529050808	0.391608391608392	pos
ENSMUSG00000001095	92_TG(12:1e_6:0_16:1)+Na	-0.846154	0.00710254691745498	0.846153846153846	neg
ENSMUSG00000001095	93_TG(12:0e_6:0_18:3)+H	-0.804196	0.0100549415179827	0.804195804195804	neg
ENSMUSG00000001095	94_TG(17:0_10:2_10:4)+Na	-0.699301	0.0239170844563618	0.699300699300699	neg
ENSMUSG00000001095	95_Co(32:8)+H	0.643356643356643	0.0382413171132172	0.643356643356643	pos
ENSMUSG00000001095	96_TG(12:1e_6:0_20:4)+NH4	-0.874126	0.00531764867087787	0.874125874125874	neg
ENSMUSG00000001095	97_TG(12:1e_6:0_20:5)+H	-0.811189	0.00948028452665678	0.811188811188811	neg
ENSMUSG00000001095	98_TG(12:1e_6:0_22:6)+H	-0.909091	0.00307300108365594	0.909090909090909	neg
ENSMUSG00000001095	99_TG(16:0_14:0_18:1)+NH4	-0.825175	0.00852576589771364	0.825174825174825	neg
ENSMUSG00000001095	9_PC(18:0_18:2)-CH3	0.510489510489511	0.106291302871599	0.510489510489511	pos
ENSMUSG00000001627	100_TG(16:0_14:0_18:2)+NH4	-0.741259	0.0168956687124469	0.741258741258741	neg
ENSMUSG00000001627	101_TG(16:1_14:0_18:2)+NH4	-0.706294	0.0225655772551639	0.706293706293706	neg
ENSMUSG00000001627	102_TG(15:0_16:0_18:1)+NH4	-0.734266	0.0178825025705815	0.734265734265734	neg
ENSMUSG00000001627	103_TG(15:0_16:0_18:2)+NH4	-0.727273	0.0189211637495047	0.727272727272727	neg
ENSMUSG00000001627	104_TG(16:0_16:0_18:1)+NH4	-0.713287	0.0212772944334492	0.713286713286713	neg
ENSMUSG00000001627	105_TG(16:0_16:1_18:1)+Na	-0.727273	0.0189211637495047	0.727272727272727	neg
ENSMUSG00000001627	106_TG(16:0_16:1_18:1)+NH4	-0.727273	0.0189211637495047	0.727272727272727	neg
ENSMUSG00000001627	107_TG(16:0_16:1_18:2)+NH4	-0.727273	0.0189211637495047	0.727272727272727	neg
ENSMUSG00000001627	108_TG(16:1_16:1_18:2)+NH4	-0.713287	0.0212772944334492	0.713286713286713	neg
ENSMUSG00000001627	109_TG(16:1_16:1_18:3)+NH4	-0.664336	0.0321510729030144	0.664335664335664	neg
ENSMUSG00000001627	10_PC(18:3_18:2)+HCOO	0.776223776223776	0.012722016145242	0.776223776223776	pos
ENSMUSG00000001627	110_TG(18:4_14:0_18:2)+NH4	-0.776224	0.012722016145242	0.776223776223776	neg
ENSMUSG00000001627	111_TG(16:0_17:1_18:1)+NH4	-0.769231	0.013454879967767	0.769230769230769	neg
ENSMUSG00000001627	112_TG(16:0_17:1_18:2)+NH4	-0.769231	0.013454879967767	0.769230769230769	neg
ENSMUSG00000001627	113_TG(15:0_18:2_18:2)+NH4	-0.727273	0.0189211637495047	0.727272727272727	neg
ENSMUSG00000001627	114_TG(18:0_16:0_18:1)+Na	-0.706294	0.0225655772551639	0.706293706293706	neg
ENSMUSG00000001627	115_TG(16:0_18:1_18:1)+NH4	-0.699301	0.0239170844563618	0.699300699300699	neg
ENSMUSG00000001627	116_TG(16:0_18:1_18:2)+H	-0.741259	0.0168956687124469	0.741258741258741	neg
ENSMUSG00000001627	117_TG(16:0_18:1_18:2)+NH4	-0.762238	0.0142858129782539	0.762237762237762	neg
ENSMUSG00000001627	118_TG(16:1_18:1_18:2)+NH4	-0.755245	0.0150924900861215	0.755244755244755	neg
ENSMUSG00000001627	119_TG(16:0_18:2_18:2)+H	-0.706294	0.0225655772551639	0.706293706293706	neg
ENSMUSG00000001627	11_PC(16:0_20:5)+HCOO	-0.622378	0.0454413216312119	0.622377622377623	neg
ENSMUSG00000001627	120_TG(16:1_18:2_18:2)+NH4	-0.72028	0.02008241668517	0.72027972027972	neg
ENSMUSG00000001627	121_TG(16:1_18:2_18:3)+NH4	-0.755245	0.0150924900861215	0.755244755244755	neg
ENSMUSG00000001627	122_TG(18:4_16:1_18:2)+NH4	-0.65035	0.0361189704789959	0.65034965034965	neg
ENSMUSG00000001627	123_TG(17:0_18:1_18:2)+NH4	-0.727273	0.0189211637495047	0.727272727272727	neg
ENSMUSG00000001627	124_TG(18:1_17:1_18:2)+NH4	-0.727273	0.0189211637495047	0.727272727272727	neg
ENSMUSG00000001627	125_TG(18:2_17:1_18:2)+NH4	-0.678322	0.0285484543494627	0.678321678321678	neg
ENSMUSG00000001627	126_TG(18:1_18:1_18:1)+NH4	-0.741259	0.0168956687124469	0.741258741258741	neg
ENSMUSG00000001627	127_TG(18:1_18:1_18:2)+NH4	-0.727273	0.0189211637495047	0.727272727272727	neg
ENSMUSG00000001627	128_TG(18:1_18:2_18:2)+NH4	-0.727273	0.0189211637495047	0.727272727272727	neg
ENSMUSG00000001627	129_TG(18:1_18:2_18:3)+NH4	-0.734266	0.0178825025705815	0.734265734265734	neg
ENSMUSG00000001627	12_PC(19:0_18:2)+HCOO	0.433566433566434	0.175049541588862	0.433566433566434	pos
ENSMUSG00000001627	130_TG(16:0_18:2_20:4)+NH4	-0.678322	0.0285484543494627	0.678321678321678	neg
ENSMUSG00000001627	131_TG(18:3_18:2_18:2)+NH4	-0.692308	0.0253580093373096	0.692307692307692	neg
ENSMUSG00000001627	132_TG(18:4_18:2_18:2)+NH4	-0.748252	0.0159834976945659	0.748251748251748	neg
ENSMUSG00000001627	133_TG(19:1_18:2_18:3)+NH4	-0.72028	0.02008241668517	0.72027972027972	neg
ENSMUSG00000001627	134_TG(16:0_17:1_22:6)+NH4	-0.776224	0.012722016145242	0.776223776223776	neg
ENSMUSG00000001627	135_TG(15:0_18:2_22:6)+NH4	-0.755245	0.0150924900861215	0.755244755244755	neg
ENSMUSG00000001627	136_TG(16:0_18:1_22:4)+NH4	-0.727273	0.0189211637495047	0.727272727272727	neg
ENSMUSG00000001627	137_TG(16:0_18:1_22:5)+H	-0.755245	0.0150924900861215	0.755244755244755	neg
ENSMUSG00000001627	138_TG(16:0_18:1_22:5)+NH4	-0.713287	0.0212772944334492	0.713286713286713	neg
ENSMUSG00000001627	139_TG(16:0_18:1_22:6)+NH4	-0.706294	0.0225655772551639	0.706293706293706	neg
ENSMUSG00000001627	13_PC(17:0_20:4)-CH3	0.72027972027972	0.02008241668517	0.72027972027972	pos
ENSMUSG00000001627	140_TG(16:0_18:2_22:6)+NH4	-0.734266	0.0178825025705815	0.734265734265734	neg
ENSMUSG00000001627	141_TG(16:1_18:2_22:6)+NH4	-0.72028	0.02008241668517	0.72027972027972	neg
ENSMUSG00000001627	142_TG(18:2_18:2_22:6)+NH4	-0.72028	0.02008241668517	0.72027972027972	neg
ENSMUSG00000001627	143_TG(16:0_20:4_22:6)+NH4	-0.734266	0.0178825025705815	0.734265734265734	neg
ENSMUSG00000001627	144_TG(18:3_18:2_22:6)+NH4	-0.72028	0.02008241668517	0.72027972027972	neg
ENSMUSG00000001627	145_TG(18:1_18:1_22:4)+NH4	-0.699301	0.0239170844563618	0.699300699300699	neg
ENSMUSG00000001627	146_TG(18:1_18:2_22:4)+NH4	-0.748252	0.0159834976945659	0.748251748251748	neg
ENSMUSG00000001627	147_TG(18:1_18:2_22:5)+NH4	-0.734266	0.0178825025705815	0.734265734265734	neg
ENSMUSG00000001627	148_TG(18:0_18:2_22:6)+NH4	-0.734266	0.0178825025705815	0.734265734265734	neg
ENSMUSG00000001627	149_TG(22:5_18:2_18:2)+NH4	-0.783217	0.0120286811519914	0.783216783216783	neg
ENSMUSG00000001627	14_PC(18:0_20:3)+HCOO	-0.412587	0.198321508705954	0.412587412587413	neg
ENSMUSG00000001627	150_TG(16:0_22:4_22:6)+NH4	-0.755245	0.0150924900861215	0.755244755244755	neg
ENSMUSG00000001627	151_TG(16:0_22:5_22:6)+NH4	-0.741259	0.0168956687124469	0.741258741258741	neg
ENSMUSG00000001627	152_TG(18:2_20:4_22:6)+NH4	-0.755245	0.0150924900861215	0.755244755244755	neg
ENSMUSG00000001627	153_TG(18:0_20:4_22:5)+NH4	-0.671329	0.0303063737908863	0.671328671328671	neg
ENSMUSG00000001627	154_DG(34:1e)+Na	-0.804196	0.0100549415179827	0.804195804195804	neg
ENSMUSG00000001627	15_PC(18:0_20:4)+HCOO	-0.643357	0.0382413171132172	0.643356643356643	neg
ENSMUSG00000001627	16_PC(18:3_20:4)+HCOO	0.762237762237762	0.0142858129782539	0.762237762237762	pos
ENSMUSG00000001627	17_PE(16:0_18:1)-H	0.811188811188811	0.00948028452665678	0.811188811188811	pos
ENSMUSG00000001627	18_PE(16:0_18:2)-H	0.699300699300699	0.0239170844563618	0.699300699300699	pos
ENSMUSG00000001627	19_PE(18:0_18:1)-H	0.825174825174825	0.00852576589771364	0.825174825174825	pos
ENSMUSG00000001627	1_CL(74:2)-2H	0.776223776223776	0.012722016145242	0.776223776223776	pos
ENSMUSG00000001627	20_PE(18:1_18:2)-H	0.699300699300699	0.0239170844563618	0.699300699300699	pos
ENSMUSG00000001627	21_PE(18:2_18:2)-H	0.783216783216783	0.0120286811519914	0.783216783216783	pos
ENSMUSG00000001627	22_PE(18:3_18:2)-H	0.699300699300699	0.0239170844563618	0.699300699300699	pos
ENSMUSG00000001627	23_PE(16:1e_20:4)-H	0.713286713286713	0.0212772944334492	0.713286713286713	pos
ENSMUSG00000001627	24_PE(18:1_20:4)-H	0.762237762237762	0.0142858129782539	0.762237762237762	pos
ENSMUSG00000001627	25_PE(16:1_22:6)-H	0.79020979020979	0.011331316301097	0.79020979020979	pos
ENSMUSG00000001627	26_PE(19:0_20:4)-H	0.580419580419581	0.0634990247049591	0.580419580419581	pos
ENSMUSG00000001627	27_PE(18:0_22:5)-H	0.713286713286713	0.0212772944334492	0.713286713286713	pos
ENSMUSG00000001627	28_PE(18:2_22:6)-H	0.86013986013986	0.00613465980955183	0.86013986013986	pos
ENSMUSG00000001627	29_PS(16:0_20:4)-H	0.727272727272727	0.0189211637495047	0.727272727272727	pos
ENSMUSG00000001627	2_PC(16:0_16:1)+HCOO	0.713286713286713	0.0212772944334492	0.713286713286713	pos
ENSMUSG00000001627	30_PS(16:0_22:6)-H	0.601398601398601	0.0538390286291877	0.601398601398601	pos
ENSMUSG00000001627	31_SM(d41:1)+HCOO	0.468531468531469	0.140836633440001	0.468531468531469	pos
ENSMUSG00000001627	32_SM(d42:1)+HCOO	0.811188811188811	0.00948028452665678	0.811188811188811	pos
ENSMUSG00000001627	33_SM(d42:2)+HCOO	0.797202797202797	0.0106666592279248	0.797202797202797	pos
ENSMUSG00000001627	34_SM(d42:3)+HCOO	0.783216783216783	0.0120286811519914	0.783216783216783	pos
ENSMUSG00000001627	35_phSM(t18:1_18:1)+HCOO	0.566433566433566	0.0707240833692321	0.566433566433566	pos
ENSMUSG00000001627	36_Cer(d18:1_22:0)+HCOO	-0.552448	0.0785953277402756	0.552447552447553	neg
ENSMUSG00000001627	37_Cer(d18:1_24:0)+HCOO	0.853146853146853	0.00660861798283538	0.853146853146853	pos
ENSMUSG00000001627	38_Cer(d18:1_24:1)+HCOO	0.867132867132867	0.00567164433780827	0.867132867132867	pos
ENSMUSG00000001627	39_Cer(d18:2_24:1)+HCOO	0.818181818181818	0.00898749159061638	0.818181818181818	pos
ENSMUSG00000001627	3_PC(14:0_18:2)+HCOO	0.713286713286713	0.0212772944334492	0.713286713286713	pos
ENSMUSG00000001627	40_Cer(m40:1+O)+HCOO	-0.412587	0.198321508705954	0.412587412587413	neg
ENSMUSG00000001627	41_CL(70:3)-2H	0.692307692307692	0.0253580093373096	0.692307692307692	pos
ENSMUSG00000001627	42_Cer(m42:1+O)+HCOO	0.86013986013986	0.00613465980955183	0.86013986013986	pos
ENSMUSG00000001627	43_Cer(m42:2+O)+HCOO	0.839160839160839	0.00753804437607909	0.839160839160839	pos
ENSMUSG00000001627	44_CL(18:2_16:1_18:2_18:2)-H	0.727272727272727	0.0189211637495047	0.727272727272727	pos
ENSMUSG00000001627	45_CL(18:2_18:2_18:2_16:1)-H	0.447552447552448	0.160717805345198	0.447552447552448	pos
ENSMUSG00000001627	46_FA(20:4)-H	0.881118881118881	0.00479572937455579	0.881118881118881	pos
ENSMUSG00000001627	47_FA(22:6)-H	0.776223776223776	0.012722016145242	0.776223776223776	pos
ENSMUSG00000001627	48_Hex1Cer(d34:2)+HCOO	0.741258741258741	0.0168956687124469	0.741258741258741	pos
ENSMUSG00000001627	49_CL(18:2_18:2_18:2_18:2)-H	0.678321678321678	0.0285484543494627	0.678321678321678	pos
ENSMUSG00000001627	4_CL(74:4)-2H	0.741258741258741	0.0168956687124469	0.741258741258741	pos
ENSMUSG00000001627	50_LPC(18:0)+HCOO	-0.034965	0.915750976922486	0.034965034965035	neg
ENSMUSG00000001627	51_LPE(16:0)-H	0.769230769230769	0.013454879967767	0.769230769230769	pos
ENSMUSG00000001627	52_LPE(18:2)-H	0.874125874125874	0.00531764867087787	0.874125874125874	pos
ENSMUSG00000001627	53_LPE(20:4)-H	0.657342657342657	0.0340662098404811	0.657342657342657	pos
ENSMUSG00000001627	54_LPE(22:6)-H	0.741258741258741	0.0168956687124469	0.741258741258741	pos
ENSMUSG00000001627	55_OAHFA(36:3)-H	0.895104895104895	0.00394389174823622	0.895104895104895	pos
ENSMUSG00000001627	56_OAHFA(38:4)-H	0.517482517482518	0.101166993545415	0.517482517482518	pos
ENSMUSG00000001627	57_OAHFA(38:6)-H	0.895104895104895	0.00394389174823622	0.895104895104895	pos
ENSMUSG00000001627	58_OAHFA(40:7)-H	0.895104895104895	0.00394389174823622	0.895104895104895	pos
ENSMUSG00000001627	59_OAHFA(42:10)-H	0.881118881118881	0.00479572937455579	0.881118881118881	pos
ENSMUSG00000001627	5_PC(16:0_18:1)-CH3	0.804195804195804	0.0100549415179827	0.804195804195804	pos
ENSMUSG00000001627	60_PC(16:0_16:0)+HCOO	0.769230769230769	0.013454879967767	0.769230769230769	pos
ENSMUSG00000001627	61_DG(18:1_18:3)+NH4	0.825174825174825	0.00852576589771364	0.825174825174825	pos
ENSMUSG00000001627	62_PC(8:1e_10:1)+H	0.832167832167832	0.00801343917022193	0.832167832167832	pos
ENSMUSG00000001627	63_PC(31:2)+H	0.783216783216783	0.0120286811519914	0.783216783216783	pos
ENSMUSG00000001627	64_Cer(m19:0_21:2)+H	-0.503497	0.111536624353953	0.503496503496504	neg
ENSMUSG00000001627	65_PC(19:1_18:1)+H	0.72027972027972	0.02008241668517	0.72027972027972	pos
ENSMUSG00000001627	66_PC(40:6)+H	-0.692308	0.0253580093373096	0.692307692307692	neg
ENSMUSG00000001627	67_Cer(m19:0_23:2)+H	0.79020979020979	0.011331316301097	0.79020979020979	pos
ENSMUSG00000001627	68_PE(16:0e)+H	0.79020979020979	0.011331316301097	0.79020979020979	pos
ENSMUSG00000001627	69_Cer(m19:0_23:3)+H	0.825174825174825	0.00852576589771364	0.825174825174825	pos
ENSMUSG00000001627	6_PC(16:1_18:1)+HCOO	0.636363636363636	0.0405450277300028	0.636363636363636	pos
ENSMUSG00000001627	70_PE(18:2e)+H	0.895104895104895	0.00394389174823622	0.895104895104895	pos
ENSMUSG00000001627	71_PE(8:1e_12:3)+H	0.734265734265734	0.0178825025705815	0.734265734265734	pos
ENSMUSG00000001627	72_PE(18:0_16:0)+Na	0.748251748251748	0.0159834976945659	0.748251748251748	pos
ENSMUSG00000001627	73_PE(16:0_18:1)+Na	0.664335664335664	0.0321510729030144	0.664335664335664	pos
ENSMUSG00000001627	74_PE(16:1_18:1)+Na	0.797202797202797	0.0106666592279248	0.797202797202797	pos
ENSMUSG00000001627	75_PE(17:0_18:1)+Na	0.706293706293706	0.0225655772551639	0.706293706293706	pos
ENSMUSG00000001627	76_PE(18:1_18:1)+Na	0.671328671328671	0.0303063737908863	0.671328671328671	pos
ENSMUSG00000001627	77_PE(18:1_18:2)+Na	0.741258741258741	0.0168956687124469	0.741258741258741	pos
ENSMUSG00000001627	78_PE(16:1e_20:2)+Na	0.79020979020979	0.011331316301097	0.79020979020979	pos
ENSMUSG00000001627	79_PE(16:1_20:3)+Na	0.832167832167832	0.00801343917022193	0.832167832167832	pos
ENSMUSG00000001627	7_PC(16:1_18:2)+HCOO	0.804195804195804	0.0100549415179827	0.804195804195804	pos
ENSMUSG00000001627	80_PE(16:0p_20:4)+H	0.741258741258741	0.0168956687124469	0.741258741258741	pos
ENSMUSG00000001627	81_PE(14:0e_23:1)+Na	0.818181818181818	0.00898749159061638	0.818181818181818	pos
ENSMUSG00000001627	82_PE(37:1e)+H	0.629370629370629	0.042897960500412	0.629370629370629	pos
ENSMUSG00000001627	83_PE(14:1e_23:1)+Na	0.72027972027972	0.02008241668517	0.72027972027972	pos
ENSMUSG00000001627	84_PE(17:0_20:4)+H	0.741258741258741	0.0168956687124469	0.741258741258741	pos
ENSMUSG00000001627	85_PE(38:2)+H	0.776223776223776	0.012722016145242	0.776223776223776	pos
ENSMUSG00000001627	86_PE(16:0p_22:5)+H	0.804195804195804	0.0100549415179827	0.804195804195804	pos
ENSMUSG00000001627	87_PE(20:2e_19:0)+Na	0.818181818181818	0.00898749159061638	0.818181818181818	pos
ENSMUSG00000001627	88_PE(18:2_22:6)+H	0.839160839160839	0.00753804437607909	0.839160839160839	pos
ENSMUSG00000001627	89_PE(41:5e)+H	0.832167832167832	0.00801343917022193	0.832167832167832	pos
ENSMUSG00000001627	8_PC(16:0_18:3)+HCOO	0.601398601398601	0.0538390286291877	0.601398601398601	pos
ENSMUSG00000001627	90_SM(d44:4)+H	0.818181818181818	0.00898749159061638	0.818181818181818	pos
ENSMUSG00000001627	91_SPH(d22:0)+H	0.433566433566434	0.175049541588862	0.433566433566434	pos
ENSMUSG00000001627	92_TG(12:1e_6:0_16:1)+Na	-0.685315	0.0269198682854725	0.685314685314685	neg
ENSMUSG00000001627	93_TG(12:0e_6:0_18:3)+H	-0.72028	0.02008241668517	0.72027972027972	neg
ENSMUSG00000001627	94_TG(17:0_10:2_10:4)+Na	-0.594406	0.0568929840594771	0.594405594405594	neg
ENSMUSG00000001627	95_Co(32:8)+H	0.804195804195804	0.0100549415179827	0.804195804195804	pos
ENSMUSG00000001627	96_TG(12:1e_6:0_20:4)+NH4	-0.699301	0.0239170844563618	0.699300699300699	neg
ENSMUSG00000001627	97_TG(12:1e_6:0_20:5)+H	-0.601399	0.0538390286291877	0.601398601398601	neg
ENSMUSG00000001627	98_TG(12:1e_6:0_22:6)+H	-0.748252	0.0159834976945659	0.748251748251748	neg
ENSMUSG00000001627	99_TG(16:0_14:0_18:1)+NH4	-0.678322	0.0285484543494627	0.678321678321678	neg
ENSMUSG00000001627	9_PC(18:0_18:2)-CH3	0.657342657342657	0.0340662098404811	0.657342657342657	pos
ENSMUSG00000001670	100_TG(16:0_14:0_18:2)+NH4	-0.699301	0.0239170844563618	0.699300699300699	neg
ENSMUSG00000001670	101_TG(16:1_14:0_18:2)+NH4	-0.671329	0.0303063737908863	0.671328671328671	neg
ENSMUSG00000001670	102_TG(15:0_16:0_18:1)+NH4	-0.685315	0.0269198682854725	0.685314685314685	neg
ENSMUSG00000001670	103_TG(15:0_16:0_18:2)+NH4	-0.671329	0.0303063737908863	0.671328671328671	neg
ENSMUSG00000001670	104_TG(16:0_16:0_18:1)+NH4	-0.727273	0.0189211637495047	0.727272727272727	neg
ENSMUSG00000001670	105_TG(16:0_16:1_18:1)+Na	-0.671329	0.0303063737908863	0.671328671328671	neg
ENSMUSG00000001670	106_TG(16:0_16:1_18:1)+NH4	-0.671329	0.0303063737908863	0.671328671328671	neg
ENSMUSG00000001670	107_TG(16:0_16:1_18:2)+NH4	-0.706294	0.0225655772551639	0.706293706293706	neg
ENSMUSG00000001670	108_TG(16:1_16:1_18:2)+NH4	-0.678322	0.0285484543494627	0.678321678321678	neg
ENSMUSG00000001670	109_TG(16:1_16:1_18:3)+NH4	-0.748252	0.0159834976945659	0.748251748251748	neg
ENSMUSG00000001670	10_PC(18:3_18:2)+HCOO	0.587412587412588	0.0601185639724903	0.587412587412588	pos
ENSMUSG00000001670	110_TG(18:4_14:0_18:2)+NH4	-0.664336	0.0321510729030144	0.664335664335664	neg
ENSMUSG00000001670	111_TG(16:0_17:1_18:1)+NH4	-0.65035	0.0361189704789959	0.65034965034965	neg
ENSMUSG00000001670	112_TG(16:0_17:1_18:2)+NH4	-0.65035	0.0361189704789959	0.65034965034965	neg
ENSMUSG00000001670	113_TG(15:0_18:2_18:2)+NH4	-0.664336	0.0321510729030144	0.664335664335664	neg
ENSMUSG00000001670	114_TG(18:0_16:0_18:1)+Na	-0.706294	0.0225655772551639	0.706293706293706	neg
ENSMUSG00000001670	115_TG(16:0_18:1_18:1)+NH4	-0.692308	0.0253580093373096	0.692307692307692	neg
ENSMUSG00000001670	116_TG(16:0_18:1_18:2)+H	-0.706294	0.0225655772551639	0.706293706293706	neg
ENSMUSG00000001670	117_TG(16:0_18:1_18:2)+NH4	-0.664336	0.0321510729030144	0.664335664335664	neg
ENSMUSG00000001670	118_TG(16:1_18:1_18:2)+NH4	-0.692308	0.0253580093373096	0.692307692307692	neg
ENSMUSG00000001670	119_TG(16:0_18:2_18:2)+H	-0.734266	0.0178825025705815	0.734265734265734	neg
ENSMUSG00000001670	11_PC(16:0_20:5)+HCOO	-0.559441	0.0745520657145257	0.559440559440559	neg
ENSMUSG00000001670	120_TG(16:1_18:2_18:2)+NH4	-0.692308	0.0253580093373096	0.692307692307692	neg
ENSMUSG00000001670	121_TG(16:1_18:2_18:3)+NH4	-0.692308	0.0253580093373096	0.692307692307692	neg
ENSMUSG00000001670	122_TG(18:4_16:1_18:2)+NH4	-0.825175	0.00852576589771364	0.825174825174825	neg
ENSMUSG00000001670	123_TG(17:0_18:1_18:2)+NH4	-0.671329	0.0303063737908863	0.671328671328671	neg
ENSMUSG00000001670	124_TG(18:1_17:1_18:2)+NH4	-0.734266	0.0178825025705815	0.734265734265734	neg
ENSMUSG00000001670	125_TG(18:2_17:1_18:2)+NH4	-0.706294	0.0225655772551639	0.706293706293706	neg
ENSMUSG00000001670	126_TG(18:1_18:1_18:1)+NH4	-0.699301	0.0239170844563618	0.699300699300699	neg
ENSMUSG00000001670	127_TG(18:1_18:1_18:2)+NH4	-0.671329	0.0303063737908863	0.671328671328671	neg
ENSMUSG00000001670	128_TG(18:1_18:2_18:2)+NH4	-0.734266	0.0178825025705815	0.734265734265734	neg
ENSMUSG00000001670	129_TG(18:1_18:2_18:3)+NH4	-0.692308	0.0253580093373096	0.692307692307692	neg
ENSMUSG00000001670	12_PC(19:0_18:2)+HCOO	0.510489510489511	0.106291302871599	0.510489510489511	pos
ENSMUSG00000001670	130_TG(16:0_18:2_20:4)+NH4	-0.727273	0.0189211637495047	0.727272727272727	neg
ENSMUSG00000001670	131_TG(18:3_18:2_18:2)+NH4	-0.678322	0.0285484543494627	0.678321678321678	neg
ENSMUSG00000001670	132_TG(18:4_18:2_18:2)+NH4	-0.741259	0.0168956687124469	0.741258741258741	neg
ENSMUSG00000001670	133_TG(19:1_18:2_18:3)+NH4	-0.671329	0.0303063737908863	0.671328671328671	neg
ENSMUSG00000001670	134_TG(16:0_17:1_22:6)+NH4	-0.657343	0.0340662098404811	0.657342657342657	neg
ENSMUSG00000001670	135_TG(15:0_18:2_22:6)+NH4	-0.72028	0.02008241668517	0.72027972027972	neg
ENSMUSG00000001670	136_TG(16:0_18:1_22:4)+NH4	-0.713287	0.0212772944334492	0.713286713286713	neg
ENSMUSG00000001670	137_TG(16:0_18:1_22:5)+H	-0.72028	0.02008241668517	0.72027972027972	neg
ENSMUSG00000001670	138_TG(16:0_18:1_22:5)+NH4	-0.713287	0.0212772944334492	0.713286713286713	neg
ENSMUSG00000001670	139_TG(16:0_18:1_22:6)+NH4	-0.804196	0.0100549415179827	0.804195804195804	neg
ENSMUSG00000001670	13_PC(17:0_20:4)-CH3	0.538461538461539	0.0871064319884852	0.538461538461539	pos
ENSMUSG00000001670	140_TG(16:0_18:2_22:6)+NH4	-0.692308	0.0253580093373096	0.692307692307692	neg
ENSMUSG00000001670	141_TG(16:1_18:2_22:6)+NH4	-0.727273	0.0189211637495047	0.727272727272727	neg
ENSMUSG00000001670	142_TG(18:2_18:2_22:6)+NH4	-0.769231	0.013454879967767	0.769230769230769	neg
ENSMUSG00000001670	143_TG(16:0_20:4_22:6)+NH4	-0.664336	0.0321510729030144	0.664335664335664	neg
ENSMUSG00000001670	144_TG(18:3_18:2_22:6)+NH4	-0.72028	0.02008241668517	0.72027972027972	neg
ENSMUSG00000001670	145_TG(18:1_18:1_22:4)+NH4	-0.692308	0.0253580093373096	0.692307692307692	neg
ENSMUSG00000001670	146_TG(18:1_18:2_22:4)+NH4	-0.741259	0.0168956687124469	0.741258741258741	neg
ENSMUSG00000001670	147_TG(18:1_18:2_22:5)+NH4	-0.65035	0.0361189704789959	0.65034965034965	neg
ENSMUSG00000001670	148_TG(18:0_18:2_22:6)+NH4	-0.65035	0.0361189704789959	0.65034965034965	neg
ENSMUSG00000001670	149_TG(22:5_18:2_18:2)+NH4	-0.713287	0.0212772944334492	0.713286713286713	neg
ENSMUSG00000001670	14_PC(18:0_20:3)+HCOO	-0.111888	0.733897297883233	0.111888111888112	neg
ENSMUSG00000001670	150_TG(16:0_22:4_22:6)+NH4	-0.629371	0.042897960500412	0.629370629370629	neg
ENSMUSG00000001670	151_TG(16:0_22:5_22:6)+NH4	-0.734266	0.0178825025705815	0.734265734265734	neg
ENSMUSG00000001670	152_TG(18:2_20:4_22:6)+NH4	-0.769231	0.013454879967767	0.769230769230769	neg
ENSMUSG00000001670	153_TG(18:0_20:4_22:5)+NH4	-0.524476	0.0962722023228407	0.524475524475525	neg
ENSMUSG00000001670	154_DG(34:1e)+Na	-0.755245	0.0150924900861215	0.755244755244755	neg
ENSMUSG00000001670	15_PC(18:0_20:4)+HCOO	-0.356643	0.269343743356314	0.356643356643357	neg
ENSMUSG00000001670	16_PC(18:3_20:4)+HCOO	0.811188811188811	0.00948028452665678	0.811188811188811	pos
ENSMUSG00000001670	17_PE(16:0_18:1)-H	0.706293706293706	0.0225655772551639	0.706293706293706	pos
ENSMUSG00000001670	18_PE(16:0_18:2)-H	0.538461538461539	0.0871064319884852	0.538461538461539	pos
ENSMUSG00000001670	19_PE(18:0_18:1)-H	0.734265734265734	0.0178825025705815	0.734265734265734	pos
ENSMUSG00000001670	1_CL(74:2)-2H	0.734265734265734	0.0178825025705815	0.734265734265734	pos
ENSMUSG00000001670	20_PE(18:1_18:2)-H	0.713286713286713	0.0212772944334492	0.713286713286713	pos
ENSMUSG00000001670	21_PE(18:2_18:2)-H	0.699300699300699	0.0239170844563618	0.699300699300699	pos
ENSMUSG00000001670	22_PE(18:3_18:2)-H	0.664335664335664	0.0321510729030144	0.664335664335664	pos
ENSMUSG00000001670	23_PE(16:1e_20:4)-H	0.734265734265734	0.0178825025705815	0.734265734265734	pos
ENSMUSG00000001670	24_PE(18:1_20:4)-H	0.517482517482518	0.101166993545415	0.517482517482518	pos
ENSMUSG00000001670	25_PE(16:1_22:6)-H	0.685314685314685	0.0269198682854725	0.685314685314685	pos
ENSMUSG00000001670	26_PE(19:0_20:4)-H	0.384615384615385	0.232202857119954	0.384615384615385	pos
ENSMUSG00000001670	27_PE(18:0_22:5)-H	0.342657342657343	0.289168437395598	0.342657342657343	pos
ENSMUSG00000001670	28_PE(18:2_22:6)-H	0.699300699300699	0.0239170844563618	0.699300699300699	pos
ENSMUSG00000001670	29_PS(16:0_20:4)-H	0.643356643356643	0.0382413171132172	0.643356643356643	pos
ENSMUSG00000001670	2_PC(16:0_16:1)+HCOO	0.685314685314685	0.0269198682854725	0.685314685314685	pos
ENSMUSG00000001670	30_PS(16:0_22:6)-H	0.545454545454546	0.0827375015018726	0.545454545454546	pos
ENSMUSG00000001670	31_SM(d41:1)+HCOO	0.342657342657343	0.289168437395598	0.342657342657343	pos
ENSMUSG00000001670	32_SM(d42:1)+HCOO	0.636363636363636	0.0405450277300028	0.636363636363636	pos
ENSMUSG00000001670	33_SM(d42:2)+HCOO	0.545454545454546	0.0827375015018726	0.545454545454546	pos
ENSMUSG00000001670	34_SM(d42:3)+HCOO	0.48951048951049	0.122718774364913	0.48951048951049	pos
ENSMUSG00000001670	35_phSM(t18:1_18:1)+HCOO	0.545454545454546	0.0827375015018726	0.545454545454546	pos
ENSMUSG00000001670	36_Cer(d18:1_22:0)+HCOO	-0.258741	0.427116006147156	0.258741258741259	neg
ENSMUSG00000001670	37_Cer(d18:1_24:0)+HCOO	0.818181818181818	0.00898749159061638	0.818181818181818	pos
ENSMUSG00000001670	38_Cer(d18:1_24:1)+HCOO	0.692307692307692	0.0253580093373096	0.692307692307692	pos
ENSMUSG00000001670	39_Cer(d18:2_24:1)+HCOO	0.573426573426573	0.0670081214890357	0.573426573426573	pos
ENSMUSG00000001670	3_PC(14:0_18:2)+HCOO	0.601398601398601	0.0538390286291877	0.601398601398601	pos
ENSMUSG00000001670	40_Cer(m40:1+O)+HCOO	-0.153846	0.639243612234033	0.153846153846154	neg
ENSMUSG00000001670	41_CL(70:3)-2H	0.538461538461539	0.0871064319884852	0.538461538461539	pos
ENSMUSG00000001670	42_Cer(m42:1+O)+HCOO	0.755244755244755	0.0150924900861215	0.755244755244755	pos
ENSMUSG00000001670	43_Cer(m42:2+O)+HCOO	0.706293706293706	0.0225655772551639	0.706293706293706	pos
ENSMUSG00000001670	44_CL(18:2_16:1_18:2_18:2)-H	0.524475524475525	0.0962722023228407	0.524475524475525	pos
ENSMUSG00000001670	45_CL(18:2_18:2_18:2_16:1)-H	0.468531468531469	0.140836633440001	0.468531468531469	pos
ENSMUSG00000001670	46_FA(20:4)-H	0.769230769230769	0.013454879967767	0.769230769230769	pos
ENSMUSG00000001670	47_FA(22:6)-H	0.685314685314685	0.0269198682854725	0.685314685314685	pos
ENSMUSG00000001670	48_Hex1Cer(d34:2)+HCOO	0.755244755244755	0.0150924900861215	0.755244755244755	pos
ENSMUSG00000001670	49_CL(18:2_18:2_18:2_18:2)-H	0.72027972027972	0.02008241668517	0.72027972027972	pos
ENSMUSG00000001670	4_CL(74:4)-2H	0.734265734265734	0.0178825025705815	0.734265734265734	pos
ENSMUSG00000001670	50_LPC(18:0)+HCOO	-0.034965	0.915750976922486	0.034965034965035	neg
ENSMUSG00000001670	51_LPE(16:0)-H	0.475524475524476	0.134545006745736	0.475524475524476	pos
ENSMUSG00000001670	52_LPE(18:2)-H	0.692307692307692	0.0253580093373096	0.692307692307692	pos
ENSMUSG00000001670	53_LPE(20:4)-H	0.440559440559441	0.167788847400555	0.440559440559441	pos
ENSMUSG00000001670	54_LPE(22:6)-H	0.461538461538462	0.147217704105423	0.461538461538462	pos
ENSMUSG00000001670	55_OAHFA(36:3)-H	0.769230769230769	0.013454879967767	0.769230769230769	pos
ENSMUSG00000001670	56_OAHFA(38:4)-H	0.461538461538462	0.147217704105423	0.461538461538462	pos
ENSMUSG00000001670	57_OAHFA(38:6)-H	0.769230769230769	0.013454879967767	0.769230769230769	pos
ENSMUSG00000001670	58_OAHFA(40:7)-H	0.769230769230769	0.013454879967767	0.769230769230769	pos
ENSMUSG00000001670	59_OAHFA(42:10)-H	0.783216783216783	0.0120286811519914	0.783216783216783	pos
ENSMUSG00000001670	5_PC(16:0_18:1)-CH3	0.762237762237762	0.0142858129782539	0.762237762237762	pos
ENSMUSG00000001670	60_PC(16:0_16:0)+HCOO	0.72027972027972	0.02008241668517	0.72027972027972	pos
ENSMUSG00000001670	61_DG(18:1_18:3)+NH4	0.510489510489511	0.106291302871599	0.510489510489511	pos
ENSMUSG00000001670	62_PC(8:1e_10:1)+H	0.776223776223776	0.012722016145242	0.776223776223776	pos
ENSMUSG00000001670	63_PC(31:2)+H	0.48951048951049	0.122718774364913	0.48951048951049	pos
ENSMUSG00000001670	64_Cer(m19:0_21:2)+H	-0.265734	0.41437380023896	0.265734265734266	neg
ENSMUSG00000001670	65_PC(19:1_18:1)+H	0.804195804195804	0.0100549415179827	0.804195804195804	pos
ENSMUSG00000001670	66_PC(40:6)+H	-0.594406	0.0568929840594771	0.594405594405594	neg
ENSMUSG00000001670	67_Cer(m19:0_23:2)+H	0.804195804195804	0.0100549415179827	0.804195804195804	pos
ENSMUSG00000001670	68_PE(16:0e)+H	0.475524475524476	0.134545006745736	0.475524475524476	pos
ENSMUSG00000001670	69_Cer(m19:0_23:3)+H	0.706293706293706	0.0225655772551639	0.706293706293706	pos
ENSMUSG00000001670	6_PC(16:1_18:1)+HCOO	0.559440559440559	0.0745520657145257	0.559440559440559	pos
ENSMUSG00000001670	70_PE(18:2e)+H	0.657342657342657	0.0340662098404811	0.657342657342657	pos
ENSMUSG00000001670	71_PE(8:1e_12:3)+H	0.503496503496504	0.111536624353953	0.503496503496504	pos
ENSMUSG00000001670	72_PE(18:0_16:0)+Na	0.72027972027972	0.02008241668517	0.72027972027972	pos
ENSMUSG00000001670	73_PE(16:0_18:1)+Na	0.65034965034965	0.0361189704789959	0.65034965034965	pos
ENSMUSG00000001670	74_PE(16:1_18:1)+Na	0.671328671328671	0.0303063737908863	0.671328671328671	pos
ENSMUSG00000001670	75_PE(17:0_18:1)+Na	0.615384615384615	0.0481078983847999	0.615384615384615	pos
ENSMUSG00000001670	76_PE(18:1_18:1)+Na	0.412587412587413	0.198321508705954	0.412587412587413	pos
ENSMUSG00000001670	77_PE(18:1_18:2)+Na	0.671328671328671	0.0303063737908863	0.671328671328671	pos
ENSMUSG00000001670	78_PE(16:1e_20:2)+Na	0.678321678321678	0.0285484543494627	0.678321678321678	pos
ENSMUSG00000001670	79_PE(16:1_20:3)+Na	0.622377622377623	0.0454413216312119	0.622377622377623	pos
ENSMUSG00000001670	7_PC(16:1_18:2)+HCOO	0.664335664335664	0.0321510729030144	0.664335664335664	pos
ENSMUSG00000001670	80_PE(16:0p_20:4)+H	0.566433566433566	0.0707240833692321	0.566433566433566	pos
ENSMUSG00000001670	81_PE(14:0e_23:1)+Na	0.615384615384615	0.0481078983847999	0.615384615384615	pos
ENSMUSG00000001670	82_PE(37:1e)+H	0.517482517482518	0.101166993545415	0.517482517482518	pos
ENSMUSG00000001670	83_PE(14:1e_23:1)+Na	0.468531468531469	0.140836633440001	0.468531468531469	pos
ENSMUSG00000001670	84_PE(17:0_20:4)+H	0.643356643356643	0.0382413171132172	0.643356643356643	pos
ENSMUSG00000001670	85_PE(38:2)+H	0.580419580419581	0.0634990247049591	0.580419580419581	pos
ENSMUSG00000001670	86_PE(16:0p_22:5)+H	0.713286713286713	0.0212772944334492	0.713286713286713	pos
ENSMUSG00000001670	87_PE(20:2e_19:0)+Na	0.615384615384615	0.0481078983847999	0.615384615384615	pos
ENSMUSG00000001670	88_PE(18:2_22:6)+H	0.727272727272727	0.0189211637495047	0.727272727272727	pos
ENSMUSG00000001670	89_PE(41:5e)+H	0.629370629370629	0.042897960500412	0.629370629370629	pos
ENSMUSG00000001670	8_PC(16:0_18:3)+HCOO	0.776223776223776	0.012722016145242	0.776223776223776	pos
ENSMUSG00000001670	90_SM(d44:4)+H	0.559440559440559	0.0745520657145257	0.559440559440559	pos
ENSMUSG00000001670	91_SPH(d22:0)+H	0.13986013986014	0.670340674913749	0.13986013986014	pos
ENSMUSG00000001670	92_TG(12:1e_6:0_16:1)+Na	-0.734266	0.0178825025705815	0.734265734265734	neg
ENSMUSG00000001670	93_TG(12:0e_6:0_18:3)+H	-0.699301	0.0239170844563618	0.699300699300699	neg
ENSMUSG00000001670	94_TG(17:0_10:2_10:4)+Na	-0.727273	0.0189211637495047	0.727272727272727	neg
ENSMUSG00000001670	95_Co(32:8)+H	0.405594405594406	0.206458903923469	0.405594405594406	pos
ENSMUSG00000001670	96_TG(12:1e_6:0_20:4)+NH4	-0.72028	0.02008241668517	0.72027972027972	neg
ENSMUSG00000001670	97_TG(12:1e_6:0_20:5)+H	-0.692308	0.0253580093373096	0.692307692307692	neg
ENSMUSG00000001670	98_TG(12:1e_6:0_22:6)+H	-0.692308	0.0253580093373096	0.692307692307692	neg
ENSMUSG00000001670	99_TG(16:0_14:0_18:1)+NH4	-0.72028	0.02008241668517	0.72027972027972	neg
ENSMUSG00000001670	9_PC(18:0_18:2)-CH3	0.783216783216783	0.0120286811519914	0.783216783216783	pos
ENSMUSG00000001918	100_TG(16:0_14:0_18:2)+NH4	-0.755245	0.0150924900861215	0.755244755244755	neg
ENSMUSG00000001918	101_TG(16:1_14:0_18:2)+NH4	-0.65035	0.0361189704789959	0.65034965034965	neg
ENSMUSG00000001918	102_TG(15:0_16:0_18:1)+NH4	-0.748252	0.0159834976945659	0.748251748251748	neg
ENSMUSG00000001918	103_TG(15:0_16:0_18:2)+NH4	-0.741259	0.0168956687124469	0.741258741258741	neg
ENSMUSG00000001918	104_TG(16:0_16:0_18:1)+NH4	-0.713287	0.0212772944334492	0.713286713286713	neg
ENSMUSG00000001918	105_TG(16:0_16:1_18:1)+Na	-0.65035	0.0361189704789959	0.65034965034965	neg
ENSMUSG00000001918	106_TG(16:0_16:1_18:1)+NH4	-0.741259	0.0168956687124469	0.741258741258741	neg
ENSMUSG00000001918	107_TG(16:0_16:1_18:2)+NH4	-0.769231	0.013454879967767	0.769230769230769	neg
ENSMUSG00000001918	108_TG(16:1_16:1_18:2)+NH4	-0.755245	0.0150924900861215	0.755244755244755	neg
ENSMUSG00000001918	109_TG(16:1_16:1_18:3)+NH4	-0.545455	0.0827375015018726	0.545454545454546	neg
ENSMUSG00000001918	10_PC(18:3_18:2)+HCOO	0.86013986013986	0.00613465980955183	0.86013986013986	pos
ENSMUSG00000001918	110_TG(18:4_14:0_18:2)+NH4	-0.706294	0.0225655772551639	0.706293706293706	neg
ENSMUSG00000001918	111_TG(16:0_17:1_18:1)+NH4	-0.699301	0.0239170844563618	0.699300699300699	neg
ENSMUSG00000001918	112_TG(16:0_17:1_18:2)+NH4	-0.699301	0.0239170844563618	0.699300699300699	neg
ENSMUSG00000001918	113_TG(15:0_18:2_18:2)+NH4	-0.685315	0.0269198682854725	0.685314685314685	neg
ENSMUSG00000001918	114_TG(18:0_16:0_18:1)+Na	-0.65035	0.0361189704789959	0.65034965034965	neg
ENSMUSG00000001918	115_TG(16:0_18:1_18:1)+NH4	-0.734266	0.0178825025705815	0.734265734265734	neg
ENSMUSG00000001918	116_TG(16:0_18:1_18:2)+H	-0.629371	0.042897960500412	0.629370629370629	neg
ENSMUSG00000001918	117_TG(16:0_18:1_18:2)+NH4	-0.664336	0.0321510729030144	0.664335664335664	neg
ENSMUSG00000001918	118_TG(16:1_18:1_18:2)+NH4	-0.65035	0.0361189704789959	0.65034965034965	neg
ENSMUSG00000001918	119_TG(16:0_18:2_18:2)+H	-0.545455	0.0827375015018726	0.545454545454546	neg
ENSMUSG00000001918	11_PC(16:0_20:5)+HCOO	-0.839161	0.00753804437607909	0.839160839160839	neg
ENSMUSG00000001918	120_TG(16:1_18:2_18:2)+NH4	-0.671329	0.0303063737908863	0.671328671328671	neg
ENSMUSG00000001918	121_TG(16:1_18:2_18:3)+NH4	-0.65035	0.0361189704789959	0.65034965034965	neg
ENSMUSG00000001918	122_TG(18:4_16:1_18:2)+NH4	-0.608392	0.050956490080096	0.608391608391608	neg
ENSMUSG00000001918	123_TG(17:0_18:1_18:2)+NH4	-0.65035	0.0361189704789959	0.65034965034965	neg
ENSMUSG00000001918	124_TG(18:1_17:1_18:2)+NH4	-0.65035	0.0361189704789959	0.65034965034965	neg
ENSMUSG00000001918	125_TG(18:2_17:1_18:2)+NH4	-0.58042	0.0634990247049591	0.580419580419581	neg
ENSMUSG00000001918	126_TG(18:1_18:1_18:1)+NH4	-0.664336	0.0321510729030144	0.664335664335664	neg
ENSMUSG00000001918	127_TG(18:1_18:1_18:2)+NH4	-0.65035	0.0361189704789959	0.65034965034965	neg
ENSMUSG00000001918	128_TG(18:1_18:2_18:2)+NH4	-0.65035	0.0361189704789959	0.65034965034965	neg
ENSMUSG00000001918	129_TG(18:1_18:2_18:3)+NH4	-0.622378	0.0454413216312119	0.622377622377623	neg
ENSMUSG00000001918	12_PC(19:0_18:2)+HCOO	0.643356643356643	0.0382413171132172	0.643356643356643	pos
ENSMUSG00000001918	130_TG(16:0_18:2_20:4)+NH4	-0.734266	0.0178825025705815	0.734265734265734	neg
ENSMUSG00000001918	131_TG(18:3_18:2_18:2)+NH4	-0.559441	0.0745520657145257	0.559440559440559	neg
ENSMUSG00000001918	132_TG(18:4_18:2_18:2)+NH4	-0.643357	0.0382413171132172	0.643356643356643	neg
ENSMUSG00000001918	133_TG(19:1_18:2_18:3)+NH4	-0.664336	0.0321510729030144	0.664335664335664	neg
ENSMUSG00000001918	134_TG(16:0_17:1_22:6)+NH4	-0.622378	0.0454413216312119	0.622377622377623	neg
ENSMUSG00000001918	135_TG(15:0_18:2_22:6)+NH4	-0.622378	0.0454413216312119	0.622377622377623	neg
ENSMUSG00000001918	136_TG(16:0_18:1_22:4)+NH4	-0.643357	0.0382413171132172	0.643356643356643	neg
ENSMUSG00000001918	137_TG(16:0_18:1_22:5)+H	-0.622378	0.0454413216312119	0.622377622377623	neg
ENSMUSG00000001918	138_TG(16:0_18:1_22:5)+NH4	-0.692308	0.0253580093373096	0.692307692307692	neg
ENSMUSG00000001918	139_TG(16:0_18:1_22:6)+NH4	-0.587413	0.0601185639724903	0.587412587412588	neg
ENSMUSG00000001918	13_PC(17:0_20:4)-CH3	0.748251748251748	0.0159834976945659	0.748251748251748	pos
ENSMUSG00000001918	140_TG(16:0_18:2_22:6)+NH4	-0.622378	0.0454413216312119	0.622377622377623	neg
ENSMUSG00000001918	141_TG(16:1_18:2_22:6)+NH4	-0.608392	0.050956490080096	0.608391608391608	neg
ENSMUSG00000001918	142_TG(18:2_18:2_22:6)+NH4	-0.51049	0.106291302871599	0.510489510489511	neg
ENSMUSG00000001918	143_TG(16:0_20:4_22:6)+NH4	-0.65035	0.0361189704789959	0.65034965034965	neg
ENSMUSG00000001918	144_TG(18:3_18:2_22:6)+NH4	-0.559441	0.0745520657145257	0.559440559440559	neg
ENSMUSG00000001918	145_TG(18:1_18:1_22:4)+NH4	-0.643357	0.0382413171132172	0.643356643356643	neg
ENSMUSG00000001918	146_TG(18:1_18:2_22:4)+NH4	-0.643357	0.0382413171132172	0.643356643356643	neg
ENSMUSG00000001918	147_TG(18:1_18:2_22:5)+NH4	-0.629371	0.042897960500412	0.629370629370629	neg
ENSMUSG00000001918	148_TG(18:0_18:2_22:6)+NH4	-0.629371	0.042897960500412	0.629370629370629	neg
ENSMUSG00000001918	149_TG(22:5_18:2_18:2)+NH4	-0.615385	0.0481078983847999	0.615384615384615	neg
ENSMUSG00000001918	14_PC(18:0_20:3)+HCOO	-0.713287	0.0212772944334492	0.713286713286713	neg
ENSMUSG00000001918	150_TG(16:0_22:4_22:6)+NH4	-0.657343	0.0340662098404811	0.657342657342657	neg
ENSMUSG00000001918	151_TG(16:0_22:5_22:6)+NH4	-0.601399	0.0538390286291877	0.601398601398601	neg
ENSMUSG00000001918	152_TG(18:2_20:4_22:6)+NH4	-0.573427	0.0670081214890357	0.573426573426573	neg
ENSMUSG00000001918	153_TG(18:0_20:4_22:5)+NH4	-0.643357	0.0382413171132172	0.643356643356643	neg
ENSMUSG00000001918	154_DG(34:1e)+Na	-0.811189	0.00948028452665678	0.811188811188811	neg
ENSMUSG00000001918	15_PC(18:0_20:4)+HCOO	-0.629371	0.042897960500412	0.629370629370629	neg
ENSMUSG00000001918	16_PC(18:3_20:4)+HCOO	0.608391608391608	0.050956490080096	0.608391608391608	pos
ENSMUSG00000001918	17_PE(16:0_18:1)-H	0.832167832167832	0.00801343917022193	0.832167832167832	pos
ENSMUSG00000001918	18_PE(16:0_18:2)-H	0.916083916083916	0.00265020452761832	0.916083916083916	pos
ENSMUSG00000001918	19_PE(18:0_18:1)-H	0.559440559440559	0.0745520657145257	0.559440559440559	pos
ENSMUSG00000001918	1_CL(74:2)-2H	0.944055944055944	0.00131007407024223	0.944055944055944	pos
ENSMUSG00000001918	20_PE(18:1_18:2)-H	0.846153846153846	0.00710254691745498	0.846153846153846	pos
ENSMUSG00000001918	21_PE(18:2_18:2)-H	0.874125874125874	0.00531764867087787	0.874125874125874	pos
ENSMUSG00000001918	22_PE(18:3_18:2)-H	0.636363636363636	0.0405450277300028	0.636363636363636	pos
ENSMUSG00000001918	23_PE(16:1e_20:4)-H	0.762237762237762	0.0142858129782539	0.762237762237762	pos
ENSMUSG00000001918	24_PE(18:1_20:4)-H	0.671328671328671	0.0303063737908863	0.671328671328671	pos
ENSMUSG00000001918	25_PE(16:1_22:6)-H	0.755244755244755	0.0150924900861215	0.755244755244755	pos
ENSMUSG00000001918	26_PE(19:0_20:4)-H	0.664335664335664	0.0321510729030144	0.664335664335664	pos
ENSMUSG00000001918	27_PE(18:0_22:5)-H	0.482517482517483	0.128527959031666	0.482517482517483	pos
ENSMUSG00000001918	28_PE(18:2_22:6)-H	0.783216783216783	0.0120286811519914	0.783216783216783	pos
ENSMUSG00000001918	29_PS(16:0_20:4)-H	0.811188811188811	0.00948028452665678	0.811188811188811	pos
ENSMUSG00000001918	2_PC(16:0_16:1)+HCOO	0.643356643356643	0.0382413171132172	0.643356643356643	pos
ENSMUSG00000001918	30_PS(16:0_22:6)-H	0.881118881118881	0.00479572937455579	0.881118881118881	pos
ENSMUSG00000001918	31_SM(d41:1)+HCOO	0.692307692307692	0.0253580093373096	0.692307692307692	pos
ENSMUSG00000001918	32_SM(d42:1)+HCOO	0.797202797202797	0.0106666592279248	0.797202797202797	pos
ENSMUSG00000001918	33_SM(d42:2)+HCOO	0.685314685314685	0.0269198682854725	0.685314685314685	pos
ENSMUSG00000001918	34_SM(d42:3)+HCOO	0.636363636363636	0.0405450277300028	0.636363636363636	pos
ENSMUSG00000001918	35_phSM(t18:1_18:1)+HCOO	0.839160839160839	0.00753804437607909	0.839160839160839	pos
ENSMUSG00000001918	36_Cer(d18:1_22:0)+HCOO	-0.615385	0.0481078983847999	0.615384615384615	neg
ENSMUSG00000001918	37_Cer(d18:1_24:0)+HCOO	0.734265734265734	0.0178825025705815	0.734265734265734	pos
ENSMUSG00000001918	38_Cer(d18:1_24:1)+HCOO	0.594405594405594	0.0568929840594771	0.594405594405594	pos
ENSMUSG00000001918	39_Cer(d18:2_24:1)+HCOO	0.496503496503497	0.117011495988297	0.496503496503497	pos
ENSMUSG00000001918	3_PC(14:0_18:2)+HCOO	0.755244755244755	0.0150924900861215	0.755244755244755	pos
ENSMUSG00000001918	40_Cer(m40:1+O)+HCOO	-0.503497	0.111536624353953	0.503496503496504	neg
ENSMUSG00000001918	41_CL(70:3)-2H	0.867132867132867	0.00567164433780827	0.867132867132867	pos
ENSMUSG00000001918	42_Cer(m42:1+O)+HCOO	0.72027972027972	0.02008241668517	0.72027972027972	pos
ENSMUSG00000001918	43_Cer(m42:2+O)+HCOO	0.636363636363636	0.0405450277300028	0.636363636363636	pos
ENSMUSG00000001918	44_CL(18:2_16:1_18:2_18:2)-H	0.727272727272727	0.0189211637495047	0.727272727272727	pos
ENSMUSG00000001918	45_CL(18:2_18:2_18:2_16:1)-H	0.755244755244755	0.0150924900861215	0.755244755244755	pos
ENSMUSG00000001918	46_FA(20:4)-H	0.587412587412588	0.0601185639724903	0.587412587412588	pos
ENSMUSG00000001918	47_FA(22:6)-H	0.510489510489511	0.106291302871599	0.510489510489511	pos
ENSMUSG00000001918	48_Hex1Cer(d34:2)+HCOO	0.902097902097902	0.00350642940485943	0.902097902097902	pos
ENSMUSG00000001918	49_CL(18:2_18:2_18:2_18:2)-H	0.881118881118881	0.00479572937455579	0.881118881118881	pos
ENSMUSG00000001918	4_CL(74:4)-2H	0.832167832167832	0.00801343917022193	0.832167832167832	pos
ENSMUSG00000001918	50_LPC(18:0)+HCOO	-0.524476	0.0962722023228407	0.524475524475525	neg
ENSMUSG00000001918	51_LPE(16:0)-H	0.552447552447553	0.0785953277402756	0.552447552447553	pos
ENSMUSG00000001918	52_LPE(18:2)-H	0.762237762237762	0.0142858129782539	0.762237762237762	pos
ENSMUSG00000001918	53_LPE(20:4)-H	0.384615384615385	0.232202857119954	0.384615384615385	pos
ENSMUSG00000001918	54_LPE(22:6)-H	0.552447552447553	0.0785953277402756	0.552447552447553	pos
ENSMUSG00000001918	55_OAHFA(36:3)-H	0.713286713286713	0.0212772944334492	0.713286713286713	pos
ENSMUSG00000001918	56_OAHFA(38:4)-H	0.251748251748252	0.44002470428425	0.251748251748252	pos
ENSMUSG00000001918	57_OAHFA(38:6)-H	0.713286713286713	0.0212772944334492	0.713286713286713	pos
ENSMUSG00000001918	58_OAHFA(40:7)-H	0.629370629370629	0.042897960500412	0.629370629370629	pos
ENSMUSG00000001918	59_OAHFA(42:10)-H	0.608391608391608	0.050956490080096	0.608391608391608	pos
ENSMUSG00000001918	5_PC(16:0_18:1)-CH3	0.706293706293706	0.0225655772551639	0.706293706293706	pos
ENSMUSG00000001918	60_PC(16:0_16:0)+HCOO	0.664335664335664	0.0321510729030144	0.664335664335664	pos
ENSMUSG00000001918	61_DG(18:1_18:3)+NH4	0.783216783216783	0.0120286811519914	0.783216783216783	pos
ENSMUSG00000001918	62_PC(8:1e_10:1)+H	0.559440559440559	0.0745520657145257	0.559440559440559	pos
ENSMUSG00000001918	63_PC(31:2)+H	0.811188811188811	0.00948028452665678	0.811188811188811	pos
ENSMUSG00000001918	64_Cer(m19:0_21:2)+H	-0.517483	0.101166993545415	0.517482517482518	neg
ENSMUSG00000001918	65_PC(19:1_18:1)+H	0.587412587412588	0.0601185639724903	0.587412587412588	pos
ENSMUSG00000001918	66_PC(40:6)+H	-0.797203	0.0106666592279248	0.797202797202797	neg
ENSMUSG00000001918	67_Cer(m19:0_23:2)+H	0.804195804195804	0.0100549415179827	0.804195804195804	pos
ENSMUSG00000001918	68_PE(16:0e)+H	0.580419580419581	0.0634990247049591	0.580419580419581	pos
ENSMUSG00000001918	69_Cer(m19:0_23:3)+H	0.573426573426573	0.0670081214890357	0.573426573426573	pos
ENSMUSG00000001918	6_PC(16:1_18:1)+HCOO	0.825174825174825	0.00852576589771364	0.825174825174825	pos
ENSMUSG00000001918	70_PE(18:2e)+H	0.776223776223776	0.012722016145242	0.776223776223776	pos
ENSMUSG00000001918	71_PE(8:1e_12:3)+H	0.41958041958042	0.190290927931617	0.41958041958042	pos
ENSMUSG00000001918	72_PE(18:0_16:0)+Na	0.846153846153846	0.00710254691745498	0.846153846153846	pos
ENSMUSG00000001918	73_PE(16:0_18:1)+Na	0.839160839160839	0.00753804437607909	0.839160839160839	pos
ENSMUSG00000001918	74_PE(16:1_18:1)+Na	0.762237762237762	0.0142858129782539	0.762237762237762	pos
ENSMUSG00000001918	75_PE(17:0_18:1)+Na	0.804195804195804	0.0100549415179827	0.804195804195804	pos
ENSMUSG00000001918	76_PE(18:1_18:1)+Na	0.692307692307692	0.0253580093373096	0.692307692307692	pos
ENSMUSG00000001918	77_PE(18:1_18:2)+Na	0.769230769230769	0.013454879967767	0.769230769230769	pos
ENSMUSG00000001918	78_PE(16:1e_20:2)+Na	0.811188811188811	0.00948028452665678	0.811188811188811	pos
ENSMUSG00000001918	79_PE(16:1_20:3)+Na	0.769230769230769	0.013454879967767	0.769230769230769	pos
ENSMUSG00000001918	7_PC(16:1_18:2)+HCOO	0.706293706293706	0.0225655772551639	0.706293706293706	pos
ENSMUSG00000001918	80_PE(16:0p_20:4)+H	0.748251748251748	0.0159834976945659	0.748251748251748	pos
ENSMUSG00000001918	81_PE(14:0e_23:1)+Na	0.755244755244755	0.0150924900861215	0.755244755244755	pos
ENSMUSG00000001918	82_PE(37:1e)+H	0.601398601398601	0.0538390286291877	0.601398601398601	pos
ENSMUSG00000001918	83_PE(14:1e_23:1)+Na	0.72027972027972	0.02008241668517	0.72027972027972	pos
ENSMUSG00000001918	84_PE(17:0_20:4)+H	0.832167832167832	0.00801343917022193	0.832167832167832	pos
ENSMUSG00000001918	85_PE(38:2)+H	0.776223776223776	0.012722016145242	0.776223776223776	pos
ENSMUSG00000001918	86_PE(16:0p_22:5)+H	0.769230769230769	0.013454879967767	0.769230769230769	pos
ENSMUSG00000001918	87_PE(20:2e_19:0)+Na	0.755244755244755	0.0150924900861215	0.755244755244755	pos
ENSMUSG00000001918	88_PE(18:2_22:6)+H	0.832167832167832	0.00801343917022193	0.832167832167832	pos
ENSMUSG00000001918	89_PE(41:5e)+H	0.762237762237762	0.0142858129782539	0.762237762237762	pos
ENSMUSG00000001918	8_PC(16:0_18:3)+HCOO	0.804195804195804	0.0100549415179827	0.804195804195804	pos
ENSMUSG00000001918	90_SM(d44:4)+H	0.734265734265734	0.0178825025705815	0.734265734265734	pos
ENSMUSG00000001918	91_SPH(d22:0)+H	0.454545454545455	0.153894581798997	0.454545454545455	pos
ENSMUSG00000001918	92_TG(12:1e_6:0_16:1)+Na	-0.685315	0.0269198682854725	0.685314685314685	neg
ENSMUSG00000001918	93_TG(12:0e_6:0_18:3)+H	-0.636364	0.0405450277300028	0.636363636363636	neg
ENSMUSG00000001918	94_TG(17:0_10:2_10:4)+Na	-0.496503	0.117011495988297	0.496503496503497	neg
ENSMUSG00000001918	95_Co(32:8)+H	0.678321678321678	0.0285484543494627	0.678321678321678	pos
ENSMUSG00000001918	96_TG(12:1e_6:0_20:4)+NH4	-0.706294	0.0225655772551639	0.706293706293706	neg
ENSMUSG00000001918	97_TG(12:1e_6:0_20:5)+H	-0.552448	0.0785953277402756	0.552447552447553	neg
ENSMUSG00000001918	98_TG(12:1e_6:0_22:6)+H	-0.748252	0.0159834976945659	0.748251748251748	neg
ENSMUSG00000001918	99_TG(16:0_14:0_18:1)+NH4	-0.769231	0.013454879967767	0.769230769230769	neg
ENSMUSG00000001918	9_PC(18:0_18:2)-CH3	0.482517482517483	0.128527959031666	0.482517482517483	pos
ENSMUSG00000002289	100_TG(16:0_14:0_18:2)+NH4	-0.713287	0.0212772944334492	0.713286713286713	neg
ENSMUSG00000002289	101_TG(16:1_14:0_18:2)+NH4	-0.671329	0.0303063737908863	0.671328671328671	neg
ENSMUSG00000002289	102_TG(15:0_16:0_18:1)+NH4	-0.727273	0.0189211637495047	0.727272727272727	neg
ENSMUSG00000002289	103_TG(15:0_16:0_18:2)+NH4	-0.699301	0.0239170844563618	0.699300699300699	neg
ENSMUSG00000002289	104_TG(16:0_16:0_18:1)+NH4	-0.727273	0.0189211637495047	0.727272727272727	neg
ENSMUSG00000002289	105_TG(16:0_16:1_18:1)+Na	-0.727273	0.0189211637495047	0.727272727272727	neg
ENSMUSG00000002289	106_TG(16:0_16:1_18:1)+NH4	-0.699301	0.0239170844563618	0.699300699300699	neg
ENSMUSG00000002289	107_TG(16:0_16:1_18:2)+NH4	-0.748252	0.0159834976945659	0.748251748251748	neg
ENSMUSG00000002289	108_TG(16:1_16:1_18:2)+NH4	-0.713287	0.0212772944334492	0.713286713286713	neg
ENSMUSG00000002289	109_TG(16:1_16:1_18:3)+NH4	-0.72028	0.02008241668517	0.72027972027972	neg
ENSMUSG00000002289	10_PC(18:3_18:2)+HCOO	0.671328671328671	0.0303063737908863	0.671328671328671	pos
ENSMUSG00000002289	110_TG(18:4_14:0_18:2)+NH4	-0.727273	0.0189211637495047	0.727272727272727	neg
ENSMUSG00000002289	111_TG(16:0_17:1_18:1)+NH4	-0.72028	0.02008241668517	0.72027972027972	neg
ENSMUSG00000002289	112_TG(16:0_17:1_18:2)+NH4	-0.72028	0.02008241668517	0.72027972027972	neg
ENSMUSG00000002289	113_TG(15:0_18:2_18:2)+NH4	-0.713287	0.0212772944334492	0.713286713286713	neg
ENSMUSG00000002289	114_TG(18:0_16:0_18:1)+Na	-0.713287	0.0212772944334492	0.713286713286713	neg
ENSMUSG00000002289	115_TG(16:0_18:1_18:1)+NH4	-0.699301	0.0239170844563618	0.699300699300699	neg
ENSMUSG00000002289	116_TG(16:0_18:1_18:2)+H	-0.734266	0.0178825025705815	0.734265734265734	neg
ENSMUSG00000002289	117_TG(16:0_18:1_18:2)+NH4	-0.734266	0.0178825025705815	0.734265734265734	neg
ENSMUSG00000002289	118_TG(16:1_18:1_18:2)+NH4	-0.748252	0.0159834976945659	0.748251748251748	neg
ENSMUSG00000002289	119_TG(16:0_18:2_18:2)+H	-0.734266	0.0178825025705815	0.734265734265734	neg
ENSMUSG00000002289	11_PC(16:0_20:5)+HCOO	-0.713287	0.0212772944334492	0.713286713286713	neg
ENSMUSG00000002289	120_TG(16:1_18:2_18:2)+NH4	-0.727273	0.0189211637495047	0.727272727272727	neg
ENSMUSG00000002289	121_TG(16:1_18:2_18:3)+NH4	-0.748252	0.0159834976945659	0.748251748251748	neg
ENSMUSG00000002289	122_TG(18:4_16:1_18:2)+NH4	-0.804196	0.0100549415179827	0.804195804195804	neg
ENSMUSG00000002289	123_TG(17:0_18:1_18:2)+NH4	-0.727273	0.0189211637495047	0.727272727272727	neg
ENSMUSG00000002289	124_TG(18:1_17:1_18:2)+NH4	-0.755245	0.0150924900861215	0.755244755244755	neg
ENSMUSG00000002289	125_TG(18:2_17:1_18:2)+NH4	-0.72028	0.02008241668517	0.72027972027972	neg
ENSMUSG00000002289	126_TG(18:1_18:1_18:1)+NH4	-0.741259	0.0168956687124469	0.741258741258741	neg
ENSMUSG00000002289	127_TG(18:1_18:1_18:2)+NH4	-0.727273	0.0189211637495047	0.727272727272727	neg
ENSMUSG00000002289	128_TG(18:1_18:2_18:2)+NH4	-0.755245	0.0150924900861215	0.755244755244755	neg
ENSMUSG00000002289	129_TG(18:1_18:2_18:3)+NH4	-0.727273	0.0189211637495047	0.727272727272727	neg
ENSMUSG00000002289	12_PC(19:0_18:2)+HCOO	0.517482517482518	0.101166993545415	0.517482517482518	pos
ENSMUSG00000002289	130_TG(16:0_18:2_20:4)+NH4	-0.727273	0.0189211637495047	0.727272727272727	neg
ENSMUSG00000002289	131_TG(18:3_18:2_18:2)+NH4	-0.699301	0.0239170844563618	0.699300699300699	neg
ENSMUSG00000002289	132_TG(18:4_18:2_18:2)+NH4	-0.769231	0.013454879967767	0.769230769230769	neg
ENSMUSG00000002289	133_TG(19:1_18:2_18:3)+NH4	-0.699301	0.0239170844563618	0.699300699300699	neg
ENSMUSG00000002289	134_TG(16:0_17:1_22:6)+NH4	-0.734266	0.0178825025705815	0.734265734265734	neg
ENSMUSG00000002289	135_TG(15:0_18:2_22:6)+NH4	-0.769231	0.013454879967767	0.769230769230769	neg
ENSMUSG00000002289	136_TG(16:0_18:1_22:4)+NH4	-0.748252	0.0159834976945659	0.748251748251748	neg
ENSMUSG00000002289	137_TG(16:0_18:1_22:5)+H	-0.769231	0.013454879967767	0.769230769230769	neg
ENSMUSG00000002289	138_TG(16:0_18:1_22:5)+NH4	-0.769231	0.013454879967767	0.769230769230769	neg
ENSMUSG00000002289	139_TG(16:0_18:1_22:6)+NH4	-0.797203	0.0106666592279248	0.797202797202797	neg
ENSMUSG00000002289	13_PC(17:0_20:4)-CH3	0.608391608391608	0.050956490080096	0.608391608391608	pos
ENSMUSG00000002289	140_TG(16:0_18:2_22:6)+NH4	-0.727273	0.0189211637495047	0.727272727272727	neg
ENSMUSG00000002289	141_TG(16:1_18:2_22:6)+NH4	-0.741259	0.0168956687124469	0.741258741258741	neg
ENSMUSG00000002289	142_TG(18:2_18:2_22:6)+NH4	-0.769231	0.013454879967767	0.769230769230769	neg
ENSMUSG00000002289	143_TG(16:0_20:4_22:6)+NH4	-0.685315	0.0269198682854725	0.685314685314685	neg
ENSMUSG00000002289	144_TG(18:3_18:2_22:6)+NH4	-0.762238	0.0142858129782539	0.762237762237762	neg
ENSMUSG00000002289	145_TG(18:1_18:1_22:4)+NH4	-0.706294	0.0225655772551639	0.706293706293706	neg
ENSMUSG00000002289	146_TG(18:1_18:2_22:4)+NH4	-0.769231	0.013454879967767	0.769230769230769	neg
ENSMUSG00000002289	147_TG(18:1_18:2_22:5)+NH4	-0.685315	0.0269198682854725	0.685314685314685	neg
ENSMUSG00000002289	148_TG(18:0_18:2_22:6)+NH4	-0.685315	0.0269198682854725	0.685314685314685	neg
ENSMUSG00000002289	149_TG(22:5_18:2_18:2)+NH4	-0.776224	0.012722016145242	0.776223776223776	neg
ENSMUSG00000002289	14_PC(18:0_20:3)+HCOO	-0.293706	0.365738539078087	0.293706293706294	neg
ENSMUSG00000002289	150_TG(16:0_22:4_22:6)+NH4	-0.678322	0.0285484543494627	0.678321678321678	neg
ENSMUSG00000002289	151_TG(16:0_22:5_22:6)+NH4	-0.755245	0.0150924900861215	0.755244755244755	neg
ENSMUSG00000002289	152_TG(18:2_20:4_22:6)+NH4	-0.776224	0.012722016145242	0.776223776223776	neg
ENSMUSG00000002289	153_TG(18:0_20:4_22:5)+NH4	-0.65035	0.0361189704789959	0.65034965034965	neg
ENSMUSG00000002289	154_DG(34:1e)+Na	-0.741259	0.0168956687124469	0.741258741258741	neg
ENSMUSG00000002289	15_PC(18:0_20:4)+HCOO	-0.454545	0.153894581798997	0.454545454545455	neg
ENSMUSG00000002289	16_PC(18:3_20:4)+HCOO	0.769230769230769	0.013454879967767	0.769230769230769	pos
ENSMUSG00000002289	17_PE(16:0_18:1)-H	0.748251748251748	0.0159834976945659	0.748251748251748	pos
ENSMUSG00000002289	18_PE(16:0_18:2)-H	0.657342657342657	0.0340662098404811	0.657342657342657	pos
ENSMUSG00000002289	19_PE(18:0_18:1)-H	0.699300699300699	0.0239170844563618	0.699300699300699	pos
ENSMUSG00000002289	1_CL(74:2)-2H	0.797202797202797	0.0106666592279248	0.797202797202797	pos
ENSMUSG00000002289	20_PE(18:1_18:2)-H	0.741258741258741	0.0168956687124469	0.741258741258741	pos
ENSMUSG00000002289	21_PE(18:2_18:2)-H	0.734265734265734	0.0178825025705815	0.734265734265734	pos
ENSMUSG00000002289	22_PE(18:3_18:2)-H	0.65034965034965	0.0361189704789959	0.65034965034965	pos
ENSMUSG00000002289	23_PE(16:1e_20:4)-H	0.72027972027972	0.02008241668517	0.72027972027972	pos
ENSMUSG00000002289	24_PE(18:1_20:4)-H	0.552447552447553	0.0785953277402756	0.552447552447553	pos
ENSMUSG00000002289	25_PE(16:1_22:6)-H	0.685314685314685	0.0269198682854725	0.685314685314685	pos
ENSMUSG00000002289	26_PE(19:0_20:4)-H	0.496503496503497	0.117011495988297	0.496503496503497	pos
ENSMUSG00000002289	27_PE(18:0_22:5)-H	0.405594405594406	0.206458903923469	0.405594405594406	pos
ENSMUSG00000002289	28_PE(18:2_22:6)-H	0.741258741258741	0.0168956687124469	0.741258741258741	pos
ENSMUSG00000002289	29_PS(16:0_20:4)-H	0.685314685314685	0.0269198682854725	0.685314685314685	pos
ENSMUSG00000002289	2_PC(16:0_16:1)+HCOO	0.685314685314685	0.0269198682854725	0.685314685314685	pos
ENSMUSG00000002289	30_PS(16:0_22:6)-H	0.594405594405594	0.0568929840594771	0.594405594405594	pos
ENSMUSG00000002289	31_SM(d41:1)+HCOO	0.34965034965035	0.279078866286252	0.34965034965035	pos
ENSMUSG00000002289	32_SM(d42:1)+HCOO	0.685314685314685	0.0269198682854725	0.685314685314685	pos
ENSMUSG00000002289	33_SM(d42:2)+HCOO	0.587412587412588	0.0601185639724903	0.587412587412588	pos
ENSMUSG00000002289	34_SM(d42:3)+HCOO	0.531468531468532	0.0915938042301078	0.531468531468532	pos
ENSMUSG00000002289	35_phSM(t18:1_18:1)+HCOO	0.573426573426573	0.0670081214890357	0.573426573426573	pos
ENSMUSG00000002289	36_Cer(d18:1_22:0)+HCOO	-0.41958	0.190290927931617	0.41958041958042	neg
ENSMUSG00000002289	37_Cer(d18:1_24:0)+HCOO	0.818181818181818	0.00898749159061638	0.818181818181818	pos
ENSMUSG00000002289	38_Cer(d18:1_24:1)+HCOO	0.685314685314685	0.0269198682854725	0.685314685314685	pos
ENSMUSG00000002289	39_Cer(d18:2_24:1)+HCOO	0.559440559440559	0.0745520657145257	0.559440559440559	pos
ENSMUSG00000002289	3_PC(14:0_18:2)+HCOO	0.72027972027972	0.02008241668517	0.72027972027972	pos
ENSMUSG00000002289	40_Cer(m40:1+O)+HCOO	-0.328671	0.310121371394082	0.328671328671329	neg
ENSMUSG00000002289	41_CL(70:3)-2H	0.622377622377623	0.0454413216312119	0.622377622377623	pos
ENSMUSG00000002289	42_Cer(m42:1+O)+HCOO	0.762237762237762	0.0142858129782539	0.762237762237762	pos
ENSMUSG00000002289	43_Cer(m42:2+O)+HCOO	0.713286713286713	0.0212772944334492	0.713286713286713	pos
ENSMUSG00000002289	44_CL(18:2_16:1_18:2_18:2)-H	0.594405594405594	0.0568929840594771	0.594405594405594	pos
ENSMUSG00000002289	45_CL(18:2_18:2_18:2_16:1)-H	0.440559440559441	0.167788847400555	0.440559440559441	pos
ENSMUSG00000002289	46_FA(20:4)-H	0.776223776223776	0.012722016145242	0.776223776223776	pos
ENSMUSG00000002289	47_FA(22:6)-H	0.657342657342657	0.0340662098404811	0.657342657342657	pos
ENSMUSG00000002289	48_Hex1Cer(d34:2)+HCOO	0.797202797202797	0.0106666592279248	0.797202797202797	pos
ENSMUSG00000002289	49_CL(18:2_18:2_18:2_18:2)-H	0.727272727272727	0.0189211637495047	0.727272727272727	pos
ENSMUSG00000002289	4_CL(74:4)-2H	0.734265734265734	0.0178825025705815	0.734265734265734	pos
ENSMUSG00000002289	50_LPC(18:0)+HCOO	-0.181818	0.579010123936888	0.181818181818182	neg
ENSMUSG00000002289	51_LPE(16:0)-H	0.482517482517483	0.128527959031666	0.482517482517483	pos
ENSMUSG00000002289	52_LPE(18:2)-H	0.741258741258741	0.0168956687124469	0.741258741258741	pos
ENSMUSG00000002289	53_LPE(20:4)-H	0.384615384615385	0.232202857119954	0.384615384615385	pos
ENSMUSG00000002289	54_LPE(22:6)-H	0.48951048951049	0.122718774364913	0.48951048951049	pos
ENSMUSG00000002289	55_OAHFA(36:3)-H	0.79020979020979	0.011331316301097	0.79020979020979	pos
ENSMUSG00000002289	56_OAHFA(38:4)-H	0.384615384615385	0.232202857119954	0.384615384615385	pos
ENSMUSG00000002289	57_OAHFA(38:6)-H	0.79020979020979	0.011331316301097	0.79020979020979	pos
ENSMUSG00000002289	58_OAHFA(40:7)-H	0.769230769230769	0.013454879967767	0.769230769230769	pos
ENSMUSG00000002289	59_OAHFA(42:10)-H	0.755244755244755	0.0150924900861215	0.755244755244755	pos
ENSMUSG00000002289	5_PC(16:0_18:1)-CH3	0.804195804195804	0.0100549415179827	0.804195804195804	pos
ENSMUSG00000002289	60_PC(16:0_16:0)+HCOO	0.727272727272727	0.0189211637495047	0.727272727272727	pos
ENSMUSG00000002289	61_DG(18:1_18:3)+NH4	0.671328671328671	0.0303063737908863	0.671328671328671	pos
ENSMUSG00000002289	62_PC(8:1e_10:1)+H	0.734265734265734	0.0178825025705815	0.734265734265734	pos
ENSMUSG00000002289	63_PC(31:2)+H	0.629370629370629	0.042897960500412	0.629370629370629	pos
ENSMUSG00000002289	64_Cer(m19:0_21:2)+H	-0.377622	0.241107254706112	0.377622377622378	neg
ENSMUSG00000002289	65_PC(19:1_18:1)+H	0.734265734265734	0.0178825025705815	0.734265734265734	pos
ENSMUSG00000002289	66_PC(40:6)+H	-0.706294	0.0225655772551639	0.706293706293706	neg
ENSMUSG00000002289	67_Cer(m19:0_23:2)+H	0.776223776223776	0.012722016145242	0.776223776223776	pos
ENSMUSG00000002289	68_PE(16:0e)+H	0.503496503496504	0.111536624353953	0.503496503496504	pos
ENSMUSG00000002289	69_Cer(m19:0_23:3)+H	0.678321678321678	0.0285484543494627	0.678321678321678	pos
ENSMUSG00000002289	6_PC(16:1_18:1)+HCOO	0.636363636363636	0.0405450277300028	0.636363636363636	pos
ENSMUSG00000002289	70_PE(18:2e)+H	0.741258741258741	0.0168956687124469	0.741258741258741	pos
ENSMUSG00000002289	71_PE(8:1e_12:3)+H	0.468531468531469	0.140836633440001	0.468531468531469	pos
ENSMUSG00000002289	72_PE(18:0_16:0)+Na	0.748251748251748	0.0159834976945659	0.748251748251748	pos
ENSMUSG00000002289	73_PE(16:0_18:1)+Na	0.699300699300699	0.0239170844563618	0.699300699300699	pos
ENSMUSG00000002289	74_PE(16:1_18:1)+Na	0.692307692307692	0.0253580093373096	0.692307692307692	pos
ENSMUSG00000002289	75_PE(17:0_18:1)+Na	0.615384615384615	0.0481078983847999	0.615384615384615	pos
ENSMUSG00000002289	76_PE(18:1_18:1)+Na	0.468531468531469	0.140836633440001	0.468531468531469	pos
ENSMUSG00000002289	77_PE(18:1_18:2)+Na	0.65034965034965	0.0361189704789959	0.65034965034965	pos
ENSMUSG00000002289	78_PE(16:1e_20:2)+Na	0.734265734265734	0.0178825025705815	0.734265734265734	pos
ENSMUSG00000002289	79_PE(16:1_20:3)+Na	0.664335664335664	0.0321510729030144	0.664335664335664	pos
ENSMUSG00000002289	7_PC(16:1_18:2)+HCOO	0.72027972027972	0.02008241668517	0.72027972027972	pos
ENSMUSG00000002289	80_PE(16:0p_20:4)+H	0.608391608391608	0.050956490080096	0.608391608391608	pos
ENSMUSG00000002289	81_PE(14:0e_23:1)+Na	0.65034965034965	0.0361189704789959	0.65034965034965	pos
ENSMUSG00000002289	82_PE(37:1e)+H	0.482517482517483	0.128527959031666	0.482517482517483	pos
ENSMUSG00000002289	83_PE(14:1e_23:1)+Na	0.538461538461539	0.0871064319884852	0.538461538461539	pos
ENSMUSG00000002289	84_PE(17:0_20:4)+H	0.657342657342657	0.0340662098404811	0.657342657342657	pos
ENSMUSG00000002289	85_PE(38:2)+H	0.629370629370629	0.042897960500412	0.629370629370629	pos
ENSMUSG00000002289	86_PE(16:0p_22:5)+H	0.734265734265734	0.0178825025705815	0.734265734265734	pos
ENSMUSG00000002289	87_PE(20:2e_19:0)+Na	0.65034965034965	0.0361189704789959	0.65034965034965	pos
ENSMUSG00000002289	88_PE(18:2_22:6)+H	0.755244755244755	0.0150924900861215	0.755244755244755	pos
ENSMUSG00000002289	89_PE(41:5e)+H	0.685314685314685	0.0269198682854725	0.685314685314685	pos
ENSMUSG00000002289	8_PC(16:0_18:3)+HCOO	0.797202797202797	0.0106666592279248	0.797202797202797	pos
ENSMUSG00000002289	90_SM(d44:4)+H	0.608391608391608	0.050956490080096	0.608391608391608	pos
ENSMUSG00000002289	91_SPH(d22:0)+H	0.286713286713287	0.377611038722369	0.286713286713287	pos
ENSMUSG00000002289	92_TG(12:1e_6:0_16:1)+Na	-0.727273	0.0189211637495047	0.727272727272727	neg
ENSMUSG00000002289	93_TG(12:0e_6:0_18:3)+H	-0.699301	0.0239170844563618	0.699300699300699	neg
ENSMUSG00000002289	94_TG(17:0_10:2_10:4)+Na	-0.699301	0.0239170844563618	0.699300699300699	neg
ENSMUSG00000002289	95_Co(32:8)+H	0.552447552447553	0.0785953277402756	0.552447552447553	pos
ENSMUSG00000002289	96_TG(12:1e_6:0_20:4)+NH4	-0.741259	0.0168956687124469	0.741258741258741	neg
ENSMUSG00000002289	97_TG(12:1e_6:0_20:5)+H	-0.678322	0.0285484543494627	0.678321678321678	neg
ENSMUSG00000002289	98_TG(12:1e_6:0_22:6)+H	-0.748252	0.0159834976945659	0.748251748251748	neg
ENSMUSG00000002289	99_TG(16:0_14:0_18:1)+NH4	-0.713287	0.0212772944334492	0.713286713286713	neg
ENSMUSG00000002289	9_PC(18:0_18:2)-CH3	0.755244755244755	0.0150924900861215	0.755244755244755	pos
ENSMUSG00000002797	100_TG(16:0_14:0_18:2)+NH4	0.741258741258741	0.0168956687124469	0.741258741258741	pos
ENSMUSG00000002797	101_TG(16:1_14:0_18:2)+NH4	0.678321678321678	0.0285484543494627	0.678321678321678	pos
ENSMUSG00000002797	102_TG(15:0_16:0_18:1)+NH4	0.734265734265734	0.0178825025705815	0.734265734265734	pos
ENSMUSG00000002797	103_TG(15:0_16:0_18:2)+NH4	0.734265734265734	0.0178825025705815	0.734265734265734	pos
ENSMUSG00000002797	104_TG(16:0_16:0_18:1)+NH4	0.748251748251748	0.0159834976945659	0.748251748251748	pos
ENSMUSG00000002797	105_TG(16:0_16:1_18:1)+Na	0.769230769230769	0.013454879967767	0.769230769230769	pos
ENSMUSG00000002797	106_TG(16:0_16:1_18:1)+NH4	0.734265734265734	0.0178825025705815	0.734265734265734	pos
ENSMUSG00000002797	107_TG(16:0_16:1_18:2)+NH4	0.692307692307692	0.0253580093373096	0.692307692307692	pos
ENSMUSG00000002797	108_TG(16:1_16:1_18:2)+NH4	0.727272727272727	0.0189211637495047	0.727272727272727	pos
ENSMUSG00000002797	109_TG(16:1_16:1_18:3)+NH4	0.65034965034965	0.0361189704789959	0.65034965034965	pos
ENSMUSG00000002797	10_PC(18:3_18:2)+HCOO	-0.853147	0.00660861798283538	0.853146853146853	neg
ENSMUSG00000002797	110_TG(18:4_14:0_18:2)+NH4	0.79020979020979	0.011331316301097	0.79020979020979	pos
ENSMUSG00000002797	111_TG(16:0_17:1_18:1)+NH4	0.748251748251748	0.0159834976945659	0.748251748251748	pos
ENSMUSG00000002797	112_TG(16:0_17:1_18:2)+NH4	0.748251748251748	0.0159834976945659	0.748251748251748	pos
ENSMUSG00000002797	113_TG(15:0_18:2_18:2)+NH4	0.727272727272727	0.0189211637495047	0.727272727272727	pos
ENSMUSG00000002797	114_TG(18:0_16:0_18:1)+Na	0.741258741258741	0.0168956687124469	0.741258741258741	pos
ENSMUSG00000002797	115_TG(16:0_18:1_18:1)+NH4	0.853146853146853	0.00660861798283538	0.853146853146853	pos
ENSMUSG00000002797	116_TG(16:0_18:1_18:2)+H	0.734265734265734	0.0178825025705815	0.734265734265734	pos
ENSMUSG00000002797	117_TG(16:0_18:1_18:2)+NH4	0.72027972027972	0.02008241668517	0.72027972027972	pos
ENSMUSG00000002797	118_TG(16:1_18:1_18:2)+NH4	0.713286713286713	0.0212772944334492	0.713286713286713	pos
ENSMUSG00000002797	119_TG(16:0_18:2_18:2)+H	0.664335664335664	0.0321510729030144	0.664335664335664	pos
ENSMUSG00000002797	11_PC(16:0_20:5)+HCOO	0.587412587412588	0.0601185639724903	0.587412587412588	pos
ENSMUSG00000002797	120_TG(16:1_18:2_18:2)+NH4	0.72027972027972	0.02008241668517	0.72027972027972	pos
ENSMUSG00000002797	121_TG(16:1_18:2_18:3)+NH4	0.713286713286713	0.0212772944334492	0.713286713286713	pos
ENSMUSG00000002797	122_TG(18:4_16:1_18:2)+NH4	0.594405594405594	0.0568929840594771	0.594405594405594	pos
ENSMUSG00000002797	123_TG(17:0_18:1_18:2)+NH4	0.769230769230769	0.013454879967767	0.769230769230769	pos
ENSMUSG00000002797	124_TG(18:1_17:1_18:2)+NH4	0.699300699300699	0.0239170844563618	0.699300699300699	pos
ENSMUSG00000002797	125_TG(18:2_17:1_18:2)+NH4	0.685314685314685	0.0269198682854725	0.685314685314685	pos
ENSMUSG00000002797	126_TG(18:1_18:1_18:1)+NH4	0.699300699300699	0.0239170844563618	0.699300699300699	pos
ENSMUSG00000002797	127_TG(18:1_18:1_18:2)+NH4	0.769230769230769	0.013454879967767	0.769230769230769	pos
ENSMUSG00000002797	128_TG(18:1_18:2_18:2)+NH4	0.699300699300699	0.0239170844563618	0.699300699300699	pos
ENSMUSG00000002797	129_TG(18:1_18:2_18:3)+NH4	0.769230769230769	0.013454879967767	0.769230769230769	pos
ENSMUSG00000002797	12_PC(19:0_18:2)+HCOO	-0.538462	0.0871064319884852	0.538461538461539	neg
ENSMUSG00000002797	130_TG(16:0_18:2_20:4)+NH4	0.79020979020979	0.011331316301097	0.79020979020979	pos
ENSMUSG00000002797	131_TG(18:3_18:2_18:2)+NH4	0.72027972027972	0.02008241668517	0.72027972027972	pos
ENSMUSG00000002797	132_TG(18:4_18:2_18:2)+NH4	0.755244755244755	0.0150924900861215	0.755244755244755	pos
ENSMUSG00000002797	133_TG(19:1_18:2_18:3)+NH4	0.818181818181818	0.00898749159061638	0.818181818181818	pos
ENSMUSG00000002797	134_TG(16:0_17:1_22:6)+NH4	0.783216783216783	0.0120286811519914	0.783216783216783	pos
ENSMUSG00000002797	135_TG(15:0_18:2_22:6)+NH4	0.727272727272727	0.0189211637495047	0.727272727272727	pos
ENSMUSG00000002797	136_TG(16:0_18:1_22:4)+NH4	0.755244755244755	0.0150924900861215	0.755244755244755	pos
ENSMUSG00000002797	137_TG(16:0_18:1_22:5)+H	0.727272727272727	0.0189211637495047	0.727272727272727	pos
ENSMUSG00000002797	138_TG(16:0_18:1_22:5)+NH4	0.741258741258741	0.0168956687124469	0.741258741258741	pos
ENSMUSG00000002797	139_TG(16:0_18:1_22:6)+NH4	0.573426573426573	0.0670081214890357	0.573426573426573	pos
ENSMUSG00000002797	13_PC(17:0_20:4)-CH3	-0.783217	0.0120286811519914	0.783216783216783	neg
ENSMUSG00000002797	140_TG(16:0_18:2_22:6)+NH4	0.769230769230769	0.013454879967767	0.769230769230769	pos
ENSMUSG00000002797	141_TG(16:1_18:2_22:6)+NH4	0.769230769230769	0.013454879967767	0.769230769230769	pos
ENSMUSG00000002797	142_TG(18:2_18:2_22:6)+NH4	0.671328671328671	0.0303063737908863	0.671328671328671	pos
ENSMUSG00000002797	143_TG(16:0_20:4_22:6)+NH4	0.825174825174825	0.00852576589771364	0.825174825174825	pos
ENSMUSG00000002797	144_TG(18:3_18:2_22:6)+NH4	0.664335664335664	0.0321510729030144	0.664335664335664	pos
ENSMUSG00000002797	145_TG(18:1_18:1_22:4)+NH4	0.776223776223776	0.012722016145242	0.776223776223776	pos
ENSMUSG00000002797	146_TG(18:1_18:2_22:4)+NH4	0.678321678321678	0.0285484543494627	0.678321678321678	pos
ENSMUSG00000002797	147_TG(18:1_18:2_22:5)+NH4	0.804195804195804	0.0100549415179827	0.804195804195804	pos
ENSMUSG00000002797	148_TG(18:0_18:2_22:6)+NH4	0.804195804195804	0.0100549415179827	0.804195804195804	pos
ENSMUSG00000002797	149_TG(22:5_18:2_18:2)+NH4	0.65034965034965	0.0361189704789959	0.65034965034965	pos
ENSMUSG00000002797	14_PC(18:0_20:3)+HCOO	0.615384615384615	0.0481078983847999	0.615384615384615	pos
ENSMUSG00000002797	150_TG(16:0_22:4_22:6)+NH4	0.853146853146853	0.00660861798283538	0.853146853146853	pos
ENSMUSG00000002797	151_TG(16:0_22:5_22:6)+NH4	0.748251748251748	0.0159834976945659	0.748251748251748	pos
ENSMUSG00000002797	152_TG(18:2_20:4_22:6)+NH4	0.734265734265734	0.0178825025705815	0.734265734265734	pos
ENSMUSG00000002797	153_TG(18:0_20:4_22:5)+NH4	0.748251748251748	0.0159834976945659	0.748251748251748	pos
ENSMUSG00000002797	154_DG(34:1e)+Na	0.776223776223776	0.012722016145242	0.776223776223776	pos
ENSMUSG00000002797	15_PC(18:0_20:4)+HCOO	0.734265734265734	0.0178825025705815	0.734265734265734	pos
ENSMUSG00000002797	16_PC(18:3_20:4)+HCOO	-0.769231	0.013454879967767	0.769230769230769	neg
ENSMUSG00000002797	17_PE(16:0_18:1)-H	-0.937063	0.0016226007535436	0.937062937062937	neg
ENSMUSG00000002797	18_PE(16:0_18:2)-H	-0.853147	0.00660861798283538	0.853146853146853	neg
ENSMUSG00000002797	19_PE(18:0_18:1)-H	-0.818182	0.00898749159061638	0.818181818181818	neg
ENSMUSG00000002797	1_CL(74:2)-2H	-0.804196	0.0100549415179827	0.804195804195804	neg
ENSMUSG00000002797	20_PE(18:1_18:2)-H	-0.888112	0.00435719095050785	0.888111888111888	neg
ENSMUSG00000002797	21_PE(18:2_18:2)-H	-0.86014	0.00613465980955183	0.86013986013986	neg
ENSMUSG00000002797	22_PE(18:3_18:2)-H	-0.818182	0.00898749159061638	0.818181818181818	neg
ENSMUSG00000002797	23_PE(16:1e_20:4)-H	-0.93007	0.00195809779244745	0.93006993006993	neg
ENSMUSG00000002797	24_PE(18:1_20:4)-H	-0.881119	0.00479572937455579	0.881118881118881	neg
ENSMUSG00000002797	25_PE(16:1_22:6)-H	-0.804196	0.0100549415179827	0.804195804195804	neg
ENSMUSG00000002797	26_PE(19:0_20:4)-H	-0.79021	0.011331316301097	0.79020979020979	neg
ENSMUSG00000002797	27_PE(18:0_22:5)-H	-0.79021	0.011331316301097	0.79020979020979	neg
ENSMUSG00000002797	28_PE(18:2_22:6)-H	-0.839161	0.00753804437607909	0.839160839160839	neg
ENSMUSG00000002797	29_PS(16:0_20:4)-H	-0.874126	0.00531764867087787	0.874125874125874	neg
ENSMUSG00000002797	2_PC(16:0_16:1)+HCOO	-0.874126	0.00531764867087787	0.874125874125874	neg
ENSMUSG00000002797	30_PS(16:0_22:6)-H	-0.79021	0.011331316301097	0.79020979020979	neg
ENSMUSG00000002797	31_SM(d41:1)+HCOO	-0.748252	0.0159834976945659	0.748251748251748	neg
ENSMUSG00000002797	32_SM(d42:1)+HCOO	-0.902098	0.00350642940485943	0.902097902097902	neg
ENSMUSG00000002797	33_SM(d42:2)+HCOO	-0.909091	0.00307300108365594	0.909090909090909	neg
ENSMUSG00000002797	34_SM(d42:3)+HCOO	-0.853147	0.00660861798283538	0.853146853146853	neg
ENSMUSG00000002797	35_phSM(t18:1_18:1)+HCOO	-0.72028	0.02008241668517	0.72027972027972	neg
ENSMUSG00000002797	36_Cer(d18:1_22:0)+HCOO	0.818181818181818	0.00898749159061638	0.818181818181818	pos
ENSMUSG00000002797	37_Cer(d18:1_24:0)+HCOO	-0.825175	0.00852576589771364	0.825174825174825	neg
ENSMUSG00000002797	38_Cer(d18:1_24:1)+HCOO	-0.846154	0.00710254691745498	0.846153846153846	neg
ENSMUSG00000002797	39_Cer(d18:2_24:1)+HCOO	-0.748252	0.0159834976945659	0.748251748251748	neg
ENSMUSG00000002797	3_PC(14:0_18:2)+HCOO	-0.874126	0.00531764867087787	0.874125874125874	neg
ENSMUSG00000002797	40_Cer(m40:1+O)+HCOO	0.762237762237762	0.0142858129782539	0.762237762237762	pos
ENSMUSG00000002797	41_CL(70:3)-2H	-0.846154	0.00710254691745498	0.846153846153846	neg
ENSMUSG00000002797	42_Cer(m42:1+O)+HCOO	-0.825175	0.00852576589771364	0.825174825174825	neg
ENSMUSG00000002797	43_Cer(m42:2+O)+HCOO	-0.902098	0.00350642940485943	0.902097902097902	neg
ENSMUSG00000002797	44_CL(18:2_16:1_18:2_18:2)-H	-0.902098	0.00350642940485943	0.902097902097902	neg
ENSMUSG00000002797	45_CL(18:2_18:2_18:2_16:1)-H	-0.636364	0.0405450277300028	0.636363636363636	neg
ENSMUSG00000002797	46_FA(20:4)-H	-0.671329	0.0303063737908863	0.671328671328671	neg
ENSMUSG00000002797	47_FA(22:6)-H	-0.622378	0.0454413216312119	0.622377622377623	neg
ENSMUSG00000002797	48_Hex1Cer(d34:2)+HCOO	-0.811189	0.00948028452665678	0.811188811188811	neg
ENSMUSG00000002797	49_CL(18:2_18:2_18:2_18:2)-H	-0.881119	0.00479572937455579	0.881118881118881	neg
ENSMUSG00000002797	4_CL(74:4)-2H	-0.909091	0.00307300108365594	0.909090909090909	neg
ENSMUSG00000002797	50_LPC(18:0)+HCOO	0.230769230769231	0.479889688030178	0.230769230769231	pos
ENSMUSG00000002797	51_LPE(16:0)-H	-0.762238	0.0142858129782539	0.762237762237762	neg
ENSMUSG00000002797	52_LPE(18:2)-H	-0.867133	0.00567164433780827	0.867132867132867	neg
ENSMUSG00000002797	53_LPE(20:4)-H	-0.657343	0.0340662098404811	0.657342657342657	neg
ENSMUSG00000002797	54_LPE(22:6)-H	-0.72028	0.02008241668517	0.72027972027972	neg
ENSMUSG00000002797	55_OAHFA(36:3)-H	-0.832168	0.00801343917022193	0.832167832167832	neg
ENSMUSG00000002797	56_OAHFA(38:4)-H	-0.468531	0.140836633440001	0.468531468531469	neg
ENSMUSG00000002797	57_OAHFA(38:6)-H	-0.832168	0.00801343917022193	0.832167832167832	neg
ENSMUSG00000002797	58_OAHFA(40:7)-H	-0.664336	0.0321510729030144	0.664335664335664	neg
ENSMUSG00000002797	59_OAHFA(42:10)-H	-0.685315	0.0269198682854725	0.685314685314685	neg
ENSMUSG00000002797	5_PC(16:0_18:1)-CH3	-0.881119	0.00479572937455579	0.881118881118881	neg
ENSMUSG00000002797	60_PC(16:0_16:0)+HCOO	-0.86014	0.00613465980955183	0.86013986013986	neg
ENSMUSG00000002797	61_DG(18:1_18:3)+NH4	-0.909091	0.00307300108365594	0.909090909090909	neg
ENSMUSG00000002797	62_PC(8:1e_10:1)+H	-0.692308	0.0253580093373096	0.692307692307692	neg
ENSMUSG00000002797	63_PC(31:2)+H	-0.937063	0.0016226007535436	0.937062937062937	neg
ENSMUSG00000002797	64_Cer(m19:0_21:2)+H	0.755244755244755	0.0150924900861215	0.755244755244755	pos
ENSMUSG00000002797	65_PC(19:1_18:1)+H	-0.713287	0.0212772944334492	0.713286713286713	neg
ENSMUSG00000002797	66_PC(40:6)+H	0.804195804195804	0.0100549415179827	0.804195804195804	pos
ENSMUSG00000002797	67_Cer(m19:0_23:2)+H	-0.839161	0.00753804437607909	0.839160839160839	neg
ENSMUSG00000002797	68_PE(16:0e)+H	-0.706294	0.0225655772551639	0.706293706293706	neg
ENSMUSG00000002797	69_Cer(m19:0_23:3)+H	-0.818182	0.00898749159061638	0.818181818181818	neg
ENSMUSG00000002797	6_PC(16:1_18:1)+HCOO	-0.657343	0.0340662098404811	0.657342657342657	neg
ENSMUSG00000002797	70_PE(18:2e)+H	-0.853147	0.00660861798283538	0.853146853146853	neg
ENSMUSG00000002797	71_PE(8:1e_12:3)+H	-0.65035	0.0361189704789959	0.65034965034965	neg
ENSMUSG00000002797	72_PE(18:0_16:0)+Na	-0.839161	0.00753804437607909	0.839160839160839	neg
ENSMUSG00000002797	73_PE(16:0_18:1)+Na	-0.853147	0.00660861798283538	0.853146853146853	neg
ENSMUSG00000002797	74_PE(16:1_18:1)+Na	-0.769231	0.013454879967767	0.769230769230769	neg
ENSMUSG00000002797	75_PE(17:0_18:1)+Na	-0.734266	0.0178825025705815	0.734265734265734	neg
ENSMUSG00000002797	76_PE(18:1_18:1)+Na	-0.776224	0.012722016145242	0.776223776223776	neg
ENSMUSG00000002797	77_PE(18:1_18:2)+Na	-0.825175	0.00852576589771364	0.825174825174825	neg
ENSMUSG00000002797	78_PE(16:1e_20:2)+Na	-0.825175	0.00852576589771364	0.825174825174825	neg
ENSMUSG00000002797	79_PE(16:1_20:3)+Na	-0.881119	0.00479572937455579	0.881118881118881	neg
ENSMUSG00000002797	7_PC(16:1_18:2)+HCOO	-0.944056	0.00131007407024223	0.944055944055944	neg
ENSMUSG00000002797	80_PE(16:0p_20:4)+H	-0.825175	0.00852576589771364	0.825174825174825	neg
ENSMUSG00000002797	81_PE(14:0e_23:1)+Na	-0.832168	0.00801343917022193	0.832167832167832	neg
ENSMUSG00000002797	82_PE(37:1e)+H	-0.685315	0.0269198682854725	0.685314685314685	neg
ENSMUSG00000002797	83_PE(14:1e_23:1)+Na	-0.846154	0.00710254691745498	0.846153846153846	neg
ENSMUSG00000002797	84_PE(17:0_20:4)+H	-0.755245	0.0150924900861215	0.755244755244755	neg
ENSMUSG00000002797	85_PE(38:2)+H	-0.713287	0.0212772944334492	0.713286713286713	neg
ENSMUSG00000002797	86_PE(16:0p_22:5)+H	-0.867133	0.00567164433780827	0.867132867132867	neg
ENSMUSG00000002797	87_PE(20:2e_19:0)+Na	-0.832168	0.00801343917022193	0.832167832167832	neg
ENSMUSG00000002797	88_PE(18:2_22:6)+H	-0.825175	0.00852576589771364	0.825174825174825	neg
ENSMUSG00000002797	89_PE(41:5e)+H	-0.846154	0.00710254691745498	0.846153846153846	neg
ENSMUSG00000002797	8_PC(16:0_18:3)+HCOO	-0.65035	0.0361189704789959	0.65034965034965	neg
ENSMUSG00000002797	90_SM(d44:4)+H	-0.874126	0.00531764867087787	0.874125874125874	neg
ENSMUSG00000002797	91_SPH(d22:0)+H	-0.447552	0.160717805345198	0.447552447552448	neg
ENSMUSG00000002797	92_TG(12:1e_6:0_16:1)+Na	0.713286713286713	0.0212772944334492	0.713286713286713	pos
ENSMUSG00000002797	93_TG(12:0e_6:0_18:3)+H	0.748251748251748	0.0159834976945659	0.748251748251748	pos
ENSMUSG00000002797	94_TG(17:0_10:2_10:4)+Na	0.636363636363636	0.0405450277300028	0.636363636363636	pos
ENSMUSG00000002797	95_Co(32:8)+H	-0.818182	0.00898749159061638	0.818181818181818	neg
ENSMUSG00000002797	96_TG(12:1e_6:0_20:4)+NH4	0.692307692307692	0.0253580093373096	0.692307692307692	pos
ENSMUSG00000002797	97_TG(12:1e_6:0_20:5)+H	0.559440559440559	0.0745520657145257	0.559440559440559	pos
ENSMUSG00000002797	98_TG(12:1e_6:0_22:6)+H	0.685314685314685	0.0269198682854725	0.685314685314685	pos
ENSMUSG00000002797	99_TG(16:0_14:0_18:1)+NH4	0.748251748251748	0.0159834976945659	0.748251748251748	pos
ENSMUSG00000002797	9_PC(18:0_18:2)-CH3	-0.447552	0.160717805345198	0.447552447552448	neg
ENSMUSG00000002831	100_TG(16:0_14:0_18:2)+NH4	-0.685315	0.0269198682854725	0.685314685314685	neg
ENSMUSG00000002831	101_TG(16:1_14:0_18:2)+NH4	-0.58042	0.0634990247049591	0.580419580419581	neg
ENSMUSG00000002831	102_TG(15:0_16:0_18:1)+NH4	-0.713287	0.0212772944334492	0.713286713286713	neg
ENSMUSG00000002831	103_TG(15:0_16:0_18:2)+NH4	-0.713287	0.0212772944334492	0.713286713286713	neg
ENSMUSG00000002831	104_TG(16:0_16:0_18:1)+NH4	-0.678322	0.0285484543494627	0.678321678321678	neg
ENSMUSG00000002831	105_TG(16:0_16:1_18:1)+Na	-0.769231	0.013454879967767	0.769230769230769	neg
ENSMUSG00000002831	106_TG(16:0_16:1_18:1)+NH4	-0.713287	0.0212772944334492	0.713286713286713	neg
ENSMUSG00000002831	107_TG(16:0_16:1_18:2)+NH4	-0.713287	0.0212772944334492	0.713286713286713	neg
ENSMUSG00000002831	108_TG(16:1_16:1_18:2)+NH4	-0.741259	0.0168956687124469	0.741258741258741	neg
ENSMUSG00000002831	109_TG(16:1_16:1_18:3)+NH4	-0.72028	0.02008241668517	0.72027972027972	neg
ENSMUSG00000002831	10_PC(18:3_18:2)+HCOO	0.643356643356643	0.0382413171132172	0.643356643356643	pos
ENSMUSG00000002831	110_TG(18:4_14:0_18:2)+NH4	-0.685315	0.0269198682854725	0.685314685314685	neg
ENSMUSG00000002831	111_TG(16:0_17:1_18:1)+NH4	-0.685315	0.0269198682854725	0.685314685314685	neg
ENSMUSG00000002831	112_TG(16:0_17:1_18:2)+NH4	-0.685315	0.0269198682854725	0.685314685314685	neg
ENSMUSG00000002831	113_TG(15:0_18:2_18:2)+NH4	-0.769231	0.013454879967767	0.769230769230769	neg
ENSMUSG00000002831	114_TG(18:0_16:0_18:1)+Na	-0.734266	0.0178825025705815	0.734265734265734	neg
ENSMUSG00000002831	115_TG(16:0_18:1_18:1)+NH4	-0.762238	0.0142858129782539	0.762237762237762	neg
ENSMUSG00000002831	116_TG(16:0_18:1_18:2)+H	-0.692308	0.0253580093373096	0.692307692307692	neg
ENSMUSG00000002831	117_TG(16:0_18:1_18:2)+NH4	-0.727273	0.0189211637495047	0.727272727272727	neg
ENSMUSG00000002831	118_TG(16:1_18:1_18:2)+NH4	-0.706294	0.0225655772551639	0.706293706293706	neg
ENSMUSG00000002831	119_TG(16:0_18:2_18:2)+H	-0.699301	0.0239170844563618	0.699300699300699	neg
ENSMUSG00000002831	11_PC(16:0_20:5)+HCOO	-0.503497	0.111536624353953	0.503496503496504	neg
ENSMUSG00000002831	120_TG(16:1_18:2_18:2)+NH4	-0.748252	0.0159834976945659	0.748251748251748	neg
ENSMUSG00000002831	121_TG(16:1_18:2_18:3)+NH4	-0.706294	0.0225655772551639	0.706293706293706	neg
ENSMUSG00000002831	122_TG(18:4_16:1_18:2)+NH4	-0.797203	0.0106666592279248	0.797202797202797	neg
ENSMUSG00000002831	123_TG(17:0_18:1_18:2)+NH4	-0.769231	0.013454879967767	0.769230769230769	neg
ENSMUSG00000002831	124_TG(18:1_17:1_18:2)+NH4	-0.762238	0.0142858129782539	0.762237762237762	neg
ENSMUSG00000002831	125_TG(18:2_17:1_18:2)+NH4	-0.783217	0.0120286811519914	0.783216783216783	neg
ENSMUSG00000002831	126_TG(18:1_18:1_18:1)+NH4	-0.713287	0.0212772944334492	0.713286713286713	neg
ENSMUSG00000002831	127_TG(18:1_18:1_18:2)+NH4	-0.769231	0.013454879967767	0.769230769230769	neg
ENSMUSG00000002831	128_TG(18:1_18:2_18:2)+NH4	-0.762238	0.0142858129782539	0.762237762237762	neg
ENSMUSG00000002831	129_TG(18:1_18:2_18:3)+NH4	-0.72028	0.02008241668517	0.72027972027972	neg
ENSMUSG00000002831	12_PC(19:0_18:2)+HCOO	0.223776223776224	0.493449944159296	0.223776223776224	pos
ENSMUSG00000002831	130_TG(16:0_18:2_20:4)+NH4	-0.748252	0.0159834976945659	0.748251748251748	neg
ENSMUSG00000002831	131_TG(18:3_18:2_18:2)+NH4	-0.713287	0.0212772944334492	0.713286713286713	neg
ENSMUSG00000002831	132_TG(18:4_18:2_18:2)+NH4	-0.755245	0.0150924900861215	0.755244755244755	neg
ENSMUSG00000002831	133_TG(19:1_18:2_18:3)+NH4	-0.713287	0.0212772944334492	0.713286713286713	neg
ENSMUSG00000002831	134_TG(16:0_17:1_22:6)+NH4	-0.699301	0.0239170844563618	0.699300699300699	neg
ENSMUSG00000002831	135_TG(15:0_18:2_22:6)+NH4	-0.748252	0.0159834976945659	0.748251748251748	neg
ENSMUSG00000002831	136_TG(16:0_18:1_22:4)+NH4	-0.727273	0.0189211637495047	0.727272727272727	neg
ENSMUSG00000002831	137_TG(16:0_18:1_22:5)+H	-0.748252	0.0159834976945659	0.748251748251748	neg
ENSMUSG00000002831	138_TG(16:0_18:1_22:5)+NH4	-0.783217	0.0120286811519914	0.783216783216783	neg
ENSMUSG00000002831	139_TG(16:0_18:1_22:6)+NH4	-0.797203	0.0106666592279248	0.797202797202797	neg
ENSMUSG00000002831	13_PC(17:0_20:4)-CH3	0.608391608391608	0.050956490080096	0.608391608391608	pos
ENSMUSG00000002831	140_TG(16:0_18:2_22:6)+NH4	-0.72028	0.02008241668517	0.72027972027972	neg
ENSMUSG00000002831	141_TG(16:1_18:2_22:6)+NH4	-0.769231	0.013454879967767	0.769230769230769	neg
ENSMUSG00000002831	142_TG(18:2_18:2_22:6)+NH4	-0.79021	0.011331316301097	0.79020979020979	neg
ENSMUSG00000002831	143_TG(16:0_20:4_22:6)+NH4	-0.685315	0.0269198682854725	0.685314685314685	neg
ENSMUSG00000002831	144_TG(18:3_18:2_22:6)+NH4	-0.797203	0.0106666592279248	0.797202797202797	neg
ENSMUSG00000002831	145_TG(18:1_18:1_22:4)+NH4	-0.762238	0.0142858129782539	0.762237762237762	neg
ENSMUSG00000002831	146_TG(18:1_18:2_22:4)+NH4	-0.727273	0.0189211637495047	0.727272727272727	neg
ENSMUSG00000002831	147_TG(18:1_18:2_22:5)+NH4	-0.748252	0.0159834976945659	0.748251748251748	neg
ENSMUSG00000002831	148_TG(18:0_18:2_22:6)+NH4	-0.748252	0.0159834976945659	0.748251748251748	neg
ENSMUSG00000002831	149_TG(22:5_18:2_18:2)+NH4	-0.72028	0.02008241668517	0.72027972027972	neg
ENSMUSG00000002831	14_PC(18:0_20:3)+HCOO	-0.188811	0.564325387441124	0.188811188811189	neg
ENSMUSG00000002831	150_TG(16:0_22:4_22:6)+NH4	-0.685315	0.0269198682854725	0.685314685314685	neg
ENSMUSG00000002831	151_TG(16:0_22:5_22:6)+NH4	-0.734266	0.0178825025705815	0.734265734265734	neg
ENSMUSG00000002831	152_TG(18:2_20:4_22:6)+NH4	-0.741259	0.0168956687124469	0.741258741258741	neg
ENSMUSG00000002831	153_TG(18:0_20:4_22:5)+NH4	-0.692308	0.0253580093373096	0.692307692307692	neg
ENSMUSG00000002831	154_DG(34:1e)+Na	-0.608392	0.050956490080096	0.608391608391608	neg
ENSMUSG00000002831	15_PC(18:0_20:4)+HCOO	-0.342657	0.289168437395598	0.342657342657343	neg
ENSMUSG00000002831	16_PC(18:3_20:4)+HCOO	0.713286713286713	0.0212772944334492	0.713286713286713	pos
ENSMUSG00000002831	17_PE(16:0_18:1)-H	0.713286713286713	0.0212772944334492	0.713286713286713	pos
ENSMUSG00000002831	18_PE(16:0_18:2)-H	0.615384615384615	0.0481078983847999	0.615384615384615	pos
ENSMUSG00000002831	19_PE(18:0_18:1)-H	0.587412587412588	0.0601185639724903	0.587412587412588	pos
ENSMUSG00000002831	1_CL(74:2)-2H	0.643356643356643	0.0382413171132172	0.643356643356643	pos
ENSMUSG00000002831	20_PE(18:1_18:2)-H	0.636363636363636	0.0405450277300028	0.636363636363636	pos
ENSMUSG00000002831	21_PE(18:2_18:2)-H	0.608391608391608	0.050956490080096	0.608391608391608	pos
ENSMUSG00000002831	22_PE(18:3_18:2)-H	0.783216783216783	0.0120286811519914	0.783216783216783	pos
ENSMUSG00000002831	23_PE(16:1e_20:4)-H	0.699300699300699	0.0239170844563618	0.699300699300699	pos
ENSMUSG00000002831	24_PE(18:1_20:4)-H	0.524475524475525	0.0962722023228407	0.524475524475525	pos
ENSMUSG00000002831	25_PE(16:1_22:6)-H	0.776223776223776	0.012722016145242	0.776223776223776	pos
ENSMUSG00000002831	26_PE(19:0_20:4)-H	0.314685314685315	0.331825521529287	0.314685314685315	pos
ENSMUSG00000002831	27_PE(18:0_22:5)-H	0.482517482517483	0.128527959031666	0.482517482517483	pos
ENSMUSG00000002831	28_PE(18:2_22:6)-H	0.587412587412588	0.0601185639724903	0.587412587412588	pos
ENSMUSG00000002831	29_PS(16:0_20:4)-H	0.566433566433566	0.0707240833692321	0.566433566433566	pos
ENSMUSG00000002831	2_PC(16:0_16:1)+HCOO	0.755244755244755	0.0150924900861215	0.755244755244755	pos
ENSMUSG00000002831	30_PS(16:0_22:6)-H	0.545454545454546	0.0827375015018726	0.545454545454546	pos
ENSMUSG00000002831	31_SM(d41:1)+HCOO	0.335664335664336	0.299525411461396	0.335664335664336	pos
ENSMUSG00000002831	32_SM(d42:1)+HCOO	0.601398601398601	0.0538390286291877	0.601398601398601	pos
ENSMUSG00000002831	33_SM(d42:2)+HCOO	0.65034965034965	0.0361189704789959	0.65034965034965	pos
ENSMUSG00000002831	34_SM(d42:3)+HCOO	0.573426573426573	0.0670081214890357	0.573426573426573	pos
ENSMUSG00000002831	35_phSM(t18:1_18:1)+HCOO	0.524475524475525	0.0962722023228407	0.524475524475525	pos
ENSMUSG00000002831	36_Cer(d18:1_22:0)+HCOO	-0.594406	0.0568929840594771	0.594405594405594	neg
ENSMUSG00000002831	37_Cer(d18:1_24:0)+HCOO	0.692307692307692	0.0253580093373096	0.692307692307692	pos
ENSMUSG00000002831	38_Cer(d18:1_24:1)+HCOO	0.643356643356643	0.0382413171132172	0.643356643356643	pos
ENSMUSG00000002831	39_Cer(d18:2_24:1)+HCOO	0.538461538461539	0.0871064319884852	0.538461538461539	pos
ENSMUSG00000002831	3_PC(14:0_18:2)+HCOO	0.741258741258741	0.0168956687124469	0.741258741258741	pos
ENSMUSG00000002831	40_Cer(m40:1+O)+HCOO	-0.601399	0.0538390286291877	0.601398601398601	neg
ENSMUSG00000002831	41_CL(70:3)-2H	0.587412587412588	0.0601185639724903	0.587412587412588	pos
ENSMUSG00000002831	42_Cer(m42:1+O)+HCOO	0.657342657342657	0.0340662098404811	0.657342657342657	pos
ENSMUSG00000002831	43_Cer(m42:2+O)+HCOO	0.685314685314685	0.0269198682854725	0.685314685314685	pos
ENSMUSG00000002831	44_CL(18:2_16:1_18:2_18:2)-H	0.79020979020979	0.011331316301097	0.79020979020979	pos
ENSMUSG00000002831	45_CL(18:2_18:2_18:2_16:1)-H	0.510489510489511	0.106291302871599	0.510489510489511	pos
ENSMUSG00000002831	46_FA(20:4)-H	0.699300699300699	0.0239170844563618	0.699300699300699	pos
ENSMUSG00000002831	47_FA(22:6)-H	0.657342657342657	0.0340662098404811	0.657342657342657	pos
ENSMUSG00000002831	48_Hex1Cer(d34:2)+HCOO	0.713286713286713	0.0212772944334492	0.713286713286713	pos
ENSMUSG00000002831	49_CL(18:2_18:2_18:2_18:2)-H	0.678321678321678	0.0285484543494627	0.678321678321678	pos
ENSMUSG00000002831	4_CL(74:4)-2H	0.706293706293706	0.0225655772551639	0.706293706293706	pos
ENSMUSG00000002831	50_LPC(18:0)+HCOO	-0.20979	0.521237696481075	0.20979020979021	neg
ENSMUSG00000002831	51_LPE(16:0)-H	0.503496503496504	0.111536624353953	0.503496503496504	pos
ENSMUSG00000002831	52_LPE(18:2)-H	0.643356643356643	0.0382413171132172	0.643356643356643	pos
ENSMUSG00000002831	53_LPE(20:4)-H	0.405594405594406	0.206458903923469	0.405594405594406	pos
ENSMUSG00000002831	54_LPE(22:6)-H	0.454545454545455	0.153894581798997	0.454545454545455	pos
ENSMUSG00000002831	55_OAHFA(36:3)-H	0.664335664335664	0.0321510729030144	0.664335664335664	pos
ENSMUSG00000002831	56_OAHFA(38:4)-H	0.286713286713287	0.377611038722369	0.286713286713287	pos
ENSMUSG00000002831	57_OAHFA(38:6)-H	0.664335664335664	0.0321510729030144	0.664335664335664	pos
ENSMUSG00000002831	58_OAHFA(40:7)-H	0.629370629370629	0.042897960500412	0.629370629370629	pos
ENSMUSG00000002831	59_OAHFA(42:10)-H	0.615384615384615	0.0481078983847999	0.615384615384615	pos
ENSMUSG00000002831	5_PC(16:0_18:1)-CH3	0.818181818181818	0.00898749159061638	0.818181818181818	pos
ENSMUSG00000002831	60_PC(16:0_16:0)+HCOO	0.79020979020979	0.011331316301097	0.79020979020979	pos
ENSMUSG00000002831	61_DG(18:1_18:3)+NH4	0.601398601398601	0.0538390286291877	0.601398601398601	pos
ENSMUSG00000002831	62_PC(8:1e_10:1)+H	0.601398601398601	0.0538390286291877	0.601398601398601	pos
ENSMUSG00000002831	63_PC(31:2)+H	0.692307692307692	0.0253580093373096	0.692307692307692	pos
ENSMUSG00000002831	64_Cer(m19:0_21:2)+H	-0.363636	0.259724837536911	0.363636363636364	neg
ENSMUSG00000002831	65_PC(19:1_18:1)+H	0.601398601398601	0.0538390286291877	0.601398601398601	pos
ENSMUSG00000002831	66_PC(40:6)+H	-0.622378	0.0454413216312119	0.622377622377623	neg
ENSMUSG00000002831	67_Cer(m19:0_23:2)+H	0.797202797202797	0.0106666592279248	0.797202797202797	pos
ENSMUSG00000002831	68_PE(16:0e)+H	0.48951048951049	0.122718774364913	0.48951048951049	pos
ENSMUSG00000002831	69_Cer(m19:0_23:3)+H	0.741258741258741	0.0168956687124469	0.741258741258741	pos
ENSMUSG00000002831	6_PC(16:1_18:1)+HCOO	0.622377622377623	0.0454413216312119	0.622377622377623	pos
ENSMUSG00000002831	70_PE(18:2e)+H	0.573426573426573	0.0670081214890357	0.573426573426573	pos
ENSMUSG00000002831	71_PE(8:1e_12:3)+H	0.370629370629371	0.250332331584134	0.370629370629371	pos
ENSMUSG00000002831	72_PE(18:0_16:0)+Na	0.552447552447553	0.0785953277402756	0.552447552447553	pos
ENSMUSG00000002831	73_PE(16:0_18:1)+Na	0.566433566433566	0.0707240833692321	0.566433566433566	pos
ENSMUSG00000002831	74_PE(16:1_18:1)+Na	0.580419580419581	0.0634990247049591	0.580419580419581	pos
ENSMUSG00000002831	75_PE(17:0_18:1)+Na	0.461538461538462	0.147217704105423	0.461538461538462	pos
ENSMUSG00000002831	76_PE(18:1_18:1)+Na	0.377622377622378	0.241107254706112	0.377622377622378	pos
ENSMUSG00000002831	77_PE(18:1_18:2)+Na	0.594405594405594	0.0568929840594771	0.594405594405594	pos
ENSMUSG00000002831	78_PE(16:1e_20:2)+Na	0.601398601398601	0.0538390286291877	0.601398601398601	pos
ENSMUSG00000002831	79_PE(16:1_20:3)+Na	0.573426573426573	0.0670081214890357	0.573426573426573	pos
ENSMUSG00000002831	7_PC(16:1_18:2)+HCOO	0.685314685314685	0.0269198682854725	0.685314685314685	pos
ENSMUSG00000002831	80_PE(16:0p_20:4)+H	0.475524475524476	0.134545006745736	0.475524475524476	pos
ENSMUSG00000002831	81_PE(14:0e_23:1)+Na	0.580419580419581	0.0634990247049591	0.580419580419581	pos
ENSMUSG00000002831	82_PE(37:1e)+H	0.475524475524476	0.134545006745736	0.475524475524476	pos
ENSMUSG00000002831	83_PE(14:1e_23:1)+Na	0.461538461538462	0.147217704105423	0.461538461538462	pos
ENSMUSG00000002831	84_PE(17:0_20:4)+H	0.510489510489511	0.106291302871599	0.510489510489511	pos
ENSMUSG00000002831	85_PE(38:2)+H	0.531468531468532	0.0915938042301078	0.531468531468532	pos
ENSMUSG00000002831	86_PE(16:0p_22:5)+H	0.601398601398601	0.0538390286291877	0.601398601398601	pos
ENSMUSG00000002831	87_PE(20:2e_19:0)+Na	0.580419580419581	0.0634990247049591	0.580419580419581	pos
ENSMUSG00000002831	88_PE(18:2_22:6)+H	0.573426573426573	0.0670081214890357	0.573426573426573	pos
ENSMUSG00000002831	89_PE(41:5e)+H	0.587412587412588	0.0601185639724903	0.587412587412588	pos
ENSMUSG00000002831	8_PC(16:0_18:3)+HCOO	0.559440559440559	0.0745520657145257	0.559440559440559	pos
ENSMUSG00000002831	90_SM(d44:4)+H	0.573426573426573	0.0670081214890357	0.573426573426573	pos
ENSMUSG00000002831	91_SPH(d22:0)+H	-0.00699301	0.98302714106818	0.00699300699300699	neg
ENSMUSG00000002831	92_TG(12:1e_6:0_16:1)+Na	-0.748252	0.0159834976945659	0.748251748251748	neg
ENSMUSG00000002831	93_TG(12:0e_6:0_18:3)+H	-0.706294	0.0225655772551639	0.706293706293706	neg
ENSMUSG00000002831	94_TG(17:0_10:2_10:4)+Na	-0.804196	0.0100549415179827	0.804195804195804	neg
ENSMUSG00000002831	95_Co(32:8)+H	0.671328671328671	0.0303063737908863	0.671328671328671	pos
ENSMUSG00000002831	96_TG(12:1e_6:0_20:4)+NH4	-0.762238	0.0142858129782539	0.762237762237762	neg
ENSMUSG00000002831	97_TG(12:1e_6:0_20:5)+H	-0.755245	0.0150924900861215	0.755244755244755	neg
ENSMUSG00000002831	98_TG(12:1e_6:0_22:6)+H	-0.692308	0.0253580093373096	0.692307692307692	neg
ENSMUSG00000002831	99_TG(16:0_14:0_18:1)+NH4	-0.748252	0.0159834976945659	0.748251748251748	neg
ENSMUSG00000002831	9_PC(18:0_18:2)-CH3	0.72027972027972	0.02008241668517	0.72027972027972	pos
ENSMUSG00000002870	100_TG(16:0_14:0_18:2)+NH4	0.559440559440559	0.0745520657145257	0.559440559440559	pos
ENSMUSG00000002870	101_TG(16:1_14:0_18:2)+NH4	0.440559440559441	0.167788847400555	0.440559440559441	pos
ENSMUSG00000002870	102_TG(15:0_16:0_18:1)+NH4	0.510489510489511	0.106291302871599	0.510489510489511	pos
ENSMUSG00000002870	103_TG(15:0_16:0_18:2)+NH4	0.538461538461539	0.0871064319884852	0.538461538461539	pos
ENSMUSG00000002870	104_TG(16:0_16:0_18:1)+NH4	0.454545454545455	0.153894581798997	0.454545454545455	pos
ENSMUSG00000002870	105_TG(16:0_16:1_18:1)+Na	0.307692307692308	0.342898014719634	0.307692307692308	pos
ENSMUSG00000002870	106_TG(16:0_16:1_18:1)+NH4	0.538461538461539	0.0871064319884852	0.538461538461539	pos
ENSMUSG00000002870	107_TG(16:0_16:1_18:2)+NH4	0.461538461538462	0.147217704105423	0.461538461538462	pos
ENSMUSG00000002870	108_TG(16:1_16:1_18:2)+NH4	0.461538461538462	0.147217704105423	0.461538461538462	pos
ENSMUSG00000002870	109_TG(16:1_16:1_18:3)+NH4	0.27972027972028	0.389671539347382	0.27972027972028	pos
ENSMUSG00000002870	10_PC(18:3_18:2)+HCOO	-0.783217	0.0120286811519914	0.783216783216783	neg
ENSMUSG00000002870	110_TG(18:4_14:0_18:2)+NH4	0.426573426573427	0.18265414838492	0.426573426573427	pos
ENSMUSG00000002870	111_TG(16:0_17:1_18:1)+NH4	0.433566433566434	0.175049541588862	0.433566433566434	pos
ENSMUSG00000002870	112_TG(16:0_17:1_18:2)+NH4	0.433566433566434	0.175049541588862	0.433566433566434	pos
ENSMUSG00000002870	113_TG(15:0_18:2_18:2)+NH4	0.41958041958042	0.190290927931617	0.41958041958042	pos
ENSMUSG00000002870	114_TG(18:0_16:0_18:1)+Na	0.363636363636364	0.259724837536911	0.363636363636364	pos
ENSMUSG00000002870	115_TG(16:0_18:1_18:1)+NH4	0.475524475524476	0.134545006745736	0.475524475524476	pos
ENSMUSG00000002870	116_TG(16:0_18:1_18:2)+H	0.34965034965035	0.279078866286252	0.34965034965035	pos
ENSMUSG00000002870	117_TG(16:0_18:1_18:2)+NH4	0.405594405594406	0.206458903923469	0.405594405594406	pos
ENSMUSG00000002870	118_TG(16:1_18:1_18:2)+NH4	0.342657342657343	0.289168437395598	0.342657342657343	pos
ENSMUSG00000002870	119_TG(16:0_18:2_18:2)+H	0.300699300699301	0.354277802475323	0.300699300699301	pos
ENSMUSG00000002870	11_PC(16:0_20:5)+HCOO	0.27972027972028	0.389671539347382	0.27972027972028	pos
ENSMUSG00000002870	120_TG(16:1_18:2_18:2)+NH4	0.356643356643357	0.269343743356314	0.356643356643357	pos
ENSMUSG00000002870	121_TG(16:1_18:2_18:3)+NH4	0.342657342657343	0.289168437395598	0.342657342657343	pos
ENSMUSG00000002870	122_TG(18:4_16:1_18:2)+NH4	0.230769230769231	0.479889688030178	0.230769230769231	pos
ENSMUSG00000002870	123_TG(17:0_18:1_18:2)+NH4	0.307692307692308	0.342898014719634	0.307692307692308	pos
ENSMUSG00000002870	124_TG(18:1_17:1_18:2)+NH4	0.34965034965035	0.279078866286252	0.34965034965035	pos
ENSMUSG00000002870	125_TG(18:2_17:1_18:2)+NH4	0.27972027972028	0.389671539347382	0.27972027972028	pos
ENSMUSG00000002870	126_TG(18:1_18:1_18:1)+NH4	0.363636363636364	0.259724837536911	0.363636363636364	pos
ENSMUSG00000002870	127_TG(18:1_18:1_18:2)+NH4	0.307692307692308	0.342898014719634	0.307692307692308	pos
ENSMUSG00000002870	128_TG(18:1_18:2_18:2)+NH4	0.34965034965035	0.279078866286252	0.34965034965035	pos
ENSMUSG00000002870	129_TG(18:1_18:2_18:3)+NH4	0.321678321678322	0.320862760279991	0.321678321678322	pos
ENSMUSG00000002870	12_PC(19:0_18:2)+HCOO	-0.475524	0.134545006745736	0.475524475524476	neg
ENSMUSG00000002870	130_TG(16:0_18:2_20:4)+NH4	0.412587412587413	0.198321508705954	0.412587412587413	pos
ENSMUSG00000002870	131_TG(18:3_18:2_18:2)+NH4	0.27972027972028	0.389671539347382	0.27972027972028	pos
ENSMUSG00000002870	132_TG(18:4_18:2_18:2)+NH4	0.321678321678322	0.320862760279991	0.321678321678322	pos
ENSMUSG00000002870	133_TG(19:1_18:2_18:3)+NH4	0.342657342657343	0.289168437395598	0.342657342657343	pos
ENSMUSG00000002870	134_TG(16:0_17:1_22:6)+NH4	0.321678321678322	0.320862760279991	0.321678321678322	pos
ENSMUSG00000002870	135_TG(15:0_18:2_22:6)+NH4	0.307692307692308	0.342898014719634	0.307692307692308	pos
ENSMUSG00000002870	136_TG(16:0_18:1_22:4)+NH4	0.314685314685315	0.331825521529287	0.314685314685315	pos
ENSMUSG00000002870	137_TG(16:0_18:1_22:5)+H	0.307692307692308	0.342898014719634	0.307692307692308	pos
ENSMUSG00000002870	138_TG(16:0_18:1_22:5)+NH4	0.293706293706294	0.365738539078087	0.293706293706294	pos
ENSMUSG00000002870	139_TG(16:0_18:1_22:6)+NH4	0.286713286713287	0.377611038722369	0.286713286713287	pos
ENSMUSG00000002870	13_PC(17:0_20:4)-CH3	-0.713287	0.0212772944334492	0.713286713286713	neg
ENSMUSG00000002870	140_TG(16:0_18:2_22:6)+NH4	0.321678321678322	0.320862760279991	0.321678321678322	pos
ENSMUSG00000002870	141_TG(16:1_18:2_22:6)+NH4	0.307692307692308	0.342898014719634	0.307692307692308	pos
ENSMUSG00000002870	142_TG(18:2_18:2_22:6)+NH4	0.230769230769231	0.479889688030178	0.230769230769231	pos
ENSMUSG00000002870	143_TG(16:0_20:4_22:6)+NH4	0.41958041958042	0.190290927931617	0.41958041958042	pos
ENSMUSG00000002870	144_TG(18:3_18:2_22:6)+NH4	0.237762237762238	0.466400268189273	0.237762237762238	pos
ENSMUSG00000002870	145_TG(18:1_18:1_22:4)+NH4	0.335664335664336	0.299525411461396	0.335664335664336	pos
ENSMUSG00000002870	146_TG(18:1_18:2_22:4)+NH4	0.356643356643357	0.269343743356314	0.356643356643357	pos
ENSMUSG00000002870	147_TG(18:1_18:2_22:5)+NH4	0.454545454545455	0.153894581798997	0.454545454545455	pos
ENSMUSG00000002870	148_TG(18:0_18:2_22:6)+NH4	0.454545454545455	0.153894581798997	0.454545454545455	pos
ENSMUSG00000002870	149_TG(22:5_18:2_18:2)+NH4	0.258741258741259	0.427116006147156	0.258741258741259	pos
ENSMUSG00000002870	14_PC(18:0_20:3)+HCOO	0.531468531468532	0.0915938042301078	0.531468531468532	pos
ENSMUSG00000002870	150_TG(16:0_22:4_22:6)+NH4	0.503496503496504	0.111536624353953	0.503496503496504	pos
ENSMUSG00000002870	151_TG(16:0_22:5_22:6)+NH4	0.314685314685315	0.331825521529287	0.314685314685315	pos
ENSMUSG00000002870	152_TG(18:2_20:4_22:6)+NH4	0.300699300699301	0.354277802475323	0.300699300699301	pos
ENSMUSG00000002870	153_TG(18:0_20:4_22:5)+NH4	0.244755244755245	0.453179524598163	0.244755244755245	pos
ENSMUSG00000002870	154_DG(34:1e)+Na	0.657342657342657	0.0340662098404811	0.657342657342657	pos
ENSMUSG00000002870	15_PC(18:0_20:4)+HCOO	0.412587412587413	0.198321508705954	0.412587412587413	pos
ENSMUSG00000002870	16_PC(18:3_20:4)+HCOO	-0.342657	0.289168437395598	0.342657342657343	neg
ENSMUSG00000002870	17_PE(16:0_18:1)-H	-0.783217	0.0120286811519914	0.783216783216783	neg
ENSMUSG00000002870	18_PE(16:0_18:2)-H	-0.692308	0.0253580093373096	0.692307692307692	neg
ENSMUSG00000002870	19_PE(18:0_18:1)-H	-0.699301	0.0239170844563618	0.699300699300699	neg
ENSMUSG00000002870	1_CL(74:2)-2H	-0.776224	0.012722016145242	0.776223776223776	neg
ENSMUSG00000002870	20_PE(18:1_18:2)-H	-0.587413	0.0601185639724903	0.587412587412588	neg
ENSMUSG00000002870	21_PE(18:2_18:2)-H	-0.79021	0.011331316301097	0.79020979020979	neg
ENSMUSG00000002870	22_PE(18:3_18:2)-H	-0.412587	0.198321508705954	0.412587412587413	neg
ENSMUSG00000002870	23_PE(16:1e_20:4)-H	-0.552448	0.0785953277402756	0.552447552447553	neg
ENSMUSG00000002870	24_PE(18:1_20:4)-H	-0.678322	0.0285484543494627	0.678321678321678	neg
ENSMUSG00000002870	25_PE(16:1_22:6)-H	-0.685315	0.0269198682854725	0.685314685314685	neg
ENSMUSG00000002870	26_PE(19:0_20:4)-H	-0.559441	0.0745520657145257	0.559440559440559	neg
ENSMUSG00000002870	27_PE(18:0_22:5)-H	-0.748252	0.0159834976945659	0.748251748251748	neg
ENSMUSG00000002870	28_PE(18:2_22:6)-H	-0.692308	0.0253580093373096	0.692307692307692	neg
ENSMUSG00000002870	29_PS(16:0_20:4)-H	-0.622378	0.0454413216312119	0.622377622377623	neg
ENSMUSG00000002870	2_PC(16:0_16:1)+HCOO	-0.496503	0.117011495988297	0.496503496503497	neg
ENSMUSG00000002870	30_PS(16:0_22:6)-H	-0.79021	0.011331316301097	0.79020979020979	neg
ENSMUSG00000002870	31_SM(d41:1)+HCOO	-0.643357	0.0382413171132172	0.643356643356643	neg
ENSMUSG00000002870	32_SM(d42:1)+HCOO	-0.755245	0.0150924900861215	0.755244755244755	neg
ENSMUSG00000002870	33_SM(d42:2)+HCOO	-0.692308	0.0253580093373096	0.692307692307692	neg
ENSMUSG00000002870	34_SM(d42:3)+HCOO	-0.748252	0.0159834976945659	0.748251748251748	neg
ENSMUSG00000002870	35_phSM(t18:1_18:1)+HCOO	-0.825175	0.00852576589771364	0.825174825174825	neg
ENSMUSG00000002870	36_Cer(d18:1_22:0)+HCOO	0.426573426573427	0.18265414838492	0.426573426573427	pos
ENSMUSG00000002870	37_Cer(d18:1_24:0)+HCOO	-0.622378	0.0454413216312119	0.622377622377623	neg
ENSMUSG00000002870	38_Cer(d18:1_24:1)+HCOO	-0.727273	0.0189211637495047	0.727272727272727	neg
ENSMUSG00000002870	39_Cer(d18:2_24:1)+HCOO	-0.79021	0.011331316301097	0.79020979020979	neg
ENSMUSG00000002870	3_PC(14:0_18:2)+HCOO	-0.566434	0.0707240833692321	0.566433566433566	neg
ENSMUSG00000002870	40_Cer(m40:1+O)+HCOO	0.27972027972028	0.389671539347382	0.27972027972028	pos
ENSMUSG00000002870	41_CL(70:3)-2H	-0.713287	0.0212772944334492	0.713286713286713	neg
ENSMUSG00000002870	42_Cer(m42:1+O)+HCOO	-0.636364	0.0405450277300028	0.636363636363636	neg
ENSMUSG00000002870	43_Cer(m42:2+O)+HCOO	-0.741259	0.0168956687124469	0.741258741258741	neg
ENSMUSG00000002870	44_CL(18:2_16:1_18:2_18:2)-H	-0.594406	0.0568929840594771	0.594405594405594	neg
ENSMUSG00000002870	45_CL(18:2_18:2_18:2_16:1)-H	-0.727273	0.0189211637495047	0.727272727272727	neg
ENSMUSG00000002870	46_FA(20:4)-H	-0.636364	0.0405450277300028	0.636363636363636	neg
ENSMUSG00000002870	47_FA(22:6)-H	-0.657343	0.0340662098404811	0.657342657342657	neg
ENSMUSG00000002870	48_Hex1Cer(d34:2)+HCOO	-0.741259	0.0168956687124469	0.741258741258741	neg
ENSMUSG00000002870	49_CL(18:2_18:2_18:2_18:2)-H	-0.601399	0.0538390286291877	0.601398601398601	neg
ENSMUSG00000002870	4_CL(74:4)-2H	-0.629371	0.042897960500412	0.629370629370629	neg
ENSMUSG00000002870	50_LPC(18:0)+HCOO	0.111888111888112	0.733897297883233	0.111888111888112	pos
ENSMUSG00000002870	51_LPE(16:0)-H	-0.762238	0.0142858129782539	0.762237762237762	neg
ENSMUSG00000002870	52_LPE(18:2)-H	-0.713287	0.0212772944334492	0.713286713286713	neg
ENSMUSG00000002870	53_LPE(20:4)-H	-0.727273	0.0189211637495047	0.727272727272727	neg
ENSMUSG00000002870	54_LPE(22:6)-H	-0.79021	0.011331316301097	0.79020979020979	neg
ENSMUSG00000002870	55_OAHFA(36:3)-H	-0.692308	0.0253580093373096	0.692307692307692	neg
ENSMUSG00000002870	56_OAHFA(38:4)-H	-0.566434	0.0707240833692321	0.566433566433566	neg
ENSMUSG00000002870	57_OAHFA(38:6)-H	-0.692308	0.0253580093373096	0.692307692307692	neg
ENSMUSG00000002870	58_OAHFA(40:7)-H	-0.692308	0.0253580093373096	0.692307692307692	neg
ENSMUSG00000002870	59_OAHFA(42:10)-H	-0.699301	0.0239170844563618	0.699300699300699	neg
ENSMUSG00000002870	5_PC(16:0_18:1)-CH3	-0.657343	0.0340662098404811	0.657342657342657	neg
ENSMUSG00000002870	60_PC(16:0_16:0)+HCOO	-0.636364	0.0405450277300028	0.636363636363636	neg
ENSMUSG00000002870	61_DG(18:1_18:3)+NH4	-0.65035	0.0361189704789959	0.65034965034965	neg
ENSMUSG00000002870	62_PC(8:1e_10:1)+H	-0.538462	0.0871064319884852	0.538461538461539	neg
ENSMUSG00000002870	63_PC(31:2)+H	-0.58042	0.0634990247049591	0.580419580419581	neg
ENSMUSG00000002870	64_Cer(m19:0_21:2)+H	0.461538461538462	0.147217704105423	0.461538461538462	pos
ENSMUSG00000002870	65_PC(19:1_18:1)+H	-0.251748	0.44002470428425	0.251748251748252	neg
ENSMUSG00000002870	66_PC(40:6)+H	0.629370629370629	0.042897960500412	0.629370629370629	pos
ENSMUSG00000002870	67_Cer(m19:0_23:2)+H	-0.699301	0.0239170844563618	0.699300699300699	neg
ENSMUSG00000002870	68_PE(16:0e)+H	-0.783217	0.0120286811519914	0.783216783216783	neg
ENSMUSG00000002870	69_Cer(m19:0_23:3)+H	-0.671329	0.0303063737908863	0.671328671328671	neg
ENSMUSG00000002870	6_PC(16:1_18:1)+HCOO	-0.741259	0.0168956687124469	0.741258741258741	neg
ENSMUSG00000002870	70_PE(18:2e)+H	-0.713287	0.0212772944334492	0.713286713286713	neg
ENSMUSG00000002870	71_PE(8:1e_12:3)+H	-0.755245	0.0150924900861215	0.755244755244755	neg
ENSMUSG00000002870	72_PE(18:0_16:0)+Na	-0.671329	0.0303063737908863	0.671328671328671	neg
ENSMUSG00000002870	73_PE(16:0_18:1)+Na	-0.629371	0.042897960500412	0.629370629370629	neg
ENSMUSG00000002870	74_PE(16:1_18:1)+Na	-0.552448	0.0785953277402756	0.552447552447553	neg
ENSMUSG00000002870	75_PE(17:0_18:1)+Na	-0.762238	0.0142858129782539	0.762237762237762	neg
ENSMUSG00000002870	76_PE(18:1_18:1)+Na	-0.755245	0.0150924900861215	0.755244755244755	neg
ENSMUSG00000002870	77_PE(18:1_18:2)+Na	-0.748252	0.0159834976945659	0.748251748251748	neg
ENSMUSG00000002870	78_PE(16:1e_20:2)+Na	-0.692308	0.0253580093373096	0.692307692307692	neg
ENSMUSG00000002870	79_PE(16:1_20:3)+Na	-0.741259	0.0168956687124469	0.741258741258741	neg
ENSMUSG00000002870	7_PC(16:1_18:2)+HCOO	-0.713287	0.0212772944334492	0.713286713286713	neg
ENSMUSG00000002870	80_PE(16:0p_20:4)+H	-0.678322	0.0285484543494627	0.678321678321678	neg
ENSMUSG00000002870	81_PE(14:0e_23:1)+Na	-0.699301	0.0239170844563618	0.699300699300699	neg
ENSMUSG00000002870	82_PE(37:1e)+H	-0.454545	0.153894581798997	0.454545454545455	neg
ENSMUSG00000002870	83_PE(14:1e_23:1)+Na	-0.769231	0.013454879967767	0.769230769230769	neg
ENSMUSG00000002870	84_PE(17:0_20:4)+H	-0.776224	0.012722016145242	0.776223776223776	neg
ENSMUSG00000002870	85_PE(38:2)+H	-0.615385	0.0481078983847999	0.615384615384615	neg
ENSMUSG00000002870	86_PE(16:0p_22:5)+H	-0.692308	0.0253580093373096	0.692307692307692	neg
ENSMUSG00000002870	87_PE(20:2e_19:0)+Na	-0.699301	0.0239170844563618	0.699300699300699	neg
ENSMUSG00000002870	88_PE(18:2_22:6)+H	-0.79021	0.011331316301097	0.79020979020979	neg
ENSMUSG00000002870	89_PE(41:5e)+H	-0.65035	0.0361189704789959	0.65034965034965	neg
ENSMUSG00000002870	8_PC(16:0_18:3)+HCOO	-0.447552	0.160717805345198	0.447552447552448	neg
ENSMUSG00000002870	90_SM(d44:4)+H	-0.678322	0.0285484543494627	0.678321678321678	neg
ENSMUSG00000002870	91_SPH(d22:0)+H	-0.51049	0.106291302871599	0.510489510489511	neg
ENSMUSG00000002870	92_TG(12:1e_6:0_16:1)+Na	0.377622377622378	0.241107254706112	0.377622377622378	pos
ENSMUSG00000002870	93_TG(12:0e_6:0_18:3)+H	0.440559440559441	0.167788847400555	0.440559440559441	pos
ENSMUSG00000002870	94_TG(17:0_10:2_10:4)+Na	0.160839160839161	0.623911272073245	0.160839160839161	pos
ENSMUSG00000002870	95_Co(32:8)+H	-0.678322	0.0285484543494627	0.678321678321678	neg
ENSMUSG00000002870	96_TG(12:1e_6:0_20:4)+NH4	0.370629370629371	0.250332331584134	0.370629370629371	pos
ENSMUSG00000002870	97_TG(12:1e_6:0_20:5)+H	0.251748251748252	0.44002470428425	0.251748251748252	pos
ENSMUSG00000002870	98_TG(12:1e_6:0_22:6)+H	0.391608391608392	0.223333529050808	0.391608391608392	pos
ENSMUSG00000002870	99_TG(16:0_14:0_18:1)+NH4	0.524475524475525	0.0962722023228407	0.524475524475525	pos
ENSMUSG00000002870	9_PC(18:0_18:2)-CH3	-0.286713	0.377611038722369	0.286713286713287	neg
ENSMUSG00000002944	100_TG(16:0_14:0_18:2)+NH4	0.72027972027972	0.02008241668517	0.72027972027972	pos
ENSMUSG00000002944	101_TG(16:1_14:0_18:2)+NH4	0.657342657342657	0.0340662098404811	0.657342657342657	pos
ENSMUSG00000002944	102_TG(15:0_16:0_18:1)+NH4	0.783216783216783	0.0120286811519914	0.783216783216783	pos
ENSMUSG00000002944	103_TG(15:0_16:0_18:2)+NH4	0.734265734265734	0.0178825025705815	0.734265734265734	pos
ENSMUSG00000002944	104_TG(16:0_16:0_18:1)+NH4	0.783216783216783	0.0120286811519914	0.783216783216783	pos
ENSMUSG00000002944	105_TG(16:0_16:1_18:1)+Na	0.671328671328671	0.0303063737908863	0.671328671328671	pos
ENSMUSG00000002944	106_TG(16:0_16:1_18:1)+NH4	0.734265734265734	0.0178825025705815	0.734265734265734	pos
ENSMUSG00000002944	107_TG(16:0_16:1_18:2)+NH4	0.804195804195804	0.0100549415179827	0.804195804195804	pos
ENSMUSG00000002944	108_TG(16:1_16:1_18:2)+NH4	0.734265734265734	0.0178825025705815	0.734265734265734	pos
ENSMUSG00000002944	109_TG(16:1_16:1_18:3)+NH4	0.524475524475525	0.0962722023228407	0.524475524475525	pos
ENSMUSG00000002944	10_PC(18:3_18:2)+HCOO	-0.643357	0.0382413171132172	0.643356643356643	neg
ENSMUSG00000002944	110_TG(18:4_14:0_18:2)+NH4	0.699300699300699	0.0239170844563618	0.699300699300699	pos
ENSMUSG00000002944	111_TG(16:0_17:1_18:1)+NH4	0.734265734265734	0.0178825025705815	0.734265734265734	pos
ENSMUSG00000002944	112_TG(16:0_17:1_18:2)+NH4	0.734265734265734	0.0178825025705815	0.734265734265734	pos
ENSMUSG00000002944	113_TG(15:0_18:2_18:2)+NH4	0.671328671328671	0.0303063737908863	0.671328671328671	pos
ENSMUSG00000002944	114_TG(18:0_16:0_18:1)+Na	0.671328671328671	0.0303063737908863	0.671328671328671	pos
ENSMUSG00000002944	115_TG(16:0_18:1_18:1)+NH4	0.685314685314685	0.0269198682854725	0.685314685314685	pos
ENSMUSG00000002944	116_TG(16:0_18:1_18:2)+H	0.706293706293706	0.0225655772551639	0.706293706293706	pos
ENSMUSG00000002944	117_TG(16:0_18:1_18:2)+NH4	0.706293706293706	0.0225655772551639	0.706293706293706	pos
ENSMUSG00000002944	118_TG(16:1_18:1_18:2)+NH4	0.72027972027972	0.02008241668517	0.72027972027972	pos
ENSMUSG00000002944	119_TG(16:0_18:2_18:2)+H	0.629370629370629	0.042897960500412	0.629370629370629	pos
ENSMUSG00000002944	11_PC(16:0_20:5)+HCOO	0.951048951048951	0.00106952760163314	0.951048951048951	pos
ENSMUSG00000002944	120_TG(16:1_18:2_18:2)+NH4	0.685314685314685	0.0269198682854725	0.685314685314685	pos
ENSMUSG00000002944	121_TG(16:1_18:2_18:3)+NH4	0.72027972027972	0.02008241668517	0.72027972027972	pos
ENSMUSG00000002944	122_TG(18:4_16:1_18:2)+NH4	0.601398601398601	0.0538390286291877	0.601398601398601	pos
ENSMUSG00000002944	123_TG(17:0_18:1_18:2)+NH4	0.671328671328671	0.0303063737908863	0.671328671328671	pos
ENSMUSG00000002944	124_TG(18:1_17:1_18:2)+NH4	0.643356643356643	0.0382413171132172	0.643356643356643	pos
ENSMUSG00000002944	125_TG(18:2_17:1_18:2)+NH4	0.587412587412588	0.0601185639724903	0.587412587412588	pos
ENSMUSG00000002944	126_TG(18:1_18:1_18:1)+NH4	0.713286713286713	0.0212772944334492	0.713286713286713	pos
ENSMUSG00000002944	127_TG(18:1_18:1_18:2)+NH4	0.671328671328671	0.0303063737908863	0.671328671328671	pos
ENSMUSG00000002944	128_TG(18:1_18:2_18:2)+NH4	0.643356643356643	0.0382413171132172	0.643356643356643	pos
ENSMUSG00000002944	129_TG(18:1_18:2_18:3)+NH4	0.685314685314685	0.0269198682854725	0.685314685314685	pos
ENSMUSG00000002944	12_PC(19:0_18:2)+HCOO	-0.629371	0.042897960500412	0.629370629370629	neg
ENSMUSG00000002944	130_TG(16:0_18:2_20:4)+NH4	0.776223776223776	0.012722016145242	0.776223776223776	pos
ENSMUSG00000002944	131_TG(18:3_18:2_18:2)+NH4	0.65034965034965	0.0361189704789959	0.65034965034965	pos
ENSMUSG00000002944	132_TG(18:4_18:2_18:2)+NH4	0.615384615384615	0.0481078983847999	0.615384615384615	pos
ENSMUSG00000002944	133_TG(19:1_18:2_18:3)+NH4	0.685314685314685	0.0269198682854725	0.685314685314685	pos
ENSMUSG00000002944	134_TG(16:0_17:1_22:6)+NH4	0.706293706293706	0.0225655772551639	0.706293706293706	pos
ENSMUSG00000002944	135_TG(15:0_18:2_22:6)+NH4	0.657342657342657	0.0340662098404811	0.657342657342657	pos
ENSMUSG00000002944	136_TG(16:0_18:1_22:4)+NH4	0.727272727272727	0.0189211637495047	0.727272727272727	pos
ENSMUSG00000002944	137_TG(16:0_18:1_22:5)+H	0.657342657342657	0.0340662098404811	0.657342657342657	pos
ENSMUSG00000002944	138_TG(16:0_18:1_22:5)+NH4	0.755244755244755	0.0150924900861215	0.755244755244755	pos
ENSMUSG00000002944	139_TG(16:0_18:1_22:6)+NH4	0.587412587412588	0.0601185639724903	0.587412587412588	pos
ENSMUSG00000002944	13_PC(17:0_20:4)-CH3	-0.622378	0.0454413216312119	0.622377622377623	neg
ENSMUSG00000002944	140_TG(16:0_18:2_22:6)+NH4	0.685314685314685	0.0269198682854725	0.685314685314685	pos
ENSMUSG00000002944	141_TG(16:1_18:2_22:6)+NH4	0.615384615384615	0.0481078983847999	0.615384615384615	pos
ENSMUSG00000002944	142_TG(18:2_18:2_22:6)+NH4	0.524475524475525	0.0962722023228407	0.524475524475525	pos
ENSMUSG00000002944	143_TG(16:0_20:4_22:6)+NH4	0.685314685314685	0.0269198682854725	0.685314685314685	pos
ENSMUSG00000002944	144_TG(18:3_18:2_22:6)+NH4	0.573426573426573	0.0670081214890357	0.573426573426573	pos
ENSMUSG00000002944	145_TG(18:1_18:1_22:4)+NH4	0.65034965034965	0.0361189704789959	0.65034965034965	pos
ENSMUSG00000002944	146_TG(18:1_18:2_22:4)+NH4	0.671328671328671	0.0303063737908863	0.671328671328671	pos
ENSMUSG00000002944	147_TG(18:1_18:2_22:5)+NH4	0.643356643356643	0.0382413171132172	0.643356643356643	pos
ENSMUSG00000002944	148_TG(18:0_18:2_22:6)+NH4	0.643356643356643	0.0382413171132172	0.643356643356643	pos
ENSMUSG00000002944	149_TG(22:5_18:2_18:2)+NH4	0.706293706293706	0.0225655772551639	0.706293706293706	pos
ENSMUSG00000002944	14_PC(18:0_20:3)+HCOO	0.755244755244755	0.0150924900861215	0.755244755244755	pos
ENSMUSG00000002944	150_TG(16:0_22:4_22:6)+NH4	0.664335664335664	0.0321510729030144	0.664335664335664	pos
ENSMUSG00000002944	151_TG(16:0_22:5_22:6)+NH4	0.643356643356643	0.0382413171132172	0.643356643356643	pos
ENSMUSG00000002944	152_TG(18:2_20:4_22:6)+NH4	0.608391608391608	0.050956490080096	0.608391608391608	pos
ENSMUSG00000002944	153_TG(18:0_20:4_22:5)+NH4	0.678321678321678	0.0285484543494627	0.678321678321678	pos
ENSMUSG00000002944	154_DG(34:1e)+Na	0.727272727272727	0.0189211637495047	0.727272727272727	pos
ENSMUSG00000002944	15_PC(18:0_20:4)+HCOO	0.727272727272727	0.0189211637495047	0.727272727272727	pos
ENSMUSG00000002944	16_PC(18:3_20:4)+HCOO	-0.559441	0.0745520657145257	0.559440559440559	neg
ENSMUSG00000002944	17_PE(16:0_18:1)-H	-0.622378	0.0454413216312119	0.622377622377623	neg
ENSMUSG00000002944	18_PE(16:0_18:2)-H	-0.748252	0.0159834976945659	0.748251748251748	neg
ENSMUSG00000002944	19_PE(18:0_18:1)-H	-0.370629	0.250332331584134	0.370629370629371	neg
ENSMUSG00000002944	1_CL(74:2)-2H	-0.825175	0.00852576589771364	0.825174825174825	neg
ENSMUSG00000002944	20_PE(18:1_18:2)-H	-0.685315	0.0269198682854725	0.685314685314685	neg
ENSMUSG00000002944	21_PE(18:2_18:2)-H	-0.734266	0.0178825025705815	0.734265734265734	neg
ENSMUSG00000002944	22_PE(18:3_18:2)-H	-0.58042	0.0634990247049591	0.580419580419581	neg
ENSMUSG00000002944	23_PE(16:1e_20:4)-H	-0.615385	0.0481078983847999	0.615384615384615	neg
ENSMUSG00000002944	24_PE(18:1_20:4)-H	-0.559441	0.0745520657145257	0.559440559440559	neg
ENSMUSG00000002944	25_PE(16:1_22:6)-H	-0.615385	0.0481078983847999	0.615384615384615	neg
ENSMUSG00000002944	26_PE(19:0_20:4)-H	-0.622378	0.0454413216312119	0.622377622377623	neg
ENSMUSG00000002944	27_PE(18:0_22:5)-H	-0.321678	0.320862760279991	0.321678321678322	neg
ENSMUSG00000002944	28_PE(18:2_22:6)-H	-0.727273	0.0189211637495047	0.727272727272727	neg
ENSMUSG00000002944	29_PS(16:0_20:4)-H	-0.65035	0.0361189704789959	0.65034965034965	neg
ENSMUSG00000002944	2_PC(16:0_16:1)+HCOO	-0.433566	0.175049541588862	0.433566433566434	neg
ENSMUSG00000002944	30_PS(16:0_22:6)-H	-0.678322	0.0285484543494627	0.678321678321678	neg
ENSMUSG00000002944	31_SM(d41:1)+HCOO	-0.608392	0.050956490080096	0.608391608391608	neg
ENSMUSG00000002944	32_SM(d42:1)+HCOO	-0.622378	0.0454413216312119	0.622377622377623	neg
ENSMUSG00000002944	33_SM(d42:2)+HCOO	-0.503497	0.111536624353953	0.503496503496504	neg
ENSMUSG00000002944	34_SM(d42:3)+HCOO	-0.447552	0.160717805345198	0.447552447552448	neg
ENSMUSG00000002944	35_phSM(t18:1_18:1)+HCOO	-0.594406	0.0568929840594771	0.594405594405594	neg
ENSMUSG00000002944	36_Cer(d18:1_22:0)+HCOO	0.566433566433566	0.0707240833692321	0.566433566433566	pos
ENSMUSG00000002944	37_Cer(d18:1_24:0)+HCOO	-0.601399	0.0538390286291877	0.601398601398601	neg
ENSMUSG00000002944	38_Cer(d18:1_24:1)+HCOO	-0.440559	0.167788847400555	0.440559440559441	neg
ENSMUSG00000002944	39_Cer(d18:2_24:1)+HCOO	-0.314685	0.331825521529287	0.314685314685315	neg
ENSMUSG00000002944	3_PC(14:0_18:2)+HCOO	-0.664336	0.0321510729030144	0.664335664335664	neg
ENSMUSG00000002944	40_Cer(m40:1+O)+HCOO	0.48951048951049	0.122718774364913	0.48951048951049	pos
ENSMUSG00000002944	41_CL(70:3)-2H	-0.671329	0.0303063737908863	0.671328671328671	neg
ENSMUSG00000002944	42_Cer(m42:1+O)+HCOO	-0.587413	0.0601185639724903	0.587412587412588	neg
ENSMUSG00000002944	43_Cer(m42:2+O)+HCOO	-0.454545	0.153894581798997	0.454545454545455	neg
ENSMUSG00000002944	44_CL(18:2_16:1_18:2_18:2)-H	-0.524476	0.0962722023228407	0.524475524475525	neg
ENSMUSG00000002944	45_CL(18:2_18:2_18:2_16:1)-H	-0.524476	0.0962722023228407	0.524475524475525	neg
ENSMUSG00000002944	46_FA(20:4)-H	-0.405594	0.206458903923469	0.405594405594406	neg
ENSMUSG00000002944	47_FA(22:6)-H	-0.300699	0.354277802475323	0.300699300699301	neg
ENSMUSG00000002944	48_Hex1Cer(d34:2)+HCOO	-0.664336	0.0321510729030144	0.664335664335664	neg
ENSMUSG00000002944	49_CL(18:2_18:2_18:2_18:2)-H	-0.699301	0.0239170844563618	0.699300699300699	neg
ENSMUSG00000002944	4_CL(74:4)-2H	-0.65035	0.0361189704789959	0.65034965034965	neg
ENSMUSG00000002944	50_LPC(18:0)+HCOO	0.496503496503497	0.117011495988297	0.496503496503497	pos
ENSMUSG00000002944	51_LPE(16:0)-H	-0.370629	0.250332331584134	0.370629370629371	neg
ENSMUSG00000002944	52_LPE(18:2)-H	-0.657343	0.0340662098404811	0.657342657342657	neg
ENSMUSG00000002944	53_LPE(20:4)-H	-0.237762	0.466400268189273	0.237762237762238	neg
ENSMUSG00000002944	54_LPE(22:6)-H	-0.412587	0.198321508705954	0.412587412587413	neg
ENSMUSG00000002944	55_OAHFA(36:3)-H	-0.58042	0.0634990247049591	0.580419580419581	neg
ENSMUSG00000002944	56_OAHFA(38:4)-H	-0.020979	0.949438849655753	0.020979020979021	neg
ENSMUSG00000002944	57_OAHFA(38:6)-H	-0.58042	0.0634990247049591	0.580419580419581	neg
ENSMUSG00000002944	58_OAHFA(40:7)-H	-0.454545	0.153894581798997	0.454545454545455	neg
ENSMUSG00000002944	59_OAHFA(42:10)-H	-0.440559	0.167788847400555	0.440559440559441	neg
ENSMUSG00000002944	5_PC(16:0_18:1)-CH3	-0.496503	0.117011495988297	0.496503496503497	neg
ENSMUSG00000002944	60_PC(16:0_16:0)+HCOO	-0.482517	0.128527959031666	0.482517482517483	neg
ENSMUSG00000002944	61_DG(18:1_18:3)+NH4	-0.664336	0.0321510729030144	0.664335664335664	neg
ENSMUSG00000002944	62_PC(8:1e_10:1)+H	-0.377622	0.241107254706112	0.377622377622378	neg
ENSMUSG00000002944	63_PC(31:2)+H	-0.615385	0.0481078983847999	0.615384615384615	neg
ENSMUSG00000002944	64_Cer(m19:0_21:2)+H	0.496503496503497	0.117011495988297	0.496503496503497	pos
ENSMUSG00000002944	65_PC(19:1_18:1)+H	-0.559441	0.0745520657145257	0.559440559440559	neg
ENSMUSG00000002944	66_PC(40:6)+H	0.846153846153846	0.00710254691745498	0.846153846153846	pos
ENSMUSG00000002944	67_Cer(m19:0_23:2)+H	-0.566434	0.0707240833692321	0.566433566433566	neg
ENSMUSG00000002944	68_PE(16:0e)+H	-0.405594	0.206458903923469	0.405594405594406	neg
ENSMUSG00000002944	69_Cer(m19:0_23:3)+H	-0.391608	0.223333529050808	0.391608391608392	neg
ENSMUSG00000002944	6_PC(16:1_18:1)+HCOO	-0.51049	0.106291302871599	0.510489510489511	neg
ENSMUSG00000002944	70_PE(18:2e)+H	-0.692308	0.0253580093373096	0.692307692307692	neg
ENSMUSG00000002944	71_PE(8:1e_12:3)+H	-0.223776	0.493449944159296	0.223776223776224	neg
ENSMUSG00000002944	72_PE(18:0_16:0)+Na	-0.727273	0.0189211637495047	0.727272727272727	neg
ENSMUSG00000002944	73_PE(16:0_18:1)+Na	-0.734266	0.0178825025705815	0.734265734265734	neg
ENSMUSG00000002944	74_PE(16:1_18:1)+Na	-0.657343	0.0340662098404811	0.657342657342657	neg
ENSMUSG00000002944	75_PE(17:0_18:1)+Na	-0.713287	0.0212772944334492	0.713286713286713	neg
ENSMUSG00000002944	76_PE(18:1_18:1)+Na	-0.531469	0.0915938042301078	0.531468531468532	neg
ENSMUSG00000002944	77_PE(18:1_18:2)+Na	-0.657343	0.0340662098404811	0.657342657342657	neg
ENSMUSG00000002944	78_PE(16:1e_20:2)+Na	-0.615385	0.0481078983847999	0.615384615384615	neg
ENSMUSG00000002944	79_PE(16:1_20:3)+Na	-0.622378	0.0454413216312119	0.622377622377623	neg
ENSMUSG00000002944	7_PC(16:1_18:2)+HCOO	-0.51049	0.106291302871599	0.510489510489511	neg
ENSMUSG00000002944	80_PE(16:0p_20:4)+H	-0.608392	0.050956490080096	0.608391608391608	neg
ENSMUSG00000002944	81_PE(14:0e_23:1)+Na	-0.615385	0.0481078983847999	0.615384615384615	neg
ENSMUSG00000002944	82_PE(37:1e)+H	-0.461538	0.147217704105423	0.461538461538462	neg
ENSMUSG00000002944	83_PE(14:1e_23:1)+Na	-0.531469	0.0915938042301078	0.531468531468532	neg
ENSMUSG00000002944	84_PE(17:0_20:4)+H	-0.72028	0.02008241668517	0.72027972027972	neg
ENSMUSG00000002944	85_PE(38:2)+H	-0.734266	0.0178825025705815	0.734265734265734	neg
ENSMUSG00000002944	86_PE(16:0p_22:5)+H	-0.587413	0.0601185639724903	0.587412587412588	neg
ENSMUSG00000002944	87_PE(20:2e_19:0)+Na	-0.615385	0.0481078983847999	0.615384615384615	neg
ENSMUSG00000002944	88_PE(18:2_22:6)+H	-0.734266	0.0178825025705815	0.734265734265734	neg
ENSMUSG00000002944	89_PE(41:5e)+H	-0.608392	0.050956490080096	0.608391608391608	neg
ENSMUSG00000002944	8_PC(16:0_18:3)+HCOO	-0.636364	0.0405450277300028	0.636363636363636	neg
ENSMUSG00000002944	90_SM(d44:4)+H	-0.58042	0.0634990247049591	0.580419580419581	neg
ENSMUSG00000002944	91_SPH(d22:0)+H	-0.433566	0.175049541588862	0.433566433566434	neg
ENSMUSG00000002944	92_TG(12:1e_6:0_16:1)+Na	0.706293706293706	0.0225655772551639	0.706293706293706	pos
ENSMUSG00000002944	93_TG(12:0e_6:0_18:3)+H	0.671328671328671	0.0303063737908863	0.671328671328671	pos
ENSMUSG00000002944	94_TG(17:0_10:2_10:4)+Na	0.552447552447553	0.0785953277402756	0.552447552447553	pos
ENSMUSG00000002944	95_Co(32:8)+H	-0.482517	0.128527959031666	0.482517482517483	neg
ENSMUSG00000002944	96_TG(12:1e_6:0_20:4)+NH4	0.72027972027972	0.02008241668517	0.72027972027972	pos
ENSMUSG00000002944	97_TG(12:1e_6:0_20:5)+H	0.594405594405594	0.0568929840594771	0.594405594405594	pos
[truncated: 102,413 more rows]
